# Supplementary material for: Mechanistic modeling quantifies the influence of tumor growth kinetics on the response to anti-angiogenic treatment
Source: PLoS Comput Biol. 2017 Dec 21;13(12):e1005874. doi: 10.1371/journal.pcbi.1005874 (PMC5739350; doi:10.1371/journal.pcbi.1005874)
Supplement: S1 Table — Experimental data used for model fitting. (XLSX) [file pcbi.1005874.s002.xlsx]

## Sheet: Table S1
S1 Table. Experimental data extracted from published papers.
	Dataset	Control		Treatment
		Time (days)	Volume (cm3)	Time (days)	Volume (cm3)
	Roland	0.025	0.0023	0.025	0.0023
		9.025	0.0278	8.95	0.0116
		23.05	0.125	23.05	0.1181
		25.975	0.1435	26.05	0.1389
		33.025	0.1991	33.025	0.1435
		37	0.2986	37	0.1875
		40	0.3356	40	0.213
		43.975	0.5694	44.05	0.2407
		47.95	0.8241	48.025	0.3426
	Zibara	7.077	0.0198	7.077	0.0198
		14.19	0.0553	14.038	0.0316
		20.995	0.1536	20.999	0.0434
		28.027	0.3229	28.113	0.0789
		35.043	0.8938	34.995	0.1694
		42.061	1.4411	42.029	0.2678
		48.98	2.5394	48.986	0.3898
	Volk 2008	6.893	0.173	7	0.1604
		9.036	0.217	8.929	0.2484
		10.964	0.2925	10.964	0.3302
		12.893	0.4434	12.893	0.3679
		14.929	0.5881	14.929	0.4434
		16.964	0.6761	16.964	0.456
		19.964	0.8208	19.964	0.6006
		25	1.0723	25	0.739
		28	1.217	28.107	0.8459
		31	1.7453	31	1.2799
		36.036	2.0786	36.036	0.9465
	Tan	14	0.1022	14	0.1094
		17.79	0.3283	17.79	0.1978
		21.631	0.5399	21.631	0.279
		25.42	0.7152	25.472	0.2515
		29.21	0.9486	29.261	0.3906
		33.051	1.3776	33	0.4645
		36.892	1.8066	36.892	0.5674
		14	0.1022	14	0.1094
	Volk 2011a	6.016	0.0773	5.854	0.0988
		9.756	0.1639	9.919	0.1567
		12.846	0.2504	12.846	0.2288
		16.911	0.3154	16.911	0.337
		18.862	0.4305	18.862	0.4305
		20.813	0.5958	20.813	0.4666
		23.902	0.9048	23.902	0.4311
		27.967	1.1349	27.805	0.5249
		30.894	1.2071	30.894	0.676
		33.821	1.4155	33.984	0.8127
		38.049	1.7534	37.886	1.0787
		40.813	1.969	40.976	1.1724
		44.878	2.0987	44.878	1.3379
		47.805	2.0919	47.967	1.5895
				52.033	1.8412
				54.959	1.9564
				59.024	2.043
				61.951	2.0433
	Volk 2011b	6.81	0.1071	6.971	0.1071
		10.831	0.2357	10.992	0.1786
		14.853	0.3214	15.013	0.2643
		17.748	0.4429	17.909	0.4286
		20.804	0.5714	20.804	0.5643
		22.895	0.7643	22.895	0.65
		25.791	1.2	25.952	0.7857
		28.847	1.6	29.008	0.9357
		32.064	1.7143	31.903	1.1857
		35.925	1.9429	35.925	1.8
		38.82	1.9714	38.981	1.8429
		43.003	1.9786	43.003	1.9357
