# Supplementary material for: Mechanistic modeling quantifies the influence of tumor growth kinetics on the response to anti-angiogenic treatment
Source: PLoS Comput Biol. 2017 Dec 21;13(12):e1005874. doi: 10.1371/journal.pcbi.1005874 (PMC5739350; doi:10.1371/journal.pcbi.1005874)
Supplement: S2 Table — This table lists details regarding the experimental conditions of the studies used for model fitting. (XLSX) [file pcbi.1005874.s003.xlsx]

## Sheet: Table S2
S2 Table. Experimental conditions from published papers.
	Author	Year	Mouse	# cells injected	Injection site of tumor cells	Drug injection route	Volume calculation	Treatment Start	Dosage	Interval	Duration	# of Doses
	Roland	2009	NOD/SCID	5000000	mammary fat pad	Subcutaneous	tumor volume was calculated as D × d2 × 0.52, wherein D is the long diameter and d is the perpendicular short diameter.	Day 26	10 mg/kg	2x per wk	3 weeks	6
	Zibara	2015	NSG immunodeficient	2.00E+06 or 1.00E+06	subdermally or IV	IP	volume (V, mm3) was determined by the equation: V=π/6 abc (a=length; b=width; c=height)	Day 0	10 mg/kg	2x per wk	4 weeks	8
	Tan	2015	Balb/ Slc-nu/nu	10000000	per 100uL, subcutaneous into bilateral flank	IP	tumor volume (V) was calculated with the formula of V = ½ L (W)2, where L and W were tumor length and width, respectively	Day 14	5 mg/kg	2x per wk	2 weeks	2
	Volk	2008	nu/nu (Harlan Sprague-Delaney)	4000000	cells + matrigel into mammary fat pad	IP	perpendicular tumor diameters were measured by digital caliper and used to calculate tumor volume according to the formula: volume = Dd2π/6, where D equals larger diameter and d equals smaller diameter.	Day 10	4 mg/kg	2x per wk	5.5 weeks	11
	Volk	2011	SCID mice (NCI)	4000000	cells + matrigel into mammary fat pad	IP	perpendicular tumor diameters were measured by digital caliper and used to calculate tumor volume according to the formula: volume = Dd2π/6, where D indicates the larger diameter and d indicates the smaller diameter	Day 19	4 mg/kg	2x per wk	6 weeks	12
	Volk	2011	SCID mice (NCI)	4000000	cells + matrigel into mammary fat pad	IP	perpendicular tumor diameters were measured by digital caliper and used to calculate tumor volume according to the formula: volume = Dd2π/6, where D indicates the larger diameter and d indicates the smaller diameter	Day 21	4 mg/kg	2x per wk	3 weeks	6
