# Supplementary material for: Mechanistic modeling quantifies the influence of tumor growth kinetics on the response to anti-angiogenic treatment
Source: PLoS Comput Biol. 2017 Dec 21;13(12):e1005874. doi: 10.1371/journal.pcbi.1005874 (PMC5739350; doi:10.1371/journal.pcbi.1005874)
Supplement: S3 Table — This table lists the estimated parameter values for k0, k1, and Ang0 obtained from fitting to all of the control volume measurements (Roland [34], Zibara [35], Tan [36], Volk 2008 [37], Volk 2011a [38], and Volk 2011b [38]) and for fitting to the datasets with at least three tumor volume measurements before anti-angiogenic treatment began (Roland [34] and Volk 2011a [38]). The calculated errors for the training and validation data are shown, along with the calculated k0/k1 ratio. (XLSX) [file pcbi.1005874.s004.xlsx]

## Sheet: Table S4 - fitting all data
S3 Table. Estimated parameter sets.
	Fitted parameter values				Estimated errors				Calculated		Predicted response
Roland	k0	k1	Ang0		error (ctrl)	error (tx)	error (combined)		k0/k1		RTV (2mg/kg)	RTV (10 mg/kg)
1	1.48631e-05	2.10232e-06	9.99674e-15		0.0389547	0.0638203	0.102775		7.06989		0.630218	0.369274
2	1.17084e-05	1.65599e-06	7.87486e-15		0.0389547	0.0638136	0.102768		7.07036		0.630213	0.369274
3	1.38842e-05	1.96346e-06	9.33781e-15		0.0389548	0.0637736	0.102728		7.0713		0.630201	0.369269
4	1.20509e-05	1.70703e-06	8.10794e-15		0.0389548	0.0640744	0.103029		7.05958		0.630313	0.369274
5	2.89149e-06	4.08029e-07	1.94361e-15		0.0389557	0.0633469	0.102303		7.08648		0.630069	0.369272
6	2.84735e-06	3.9982e-07	1.91192e-15		0.0389611	0.0625413	0.101502		7.12159		0.629755	0.369291
7	3.61078e-06	5.17755e-07	2.43676e-15		0.0389733	0.0665153	0.105489		6.97393		0.631074	0.369251
8	4.37153e-06	6.08105e-07	2.9306e-15		0.03899	0.0613586	0.100349		7.18878		0.629092	0.369283
9	8.09098e-06	9.35394e-07	5.2195e-15		0.0432878	0.0388446	0.0821324		8.64981		0.617724	0.369971
10	1.61529e-05	1.70234e-06	9.9855e-15		0.0453772	0.0218852	0.0672624		9.48863		0.614442	0.370653
11	8.1024e-06	8.55718e-07	5.0706e-15		0.045429	0.0265092	0.0719382		9.46854		0.613702	0.370687
Zibara	k0	k1	Ang0		error (ctrl)	error (tx)	error (combined)		k0/k1		RTV (2mg/kg)	RTV (10 mg/kg)
1	1.73752e-05	5.34738e-06	9.69605e-15		0.076353	0.233572	0.309925		3.24929		0.663547	0.397801
2	1.58597e-05	4.87333e-06	8.84553e-15		0.0763534	0.233495	0.309848		3.25438		0.663487	0.397829
3	1.77782e-05	5.46213e-06	9.91533e-15		0.0763535	0.233491	0.309845		3.2548		0.663477	0.397827
4	8.53495e-06	2.63832e-06	4.77012e-15		0.0763678	0.23379	0.310158		3.23499		0.66372	0.39773
5	1.78513e-05	5.55919e-06	9.99861e-15		0.0764415	0.234096	0.310537		3.21114		0.664084	0.39767
6	1.78098e-05	5.57957e-06	9.99618e-15		0.0765441	0.234387	0.310931		3.19196		0.664314	0.397564
7	1.52948e-05	4.80243e-06	8.568e-15		0.0770942	0.234117	0.311212		3.1848		0.664903	0.397952
8	1.74982e-05	5.60715e-06	9.91028e-15		0.0775128	0.235602	0.313115		3.12069		0.664967	0.396977
9	5.28251e-06	1.58206e-06	2.94922e-15		0.0826543	0.233639	0.316293		3.33902		0.66071	0.396774
10	2.22132e-05	4.01328e-06	9.97346e-15		0.262956	0.167866	0.430822		5.53493		0.644213	0.402363
11	3.35687e-06	5.50915e-07	1.49418e-15		0.32434	0.162966	0.487306		6.09325		0.637177	0.400285
12	2.66302e-05	3.36318e-06	9.95684e-15		0.491298	0.0472564	0.538554		7.91817		0.633058	0.401753
13	2.95562e-05	3.13613e-06	9.99985e-15		0.608616	0.0107483	0.619365		9.42442		0.628147	0.40066
Tan	k0	k1	Ang0		error (ctrl)	error (tx)	error (combined)		k0/k1		RTV (2mg/kg)	RTV (10 mg/kg)
1	2.74745e-05	3.82503e-06	8.90825e-15		0.0430223	0.221013	0.264036		7.18282		0.644187	0.412589
2	3.01653e-05	4.19837e-06	9.77928e-15		0.0430224	0.221182	0.264204		7.185		0.644174	0.412584
3	3.04637e-05	4.23992e-06	9.87602e-15		0.0430224	0.221181	0.264203		7.18496		0.644174	0.412584
4	2.65075e-05	3.68993e-06	8.59417e-15		0.0430224	0.221092	0.264115		7.18373		0.644182	0.412587
5	2.21582e-05	3.08859e-06	7.18891e-15		0.0430233	0.220245	0.263269		7.1742		0.644233	0.412601
6	3.0861e-05	4.28749e-06	9.99596e-15		0.0430239	0.222222	0.265246		7.19792		0.644096	0.412558
7	2.67692e-06	3.71856e-07	8.66863e-16		0.0430256	0.222869	0.265895		7.19881		0.644109	0.412567
8	1.76049e-05	2.45594e-06	5.71207e-15		0.0430262	0.220912	0.263938		7.16831		0.644305	0.412632
9	1.7268e-05	2.41003e-06	5.60401e-15		0.0430269	0.220645	0.263672		7.16503		0.64433	0.412645
10	9.41625e-06	1.30654e-06	3.04896e-15		0.0430276	0.22193	0.264957		7.20699		0.64401	0.412524
11	3.06791e-05	4.28397e-06	9.96348e-15		0.0430285	0.218775	0.261803		7.16138		0.644302	0.412626
12	1.7923e-05	2.50284e-06	5.82088e-15		0.0430287	0.218747	0.261776		7.16108		0.644304	0.412626
13	2.43576e-05	6.28145e-06	9.99357e-15		0.22505	0.108724	0.333774		3.87769		0.680957	0.426748
Volk2008	k0	k1	Ang0		error (ctrl)	error (tx)	error (combined)		k0/k1		RTV (2mg/kg)	RTV (10 mg/kg)
1	5.98606e-05	2.69886e-06	6.77771e-15		0.0788438	0.221804	0.300648		22.1799		0.619279	0.421071
2	8.23555e-05	3.71325e-06	9.32507e-15		0.0788438	0.221802	0.300646		22.1788		0.619279	0.421071
3	7.33257e-05	3.30629e-06	8.3029e-15		0.0788438	0.221808	0.300651		22.1777		0.61928	0.421071
4	5.09601e-05	2.29755e-06	5.76987e-15		0.0788438	0.221807	0.300651		22.1802		0.619279	0.421071
5	6.26168e-05	2.82304e-06	7.08962e-15		0.0788438	0.221804	0.300648		22.1806		0.619278	0.421071
6	8.66673e-05	3.90809e-06	9.81405e-15		0.0788438	0.221807	0.30065		22.1764		0.619281	0.421071
7	7.97619e-05	3.59555e-06	9.02988e-15		0.0788438	0.221808	0.300652		22.1835		0.619276	0.421072
8	3.99957e-05	1.80365e-06	4.52934e-15		0.0788438	0.221795	0.300638		22.1749		0.619281	0.421071
9	5.73234e-06	2.58408e-07	6.48958e-16		0.0788438	0.221818	0.300662		22.1833		0.619277	0.421071
10	6.29267e-05	2.83638e-06	7.12347e-15		0.0788438	0.221807	0.300651		22.1856		0.619275	0.421072
11	3.36837e-05	1.51966e-06	3.81599e-15		0.0788439	0.221756	0.300599		22.1653		0.619285	0.42107
12	8.67011e-05	3.91148e-06	9.82241e-15		0.078844	0.221733	0.300577		22.1658		0.619282	0.421071
13	3.10763e-05	1.40152e-06	3.51955e-15		0.078844	0.221773	0.300617		22.1733		0.619281	0.421071
14	2.65893e-05	1.19928e-06	3.01163e-15		0.0788441	0.221767	0.300611		22.1711		0.619282	0.421071
15	8.82821e-05	3.982e-06	9.99954e-15		0.0788441	0.221766	0.30061		22.1703		0.619282	0.421071
16	8.72813e-05	3.93914e-06	9.89033e-15		0.0788442	0.221778	0.300622		22.1575		0.619292	0.421069
17	8.7268e-05	3.93863e-06	9.88915e-15		0.0788442	0.221767	0.300611		22.1569		0.619291	0.421069
18	6.45978e-05	2.91467e-06	7.31853e-15		0.0788443	0.22178	0.300625		22.163		0.619288	0.42107
19	8.2985e-05	3.75318e-06	9.41891e-15		0.078846	0.221748	0.300594		22.1106		0.619322	0.421065
20	1.95855e-06	9.59154e-08	2.3745e-16		0.0810212	0.219691	0.300713		20.4196		0.620195	0.420951
Volk2011a	k0	k1	Ang0		error (ctrl)	error (tx)	error (combined)		k0/k1		RTV (2mg/kg)	RTV (10 mg/kg)
1	4.68236e-05	2.53584e-06	7.84992e-15		0.128837	0.508255	0.637091		18.4647		0.632165	0.422915
2	3.57527e-05	1.93654e-06	5.99494e-15		0.128837	0.507896	0.636733		18.4622		0.632163	0.422915
3	2.82786e-05	1.53086e-06	4.73953e-15		0.128837	0.508329	0.637165		18.4723		0.632159	0.422916
4	4.00325e-05	2.16901e-06	6.71395e-15		0.128837	0.507841	0.636678		18.4566		0.632168	0.422915
5	5.83413e-05	3.1567e-06	9.77436e-15		0.128837	0.508557	0.637394		18.4817		0.632153	0.422917
6	5.95162e-05	3.22455e-06	9.98136e-15		0.128837	0.507863	0.636701		18.4572		0.632168	0.422915
7	2.80094e-06	1.51574e-07	4.69331e-16		0.128837	0.508346	0.637183		18.4789		0.632153	0.422917
8	3.95081e-05	2.12855e-06	6.59734e-15		0.12884	0.510813	0.639653		18.5611		0.632106	0.422925
9	4.70385e-05	2.5448e-06	7.87851e-15		0.128841	0.509383	0.638225		18.4841		0.63216	0.422916
10	5.04489e-05	2.74331e-06	8.48486e-15		0.128845	0.505754	0.6346		18.3898		0.632206	0.422908
11	3.28666e-05	1.78881e-06	5.53032e-15		0.128849	0.506183	0.635032		18.3735		0.632226	0.422905
12	5.77061e-05	3.14229e-06	9.71582e-15		0.128851	0.504989	0.63384		18.3644		0.632221	0.422906
13	5.74935e-05	3.13032e-06	9.67745e-15		0.128853	0.505763	0.634617		18.3667		0.632228	0.422905
Volk2011b	k0	k1	Ang0		error (ctrl)	error (tx)	error (combined)		k0/k1		RTV (2mg/kg)	RTV (10 mg/kg)
1	8.83217e-06	5.36098e-07	1.4363e-15		0.383198	0.512494	0.895692		16.4749		0.641103	0.430531
2	6.16327e-05	3.72962e-06	9.99916e-15		0.383199	0.513536	0.896736		16.5252		0.641063	0.430526
3	4.66045e-05	2.82045e-06	7.56107e-15		0.3832	0.51344	0.89664		16.5238		0.641067	0.430526
4	2.61509e-05	1.58406e-06	4.24464e-15		0.3832	0.512853	0.896053		16.5088		0.641094	0.43053
5	2.69127e-06	1.62611e-07	4.36102e-16		0.383201	0.514029	0.89723		16.5503		0.641044	0.430523
6	3.84482e-05	2.33903e-06	6.26238e-15		0.383202	0.511524	0.894725		16.4377		0.641144	0.430537
7	6.14082e-05	3.73422e-06	9.99966e-15		0.383202	0.511771	0.894973		16.4447		0.641133	0.430535
8	4.35941e-05	2.63557e-06	7.06736e-15		0.383202	0.513837	0.897039		16.5407		0.641051	0.430524
9	6.15869e-05	3.72295e-06	9.98352e-15		0.383202	0.513882	0.897084		16.5425		0.64105	0.430524
10	6.12231e-05	3.72907e-06	9.9815e-15		0.383203	0.511138	0.89434		16.4178		0.641158	0.430539
11	5.24064e-05	3.19251e-06	8.54481e-15		0.383206	0.511061	0.894267		16.4154		0.641162	0.43054
12	2.35897e-05	1.43953e-06	3.85087e-15		0.38321	0.510307	0.893518		16.3871		0.641193	0.430544
13	5.37609e-05	3.23741e-06	8.68941e-15		0.383211	0.515253	0.898464		16.6062		0.640996	0.430517
14	4.56754e-05	2.79599e-06	7.47026e-15		0.383236	0.508629	0.891865		16.336		0.641267	0.430555
15	6.00708e-05	3.75981e-06	9.99681e-15		0.383492	0.501395	0.884887		15.9771		0.641558	0.430599
16	5.82128e-05	3.77262e-06	9.94327e-15		0.384539	0.489134	0.873673		15.4303		0.642095	0.430689

## Sheet: Table S4 - fitting early data
S4 Table. Estimated parameter sets.
	Fitted parameter values				Estimated errors				Calculated
Roland	k0	k1	Ang0		error (ctrl)	error (tx)	error (combined)		k0/k1
1	4.95866e-05	4.18709e-07	9.73516e-05		7.89518e-06	0.0211163	0.0211242		118.427
2	4.68962e-05	3.96735e-07	9.2199e-05		7.89595e-06	0.0211007	0.0211085		118.205
3	4.19218e-05	3.54356e-07	8.23673e-05		7.89692e-06	0.0211073	0.0211152		118.304
4	2.37799e-05	2.00999e-07	4.67214e-05		7.89694e-06	0.0211082	0.0211161		118.309
5	5.01161e-05	4.23589e-07	9.84621e-05		7.89694e-06	0.0211082	0.0211161		118.313
6	2.86962e-05	2.42872e-07	5.64334e-05		7.89698e-06	0.0210931	0.021101		118.153
7	2.99712e-05	2.53286e-07	5.88778e-05		7.897e-06	0.0211095	0.0211174		118.33
8	3.15074e-05	2.6668e-07	6.19674e-05		7.89704e-06	0.0210969	0.0211048		118.147
9	1.6553e-05	1.39932e-07	3.25274e-05		7.89724e-06	0.0211121	0.02112		118.293
10	2.56241e-05	2.16297e-07	5.02945e-05		7.89759e-06	0.0211197	0.0211276		118.468
11	9.44596e-06	7.98581e-08	1.85702e-05		7.90973e-06	0.0211466	0.0211545		118.284
12	2.12087e-06	1.86603e-08	4.35361e-06		2.24661e-05	0.0220496	0.022072		113.657
13	7.86878e-06	5.2357e-08	1.289e-05		3.31898e-05	0.0232676	0.0233008		150.291
14	0.00108802	2.51544e-07	7.35082e-05		0.000364773	0.0297983	0.0301631		4325.34
15	4.02806e-06	8.4858e-08	1.43404e-05		0.000666514	0.0137817	0.0144483		47.4682
16	2.12221e-05	8.2636e-07	9.52865e-05		0.00104734	0.00953935	0.0105867		25.6814
17	2.00998e-05	8.09679e-07	9.10794e-05		0.00107974	0.00977741	0.0108571		24.8244
18	2.19493e-05	9.76393e-07	9.99913e-05		0.00109917	0.0146057	0.0157048		22.48
Zibara	k0	k1	Ang0		error (ctrl)	error (tx)	error (combined)		k0/k1
1	8.42619e-05	1.34027e-06	7.38926e-05		0.00202764	4.57643	4.57846		62.8694
2	9.17852e-05	1.46102e-06	8.05362e-05		0.00202768	4.57493	4.57696		62.8227
3	1.37968e-05	2.20564e-07	1.21464e-05		0.00202776	4.56655	4.56858		62.5522
4	9.25866e-05	1.47818e-06	8.1427e-05		0.00202777	4.56907	4.57109		62.6356
5	3.61004e-06	5.7737e-08	3.17902e-06		0.00202778	4.56462	4.56665		62.5255
6	8.4887e-05	1.36133e-06	7.49094e-05		0.00202781	4.55935	4.56137		62.3561
7	8.29506e-05	1.32072e-06	7.282e-05		0.00202793	4.57885	4.58087		62.807
8	8.7728e-05	1.408e-06	7.74687e-05		0.00202789	4.5587	4.56073		62.3066
9	6.94241e-06	1.10472e-07	6.08986e-06		0.00202791	4.57518	4.5772		62.8433
10	0.000113738	1.8151e-06	9.99991e-05		0.00202797	4.57032	4.57235		62.662
11	6.49512e-06	1.03901e-07	5.72146e-06		0.002028	4.56649	4.56852		62.5124
12	9.24439e-05	1.4644e-06	8.07988e-05		0.00202811	4.58219	4.58422		63.1274
13	3.95151e-05	6.38778e-07	3.50716e-05		0.00202879	4.53745	4.53948		61.8605
14	0.000103678	1.68686e-06	9.25275e-05		0.00202969	4.53248	4.53451		61.4619
15	6.04817e-06	7.66281e-08	4.44282e-06		0.0022086	5.03646	5.03867		78.9289
16	0.000298856	1.52239e-06	9.80257e-05		0.00372309	5.91494	5.91866		196.307
17	0.00289075	7.06818e-07	4.80363e-05		0.00489739	6.37128	6.37618		4089.81
18	0.005017	9.40927e-07	6.3942e-05		0.0049013	6.36941	6.37431		5331.98
19	0.00197274	2.33778e-07	1.58917e-05		0.00490383	6.3731	6.378		8438.53
20	0.00755363	4.30965e-07	2.92978e-05		0.00490418	6.37393	6.37883		17527.2
21	7.53289e-05	2.13861e-06	9.98825e-05		0.0051447	3.16321	3.16836		35.2233
22	4.12439e-05	4.75261e-06	9.99635e-05		0.059752	4.21818	4.27793		8.67816
