# Supplementary material for: Mechanistic modeling quantifies the influence of tumor growth kinetics on the response to anti-angiogenic treatment
Source: PLoS Comput Biol. 2017 Dec 21;13(12):e1005874. doi: 10.1371/journal.pcbi.1005874 (PMC5739350; doi:10.1371/journal.pcbi.1005874)
Supplement: S4 Table — We evaluated several PLSR models to evaluate the ability of the estimated tumor growth parameters (k0, k1, Ang0, and k0/k1) to predict the response to treatment (RTV). We examined the predictive ability of PLSR models that included all parameters, excluded one at a time, or excluded two at a time. We report the fitness metrics (R2X, R2Y, and Q2Y) and the VIP scores for the inputs included in the model. (XLSX) [file pcbi.1005874.s005.xlsx]

## Sheet: Table S5
S4 Table. Fitness metrics for PLSR models.
	Inputs included	Number of components	R2X	R2Y	Q2Y		VIP scores
							k0	k1	Ang0	k0/k1
	k0, k1, Ang0, k0/k1	1	0.948845	0.728207	0.993299		0.613323	0.613328	0.613329	1.69455
		2	1	0.986371	0.893894		0.751358	0.751361	0.751362	1.51868	** Final model used; maximized predictive ability (Q2Y) and produces VIP score(s) > 1
		3	1	0.99303	0.848526		0.75196	0.75146	0.751329	1.51834
		4	1	0.997178	-6.31816		0.749672	0.756508	0.758293	1.5135
	k1, Ang0, k0/k1	1	0.908798	0.62338	0.999207		-	0.750921	0.750922	1.3683
		2	1	0.989162	0.87907		-	0.826436	0.826437	1.27828	** High Q2Y
		3	1	0.996414	0.853252		-	0.826764	0.826765	1.27786
	k0, Ang0, k0/k1	1	0.908797	0.623381	0.999207		0.750919	-	0.750924	1.3683
		2	1	0.989162	0.87907		0.826435	-	0.826439	1.27828	** High Q2Y
		3	1	0.996554	0.772507		0.826607	-	0.82661	1.27806
	k0, k1, k0/k1	1	0.908797	0.62338	0.999207		0.750919	0.750924	-	1.3683
		2	1	0.989162	0.87907		0.826435	0.826438	-	1.27828	** High Q2Y
		3	1	0.996102	0.762458		0.826688	0.826691	-	1.27796
	k0, k1, Ang0	1	0.920374	0.671715	0.998871		1.37429	0.619123	0.853237	-
		2	0.999195	0.98787	0.828809		1.27195	0.688748	0.952772	-
		3	1	0.997286	0.299673		1.25995	0.70886	0.953955	-
	Ang0, k0/k1	1	0.834024	0.63957	0.995853		-	-	1.061	0.9351
		2	1	0.989162	0.937037		-	-	1.024	0.9755
	k1, k0/k1	1	0.834024	0.63957	0.995853		-	1.061	-	0.9351
		2	1	0.989162	0.937037		-	1.024	-	0.9755
	k1, Ang0	1	0.91116	0.898636	0.999541		-	1.03	0.9688	-
		2	1	0.984596	0.948346		-	1.02	0.979	-
	k0, k0/k1	1	0.834023	0.639571	0.995853		1.061	-	-	0.9351
		2	1	0.989162	0.937036		1.024	-	-	0.9755
	k0, Ang0	1	0.856891	0.703822	0.995529		0.9517	-	1.046	-
		2	1	0.990611	0.901774		0.9837	-	1.016	-
	k0, k1	1	0.852758	0.654078	0.993984		0.9497	1.048	-	-
		2	1	0.983084	0.877007		0.9858	1.014	-	-
