# Supplementary material for: Mechanistic modeling quantifies the influence of tumor growth kinetics on the response to anti-angiogenic treatment
Source: PLoS Comput Biol. 2017 Dec 21;13(12):e1005874. doi: 10.1371/journal.pcbi.1005874 (PMC5739350; doi:10.1371/journal.pcbi.1005874)
Supplement: S2 Dataset — This zipped file contains the computational model in multiple formats: the MATLAB SimBiology project file (.sbproj), SBML model (.xml) and MATLAB m-file (.m). To facilitate reproducibility, we provide a driver file that runs the m-file and simulates the control and treatment conditions (2 mg/kg) for a representative parameter set estimated from fitting to the Roland dataset. (ZIP) [file pcbi.1005874.s008.zip]

Archive with 9 entries (8 files):
- Model_driver.m
- __MACOSX/
- __MACOSX/._Model_driver.m
- Model_equations.m
- __MACOSX/._Model_equations.m
- Model_SimBiology.sbproj
- __MACOSX/._Model_SimBiology.sbproj
- Modl_SBML.xml
- __MACOSX/._Modl_SBML.xml
