# Supplementary material for: Mechanistic modeling quantifies the influence of tumor growth kinetics on the response to anti-angiogenic treatment
Source: PLoS Comput Biol. 2017 Dec 21;13(12):e1005874. doi: 10.1371/journal.pcbi.1005874 (PMC5739350; doi:10.1371/journal.pcbi.1005874)
Supplement: S2 Dataset — This zipped file contains the computational model in multiple formats: the MATLAB SimBiology project file (.sbproj), SBML model (.xml) and MATLAB m-file (.m). To facilitate reproducibility, we provide a driver file that runs the m-file and simulates the control and treatment conditions (2 mg/kg) for a representative parameter set estimated from fitting to the Roland dataset. (ZIP) [file pcbi.1005874.s008.zip › Model_equations.m]

function dydt = Model_equations(t,y,tumorGrowthParams,dose)

% OVERVIEW. This model is for a tumor-bearing mouse with a dynamic tumor volume that 
% depends on the concentration of the receptor-bound VEGF complexes on the 
% tumor endothelial cell surface. 

% SPECIES. The baseline model predicts the concentrations of 258 species: 
% 53 for the normal compartments, 126 for the blood, and 79 for the tumor 
% compartment. The model also provides the tumor volume as a unique specie. 
% Therefore, the full output of the model is a matrix x; with 259 
% columns, which contains the concentrations of the 259 species (258 core 
% model species + tumor volume) at each time point given in the vector t. 

% UNITS. The time is in units of seconds. The species concentrations are in 
% units of moles per cubic centimeter of tissue (moles / cm^3 tissue).  In 
% order to obtain the concentration of the soluble species in the 
% interstitial space (pM), the concentrations should be divided by the 
% volume of the interstitial space and multiplied by 10^15.  For each 
% compartment, the volume of the interstitial space is relative to the 
% volume of the tissue (i.e., the units are cm^3 / cm^3 tissue) and is 
% calculated as the sum of the volume of the extracellular matrix, 
% endothelial basement membrane and parenchymal basement membrane.

% PARAMETERS. The parameter values are given in the base units used by 
% the model (seconds, moles, cm). The rules defining the parameter
% conversions are given in the SimBiology model file, converted to SBML
% code.


% --- Species
Normal_V164 = y(1);
Normal_V120 = y(2);
Normal_MECM = y(3);
Normal_MEBM = y(4);
Normal_MPBM = y(5);
Normal_R1_EC = y(6);
Normal_R2_EC = y(7);
Normal_N1_EC = y(8);
Normal_V164_MECM = y(9);
Normal_V164_MEBM = y(10);
Normal_V164_MPBM = y(11);
Normal_V164_R1_EC = y(12);
Normal_V164_R2_EC = y(13);
Normal_V164_N1_EC = y(14);
Normal_R2_EC_V164_N1_EC = y(15);
Normal_R1_EC_V120 = y(16);
Normal_R2_EC_V120 = y(17);
Normal_R1_EC_N1_EC = y(18);
Normal_V120_R1_EC_N1_EC = y(19);
Normal_N1_myo = y(20);
Normal_V164_N1_myo = y(21);
Normal_V165_MECM = y(22);
Normal_V165_MEBM = y(23);
Normal_V165_MPBM = y(24);
Normal_V165_R1_EC = y(25);
Normal_V165_R2_EC = y(26);
Normal_V165_N1_EC = y(27);
Normal_R2_EC_V165_N1_EC = y(28);
Normal_R1_EC_V121 = y(29);
Normal_R2_EC_V121 = y(30);
Normal_V121_R1_EC_N1_EC = y(31);
Normal_V165_N1_myo = y(32);
Normal_V121 = y(33);
Normal_V165 = y(34);
Normal_antiVEGF = y(35);
Normal_V164_antiVEGF = y(36);
Normal_V120_antiVEGF = y(37);
Normal_V165_antiVEGF = y(38);
Normal_V121_antiVEGF = y(39);
Normal_sR1 = y(40);
Normal_sR1_MECM = y(41);
Normal_sR1_MEBM = y(42);
Normal_sR1_MPBM = y(43);
Normal_sR1_N1_EC = y(44);
Normal_sR1_N1_myo = y(45);
Normal_V165_sR1 = y(46);
Normal_V121_sR1 = y(47);
Normal_V121_sR1_N1_EC = y(48);
Normal_V121_sR1_N1_myo = y(49);
Normal_V164_sR1 = y(50);
Normal_V120_sR1 = y(51);
Normal_V120_sR1_N1_EC = y(52);
Normal_V120_sR1_N1_myo = y(53);
Blood_V164 = y(54);
Blood_V120 = y(55);
Blood_R1_L_norm = y(56);
Blood_R2_L_norm = y(57);
Blood_N1_L_norm = y(58);
Blood_R1_L_norm_N1_L_norm = y(59);
Blood_V164_R1_L_norm = y(60);
Blood_V164_R2_L_norm = y(61);
Blood_V164_N1_L_norm = y(62);
Blood_R2_L_norm_V164_N1_L_norm = y(63);
Blood_R1_L_norm_V120 = y(64);
Blood_R2_L_norm_V120 = y(65);
Blood_V120_R1_L_norm_N1_L_norm = y(66);
Blood_R1_L_dis = y(67);
Blood_R2_L_dis = y(68);
Blood_N1_L_dis = y(69);
Blood_R1_L_dis_N1_L_dis = y(70);
Blood_V164_R1_L_dis = y(71);
Blood_V164_R2_L_dis = y(72);
Blood_V164_N1_L_dis = y(73);
Blood_R2_L_dis_V164_N1_L_dis = y(74);
Blood_R1_L_dis_V120 = y(75);
Blood_R2_L_dis_V120 = y(76);
Blood_V120_R1_L_dis_N1_L_dis = y(77);
Blood_V165 = y(78);
Blood_V121 = y(79);
Blood_V165_R1_L_norm = y(80);
Blood_V165_R2_L_norm = y(81);
Blood_V165_N1_L_norm = y(82);
Blood_R2_L_norm_V165_N1_L_norm = y(83);
Blood_R1_L_norm_V121 = y(84);
Blood_R2_L_norm_V121 = y(85);
Blood_V121_R1_L_norm_N1_L_norm = y(86);
Blood_V165_R1_L_dis = y(87);
Blood_V165_R2_L_dis = y(88);
Blood_V165_N1_L_dis = y(89);
Blood_R2_L_dis_V165_N1_L_dis = y(90);
Blood_R1_L_dis_V121 = y(91);
Blood_R2_L_dis_V121 = y(92);
Blood_V121_R1_L_dis_N1_L_dis = y(93);
Blood_antiVEGF = y(94);
Blood_V164_antiVEGF = y(95);
Blood_V120_antiVEGF = y(96);
Blood_V165_antiVEGF = y(97);
Blood_V121_antiVEGF = y(98);
Blood_a2M = y(99);
Blood_V165_a2M = y(100);
Blood_V121_a2M = y(101);
Blood_V165_a2M_fast = y(102);
Blood_V121_a2M_fast = y(103);
Blood_a2M_fast = y(104);
Blood_V165_a2M_antiVEGF = y(105);
Blood_V121_a2M_antiVEGF = y(106);
Blood_a2M_V165_R1_L_norm = y(107);
Blood_a2M_V165_R2_L_norm = y(108);
Blood_a2M_V165_N1_L_norm = y(109);
Blood_R2_L_norm_a2M_V165_N1_L_norm = y(110);
Blood_R1_L_norm_V121_a2M = y(111);
Blood_R2_L_norm_V121_a2M = y(112);
Blood_a2M_V121_R1_L_norm_N1_L_norm = y(113);
Blood_a2M_V165_R1_L_dis = y(114);
Blood_a2M_V165_R2_L_dis = y(115);
Blood_a2M_V165_N1_L_dis = y(116);
Blood_R2_L_dis_a2M_V165_N1_L_dis = y(117);
Blood_R1_L_dis_V121_a2M = y(118);
Blood_R2_L_dis_V121_a2M = y(119);
Blood_a2M_fast_V165_R1_L_norm = y(120);
Blood_a2M_fast_V165_R2_L_norm = y(121);
Blood_a2M_fast_V165_N1_L_norm = y(122);
Blood_R2_L_norm_a2M_fast_V165_N1_L_norm = y(123);
Blood_R1_L_norm_V121_a2M_fast = y(124);
Blood_R2_L_norm_V121_a2M_fast = y(125);
Blood_a2M_fast_V121_R1_L_norm_N1_L_norm = y(126);
Blood_a2M_fast_V165_R1_L_dis = y(127);
Blood_a2M_fast_V165_R2_L_dis = y(128);
Blood_a2M_fast_V165_N1_L_dis = y(129);
Blood_R2_L_dis_a2M_fast_V165_N1_L_dis = y(130);
Blood_R1_L_dis_V121_a2M_fast = y(131);
Blood_R2_L_dis_V121_a2M_fast = y(132);
Blood_a2M_fast_V121_R1_L_dis_N1_L_dis = y(133);
Blood_a2M_V121_R1_L_dis_N1_L_dis = y(134);
Blood_sR1 = y(135);
Blood_sR1_N1_L_norm = y(136);
Blood_sR1_N1_L_dis = y(137);
Blood_V165_sR1 = y(138);
Blood_V121_sR1 = y(139);
Blood_V121_sR1_N1_L_norm = y(140);
Blood_V121_sR1_N1_L_dis = y(141);
Blood_V164_a2M = y(142);
Blood_V120_a2M = y(143);
Blood_V164_a2M_fast = y(144);
Blood_V120_a2M_fast = y(145);
Blood_V164_a2M_antiVEGF = y(146);
Blood_V120_a2M_antiVEGF = y(147);
Blood_a2M_V164_R1_L_norm = y(148);
Blood_a2M_V164_R2_L_norm = y(149);
Blood_a2M_V164_N1_L_norm = y(150);
Blood_R2_L_norm_a2M_V164_N1_L_norm = y(151);
Blood_R1_L_norm_V120_a2M = y(152);
Blood_R2_L_norm_V120_a2M = y(153);
Blood_a2M_V120_R1_L_norm_N1_L_norm = y(154);
Blood_a2M_V164_R1_L_dis = y(155);
Blood_a2M_V164_R2_L_dis = y(156);
Blood_a2M_V164_N1_L_dis = y(157);
Blood_R2_L_dis_a2M_V164_N1_L_dis = y(158);
Blood_R1_L_dis_V120_a2M = y(159);
Blood_R2_L_dis_V120_a2M = y(160);
Blood_a2M_V120_R1_L_dis_N1_L_dis = y(161);
Blood_a2M_fast_V164_R1_L_norm = y(162);
Blood_a2M_fast_V164_R2_L_norm = y(163);
Blood_a2M_fast_V164_N1_L_norm = y(164);
Blood_R2_L_norm_a2M_fast_V164_N1_L_norm = y(165);
Blood_R1_L_norm_V120_a2M_fast = y(166);
Blood_R2_L_norm_V120_a2M_fast = y(167);
Blood_a2M_fast_V120_R1_L_norm_N1_L_norm = y(168);
Blood_a2M_fast_V164_R1_L_dis = y(169);
Blood_a2M_fast_V164_R2_L_dis = y(170);
Blood_a2M_fast_V164_N1_L_dis = y(171);
Blood_R2_L_dis_a2M_fast_V164_N1_L_dis = y(172);
Blood_R1_L_dis_V120_a2M_fast = y(173);
Blood_R2_L_dis_V120_a2M_fast = y(174);
Blood_a2M_fast_V120_R1_L_dis_N1_L_dis = y(175);
Blood_V164_sR1 = y(176);
Blood_V120_sR1 = y(177);
Blood_V120_sR1_N1_L_norm = y(178);
Blood_V120_sR1_N1_L_dis = y(179);
Diseased_V164 = y(180);
Diseased_V120 = y(181);
Diseased_MECM = y(182);
Diseased_MEBM = y(183);
Diseased_MPBM = y(184);
Diseased_R1_disEC = y(185);
Diseased_R2_disEC = y(186);
Diseased_N1_disEC = y(187);
Diseased_R1_disEC_N1_disEC = y(188);
Diseased_V164_MECM = y(189);
Diseased_V164_MEBM = y(190);
Diseased_V164_MPBM = y(191);
Diseased_V164_R1_disEC = y(192);
Diseased_V164_R2_disEC = y(193);
Diseased_V164_N1_disEC = y(194);
Diseased_R2_disEC_V164_N1_disEC = y(195);
Diseased_R1_disEC_V120 = y(196);
Diseased_R2_disEC_V120 = y(197);
Diseased_V120_R1_disEC_N1_disEC = y(198);
Diseased_R1_tum = y(199);
Diseased_R2_tum = y(200);
Diseased_N1_tum = y(201);
Diseased_R1_tum_N1_tum = y(202);
Diseased_N2_tum = y(203);
Diseased_R1_tum_N2_tum = y(204);
Diseased_V164_R1_tum = y(205);
Diseased_V164_R2_tum = y(206);
Diseased_V164_N1_tum = y(207);
Diseased_V164_N2_tum = y(208);
Diseased_R2_tum_V164_N1_tum = y(209);
Diseased_R2_tum_V164_N2_tum = y(210);
Diseased_R1_tum_V120 = y(211);
Diseased_R2_tum_V120 = y(212);
Diseased_V120_R1_tum_N1_tum = y(213);
Diseased_V120_R1_tum_N2_tum = y(214);
Diseased_V121 = y(215);
Diseased_V165 = y(216);
Diseased_V165_MECM = y(217);
Diseased_V165_MEBM = y(218);
Diseased_V165_MPBM = y(219);
Diseased_V165_R1_disEC = y(220);
Diseased_V165_R2_disEC = y(221);
Diseased_V165_N1_disEC = y(222);
Diseased_R2_disEC_V165_N1_disEC = y(223);
Diseased_R1_disEC_V121 = y(224);
Diseased_R2_disEC_V121 = y(225);
Diseased_V121_R1_disEC_N1_disEC = y(226);
Diseased_V165_R1_tum = y(227);
Diseased_V165_R2_tum = y(228);
Diseased_V165_N1_tum = y(229);
Diseased_V165_N2_tum = y(230);
Diseased_R2_tum_V165_N1_tum = y(231);
Diseased_R2_tum_V165_N2_tum = y(232);
Diseased_R1_tum_V121 = y(233);
Diseased_R2_tum_V121 = y(234);
Diseased_V121_R1_tum_N1_tum = y(235);
Diseased_V121_R1_tum_N2_tum = y(236);
Diseased_antiVEGF = y(237);
Diseased_V164_antiVEGF = y(238);
Diseased_V120_antiVEGF = y(239);
Diseased_V165_antiVEGF = y(240);
Diseased_V121_antiVEGF = y(241);
Diseased_sR1 = y(242);
Diseased_sR1_MECM = y(243);
Diseased_sR1_MEBM = y(244);
Diseased_sR1_MPBM = y(245);
Diseased_sR1_N1_disEC = y(246);
Diseased_sR1_N1_tum = y(247);
Diseased_V165_sR1 = y(248);
Diseased_V121_sR1 = y(249);
Diseased_V121_sR1_N1_disEC = y(250);
Diseased_V121_sR1_N1_tum = y(251);
Diseased_sR1_N2_tum = y(252);
Diseased_V121_sR1_N2_tum = y(253);
Diseased_V164_sR1 = y(254);
Diseased_V120_sR1 = y(255);
Diseased_V120_sR1_N1_disEC = y(256);
Diseased_V120_sR1_N1_tum = y(257);
Diseased_V120_sR1_N2_tum = y(258);
Diseased_Weight = y(259);


% --- Parameter Values:
qV164_tis_norm = 6.2775e-19; 
qV120_tis_norm = 5.4587e-20;
VEGF165Secr_tis_dis = 0.0046438;
VEGF121Secr_tis_dis = 0.0046438;
EBM_Vol_tis_dis = 0.00097196;
VesselSA_Vol_blood = 155.68;
VesselCellSurfArea_blood = 1e-05;
VesselCellSurfArea_tis_dis = 1e-05;
tumorCellSurfArea_tis_dis = 4.9688e-06;
Avogadro = 6.0221e+23;
Interstit_Vol_blood = 0.48829;
Interstit_Vol_tis_dis = 0.29764;
Volume_tis_norm = 21.93;
Volume_blood = 1.75;
Volume_plasma = 0.8545;
koff_V164_R1_tis_norm_A = 0.001;
koff_V164_R2_tis_norm_A = 0.001;
koff_V164_N1_tis_norm_A = 0.001;
koff_V164N1_R2_tis_norm_A = 0.001;
koff_V120_R1_tis_norm_A = 0.001;
koff_V164R2_N1_tis_norm_A = 0.001;
koff_V120_R2_tis_norm_A = 0.001;
kdissoc_R1_N1_tis_norm_A = 0.01;
koff_V164_R1_tis_norm_L = 0.001;
koff_V164_R2_tis_norm_L = 0.001;
koff_V164_N1_tis_norm_L = 0.001;
koff_V164N1_R2_tis_norm_L = 0.001;
koff_V120_R1_tis_norm_L = 0.001;
koff_V164R2_N1_tis_norm_L = 0.001;
koff_V120_R2_tis_norm_L = 0.001;
kdissoc_R1_N1_tis_norm_L = 0.01;
R1_recnumber_tum = 1100;
R2_recnumber_tum = 550;
N1_recnumber_tum = 39500;
N2_recnumber_tum = 39500;
c_V120 = 0.0038508;
c_V164 = 0.0038508;
c_V121 = 0.0038508;
c_V165 = 0.0038508;
kperm_blood_and_tis_dis = 4e-07;
kpermeability_V164_tis_norm_blood = 5.5051e-05;
kpermeability_V164_blood_tis_norm = 1.2753e-05;
kpermeability_V120_tis_norm_blood = 5.5051e-05;
kpermeability_V120_blood_tis_norm = 1.2753e-05;
kpermeability_V120_blood_tis_norm_prime = 0.00015982;
kpermeability_V120_tis_norm_blood_prime = 0.00068987;
kpermeability_V164_blood_tis_norm_prime = 0.00015982;
kpermeability_V164_tis_norm_blood_prime = 0.00068987;
kpermeability_V165_blood_tis_norm = 1.2753e-05;
kpermeability_V121_blood_tis_norm = 1.2753e-05;
kpermeability_V165_tis_norm_blood = 5.5051e-05;
kpermeability_V121_tis_norm_blood = 5.5051e-05;
kpermeability_V121_blood_tis_norm_prime = 0.00015982;
kpermeability_V121_tis_norm_blood_prime = 0.00068987;
kpermeability_V165_blood_tis_norm_prime = 0.00015982;
kpermeability_V165_tis_norm_blood_prime = 0.00068987;
k_lymph_dis = 0;
k_lymph_from_tis_norm = 2.6875e-05;
k_lymph_to_blood = 0.00033678;
kdeg = 0.000193;
kc_R1_N1_L = 1e+14;
kc_V164N1_R2_L = 1e+14;
kc_V164R2_N1_L = 3.1e+13;
kc_V165N1_R2_L = 1e+14;
kc_V165R2_N1_L = 3.1e+13;
koff_V164_R1_tis_dis_A = 0.001;
koff_V164_R2_tis_dis_A = 0.001;
koff_V164_N1_tis_dis_A = 0.001;
koff_V164N1_R2_tis_dis_A = 0.001;
koff_V164R2_N1_tis_dis_A = 0.001;
koff_V120_R1_tis_dis_A = 0.001;
koff_V120_R2_tis_dis_A = 0.001;
koff_V165_R1_tis_dis_A = 0.001;
koff_V165_R2_tis_dis_A = 0.001;
koff_V165_N1_tis_dis_A = 0.001;
koff_V165N1_R2_tis_dis_A = 0.001;
koff_V165R2_N1_tis_dis_A = 0.001;
koff_V121_R1_tis_dis_A = 0.001;
koff_V121_R2_tis_dis_A = 0.001;
kdissoc_R1_N1_tis_dis_A = 0.01;
kdissoc_R1_N1_tis_dis_L = 0.01;
koff_V164_R1_tis_dis_L = 0.001;
koff_V164_R2_tis_dis_L = 0.001;
koff_V164_N1_tis_dis_L = 0.001;
koff_V164N1_R2_tis_dis_L = 0.001;
koff_V164R2_N1_tis_dis_L = 0.001;
koff_V120_R1_tis_dis_L = 0.001;
koff_V120_R2_tis_dis_L = 0.001;
koff_V165_R1_tis_dis_L = 0.001;
koff_V165_R2_tis_dis_L = 0.001;
koff_V165_N1_tis_dis_L = 0.001;
koff_V165R2_N1_tis_dis_L = 0.001;
koff_V165N1_R2_tis_dis_L = 0.001;
koff_V121_R1_tis_dis_L = 0.001;
koff_V121_R2_tis_dis_L = 0.001;
koff_V165_R1_tis_norm_A = 0.001;
koff_V165_R2_tis_norm_A = 0.001;
koff_V165_N1_tis_norm_A = 0.001;
koff_V165N1_R2_tis_norm_A = 0.001;
koff_V165R2_N1_tis_norm_A = 0.001;
koff_V121_R1_tis_norm_A = 0.001;
koff_V121_R2_tis_norm_A = 0.001;
koff_V165_R1_tis_norm_L = 0.001;
koff_V165_R2_tis_norm_L = 0.001;
koff_V165_N1_tis_norm_L = 0.001;
koff_V165N1_R2_tis_norm_L = 0.001;
koff_V165R2_N1_tis_norm_L = 0.001;
koff_V121_R1_tis_norm_L = 0.001;
koff_V121_R2_tis_norm_L = 0.001;
koff_V164_MECM_tis_norm = 0.01;
koff_V164_MEBM_tis_norm = 0.01;
koff_V164_MPBM_tis_norm = 0.01;
kon_V164_MECM_tis_norm = 3.7145e+09;
kon_V164_MEBM_tis_norm = 3.7145e+09;
kon_V164_MPBM_tis_norm = 3.7145e+09;
koff_V165_MECM_tis_norm = 0.01;
koff_V165_MEBM_tis_norm = 0.01;
koff_V165_MPBM_tis_norm = 0.01;
kon_V165_MECM_tis_norm = 3.7145e+09;
kon_V165_MEBM_tis_norm = 3.7145e+09;
kon_V165_MPBM_tis_norm = 3.7145e+09;
k_int_R1_tis_norm_A = 0.00028;
k_int_R2_tis_norm_A = 0.00028;
k_int_N1_tis_norm_A = 0.00028;
k_int_V120R1_tis_norm_A = 0.00028;
k_int_V120R2_tis_norm_A = 0.00028;
k_int_V164R1_tis_norm_A = 0.00028;
k_int_V164R2_tis_norm_A = 0.00028;
k_int_V164N1_tis_norm_A = 0.00028;
k_int_R1N1_tis_norm_A = 0.00028;
k_int_V164R2N1_tis_norm_A = 0.00028;
k_int_V120R1N1_tis_norm_A = 0.00028;
k_int_R1_tis_norm_L = 0.00028;
k_int_R2_tis_norm_L = 0.00028;
k_int_N1_tis_norm_L = 0.00028;
k_int_V120R1_tis_norm_L = 0.00028;
k_int_V120R2_tis_norm_L = 0.00028;
k_int_V164R1_tis_norm_L = 0.00028;
k_int_V164R2_tis_norm_L = 0.00028;
k_int_V164N1_tis_norm_L = 0.00028;
k_int_R1N1_tis_norm_L = 0.00028;
k_int_V164R2N1_tis_norm_L = 0.00028;
k_int_V120R1N1_tis_norm_L = 0.00028;
kon_V164_R1_tis_norm_A = 2.6521e+11;
kon_V164_R2_tis_norm_A = 8.8404e+10;
kon_V164_N1_tis_norm_A = 2.8289e+10;
kc_V164N1_R2_tis_norm_A = 6.4234e+11;
kon_V120_R1_tis_norm_A = 2.6521e+11;
kon_V120_R2_tis_norm_A = 8.8404e+10;
kc_R1_N1_tis_norm_A = 6.4234e+11;
kc_V164R2_N1_tis_norm_A = 1.9913e+11;
sR_R1_tis_norm_A = 3.8001e-18;
sR_N1_tis_norm_A = 1.2667e-16;
sR_R2_tis_norm_A = 2.5334e-18;
kon_V164_R1_tis_norm_L = 6.1439e+10;
kon_V164_R2_tis_norm_L = 2.048e+10;
kon_V164_N1_tis_norm_L = 6.5535e+09;
kon_V120_R1_tis_norm_L = 6.1439e+10;
kon_V120_R2_tis_norm_L = 2.048e+10;
kc_V164N1_R2_tis_norm_L = 5.1258e+10;
kc_R1_N1_tis_norm_L = 5.1258e+10;
kc_V164R2_N1_tis_norm_L = 1.589e+10;
sR_R1_tis_norm_L = 4.7621e-17;
sR_N1_tis_norm_L = 1.5874e-15;
sR_R2_tis_norm_L = 3.1748e-17;
koff_V164_N1_myo = 0.001;
kon_V164_N1_myo = 2.8289e+10;
koff_V165_N1_myo = 0.001;
kon_V165_N1_myo = 2.8289e+10;
k_int_V165N1_myo = 0.00028;
k_int_N1_myo = 0.00028;
sR_N1_myo = 6.3262e-16;
k_int_V164N1_myo = 0.00028;
koff_V165_MECM_tis_dis = 0.01;
koff_V165_MEBM_tis_dis = 0.01;
koff_V165_MPBM_tis_dis = 0.01;
kon_V165_MECM_tis_dis = 1.4117e+09;
kon_V165_MEBM_tis_dis = 1.4117e+09;
kon_V165_MPBM_tis_dis = 1.4117e+09;
koff_V164_MECM_tis_dis = 0.01;
koff_V164_MEBM_tis_dis = 0.01;
koff_V164_MPBM_tis_dis = 0.01;
kon_V164_MECM_tis_dis = 1.4117e+09;
kon_V164_MEBM_tis_dis = 1.4117e+09;
kon_V164_MPBM_tis_dis = 1.4117e+09;
k_int_R1_tis_dis_A = 0.00028;
k_int_R2_tis_dis_A = 0.00028;
k_int_N1_tis_dis_A = 0.00028;
k_int_V121R1_tis_dis_A = 0.00028;
k_int_V121R2_tis_dis_A = 0.00028;
k_int_V165R1_tis_dis_A = 0.00028;
k_int_V165R2_tis_dis_A = 0.00028;
k_int_V165N1_tis_dis_A = 0.00028;
k_int_R1N1_tis_dis_A = 0.00028;
k_int_V165R2N1_tis_dis_A = 0.00028;
k_int_V121R1N1_tis_dis_A = 0.00028;
k_int_R1_tis_dis_L = 0.00028;
k_int_R2_tis_dis_L = 0.00028;
k_int_N1_tis_dis_L = 0.00028;
k_int_V121R1_tis_dis_L = 0.00028;
k_int_V121R2_tis_dis_L = 0.00028;
k_int_V165R1_tis_dis_L = 0.00028;
k_int_V165R2_tis_dis_L = 0.00028;
k_int_V165N1_tis_dis_L = 0.00028;
k_int_R1N1_tis_dis_L = 0.00028;
k_int_V165R2N1_tis_dis_L = 0.00028;
k_int_V121R1N1_tis_dis_L = 0.00028;
kon_V165_R1_tis_dis_A = 1.0079e+11;
kon_V165_R2_tis_dis_A = 3.3598e+10;
kon_V165_N1_tis_dis_A = 1.0751e+10;
kc_V165N1_R2_tis_dis_A = 2.6654e+11;
kc_V165R2_N1_tis_dis_A = 8.2629e+10;
kon_V121_R1_tis_dis_A = 1.0079e+11;
kon_V121_R2_tis_dis_A = 3.3598e+10;
kc_R1_N1_tis_dis_A = 2.6654e+11;
sR_R1_tis_dis_A = 6.5414e-17;
sR_N1_tis_dis_A = 6.9335e-16;
sR_R2_tis_dis_A = 5.2331e-18;
kon_V165_R1_tis_dis_L = 6.1439e+10;
kon_V165_R2_tis_dis_L = 2.048e+10;
kon_V165_N1_tis_dis_L = 6.5535e+09;
kon_V121_R1_tis_dis_L = 6.1439e+10;
kon_V121_R2_tis_dis_L = 2.048e+10;
sR_R1_tis_dis_L = 1.7436e-19;
sR_N1_tis_dis_L = 1.8481e-18;
sR_R2_tis_dis_L = 1.3949e-20;
kc_V165N1_R2_tumor = 1e+14;
kc_V165R2_N1_tumor = 3.1e+13;
koff_V165N1_R2_tum = 0.001;
koff_V121_R1_tum = 0.001;
koff_V165R2_N1_tum = 0.001;
koff_V121_R2_tum = 0.001;
koff_V165N2_R2_tum = 0.001;
koff_V165R2_N2_tum = 0.001;
koff_V165_N1_tum = 0.001;
koff_V165_N2_tum = 0.001;
koff_V165_R1_tum = 0.001;
koff_V165_R2_tum = 0.001;
kc_V164N1_R2_tumor = 1e+14;
kc_V164R2_N1_tumor = 3.1e+13;
koff_V164_N1_tum = 0.001;
koff_V164_N2_tum = 0.001;
koff_V164_R1_tum = 0.001;
koff_V164_R2_tum = 0.001;
koff_V164N1_R2_tum = 0.001;
koff_V120_R1_tum = 0.001;
koff_V164R2_N1_tum = 0.001;
koff_V120_R2_tum = 0.001;
koff_V164N2_R2_tum = 0.001;
koff_V164R2_N2_tum = 0.001;
kdissoc_R1_N1_tum = 0.01;
kdissoc_R1_N2_tum = 0.01;
sR_tum = 0.00028;
k_int_N1_tum = 0.00028;
k_int_N2_tum = 0.00028;
k_int_R1_tum = 0.00028;
k_int_R2_tum = 0.00028;
k_int_V165N1_tum = 0.00028;
k_int_V165N2_tum = 0.00028;
k_int_V165R1_tum = 0.00028;
k_int_V165R2_tum = 0.00028;
k_int_V120R1_tis_dis_A = 0.00028;
k_int_V120R2_tis_dis_A = 0.00028;
k_int_V164R1_tis_dis_A = 0.00028;
k_int_V164R2_tis_dis_A = 0.00028;
k_int_V164N1_tis_dis_A = 0.00028;
k_int_V164R2N1_tis_dis_A = 0.00028;
k_int_V120R1N1_tis_dis_A = 0.00028;
k_int_V120R1_tis_dis_L = 0.00028;
k_int_V120R2_tis_dis_L = 0.00028;
k_int_V164R1_tis_dis_L = 0.00028;
k_int_V164R2_tis_dis_L = 0.00028;
k_int_V164N1_tis_dis_L = 0.00028;
k_int_V164R2N1_tis_dis_L = 0.00028;
k_int_V120R1N1_tis_dis_L = 0.00028;
kon_V164_R1_tis_dis_A = 1.0079e+11;
kon_V164_R2_tis_dis_A = 3.3598e+10;
kon_V164_N1_tis_dis_A = 1.0751e+10;
kc_V164N1_R2_tis_dis_A = 2.6654e+11;
kon_V120_R1_tis_dis_A = 1.0079e+11;
kon_V120_R2_tis_dis_A = 3.3598e+10;
kc_V164R2_N1_tis_dis_A = 8.2629e+10;
kon_V164_R1_tis_dis_L = 6.1439e+10;
kon_V164_R2_tis_dis_L = 2.048e+10;
kon_V164_N1_tis_dis_L = 6.5535e+09;
kon_V120_R1_tis_dis_L = 6.1439e+10;
kon_V120_R2_tis_dis_L = 2.048e+10;
kon_V165_N1_tum = 1.0751e+10;
kon_V165_N2_tum = 3.3598e+09;
kon_V165_R1_tum = 1.0079e+11;
kon_V165_R2_tum = 3.3598e+10;
kon_V121_R1_tum = 1.0079e+11;
kon_V121_R2_tum = 3.3598e+10;
k_int_V121R1_tum = 0.00028;
k_int_V121R2_tum = 0.00028;
k_int_R1N1_tum = 0.00028;
k_int_R1N2_tum = 0.00028;
kon_V164_N1_tum = 1.0751e+10;
kon_V164_N2_tum = 3.3598e+09;
kon_V164_R1_tum = 1.0079e+11;
kon_V164_R2_tum = 3.3598e+10;
kon_V120_R1_tum = 1.0079e+11;
kon_V120_R2_tum = 3.3598e+10;
k_int_V164N1_tum = 0.00028;
k_int_V164N2_tum = 0.00028;
k_int_V164R1_tum = 0.00028;
k_int_V164R2_tum = 0.00028;
k_int_V164R2N2_tum = 0.00028;
k_int_V164R2N1_tum = 0.00028;
k_int_V120R1_tum = 0.00028;
k_int_V120R2_tum = 0.00028;
k_int_V121R1_tis_norm_A = 0.00028;
k_int_V121R2_tis_norm_A = 0.00028;
k_int_V165R1_tis_norm_A = 0.00028;
k_int_V165R2_tis_norm_A = 0.00028;
k_int_V165N1_tis_norm_A = 0.00028;
k_int_V165R2N1_tis_norm_A = 0.00028;
k_int_V121R1N1_tis_norm_A = 0.00028;
k_int_V121R1_tis_norm_L = 0.00028;
k_int_V121R2_tis_norm_L = 0.00028;
k_int_V165R1_tis_norm_L = 0.00028;
k_int_V165R2_tis_norm_L = 0.00028;
k_int_V165N1_tis_norm_L = 0.00028;
k_int_V165R2N1_tis_norm_L = 0.00028;
k_int_V121R1N1_tis_norm_L = 0.00028;
kon_V165_R1_tis_norm_A = 2.6521e+11;
kon_V165_R2_tis_norm_A = 8.8404e+10;
kon_V165_N1_tis_norm_A = 2.8289e+10;
kc_V165N1_R2_tis_norm_A = 6.4234e+11;
kon_V121_R1_tis_norm_A = 2.6521e+11;
kon_V121_R2_tis_norm_A = 8.8404e+10;
kc_V165R2_N1_tis_norm_A = 1.9913e+11;
kon_V165_R1_tis_norm_L = 6.1439e+10;
kon_V165_R2_tis_norm_L = 2.048e+10;
kon_V165_N1_tis_norm_L = 6.5535e+09;
kon_V121_R1_tis_norm_L = 6.1439e+10;
kon_V121_R2_tis_norm_L = 2.048e+10;
kc_V165N1_R2_tis_norm_L = 5.1258e+10;
kc_V165R2_N1_tis_norm_L = 1.589e+10;
c_antiVEGF_V164 = 5.73e-07;
c_antiVEGF_V120 = 5.73e-07;
c_antiVEGF = 5.73e-07;
kon_V165_antiVEGF_blood = 1.0065e+08;
koff_V165_antiVEGF = 0.000219;
kon_V121_antiVEGF_blood = 1.0065e+08;
koff_V121_antiVEGF = 0.000219;
kon_V165_antiVEGF_dis = 1.6512e+08;
kon_V121_antiVEGF_dis = 1.6512e+08;
c_antiVEGF_V165 = 5.73e-07;
c_antiVEGF_V121 = 5.73e-07;
infTime_antiVEGF = 60;
antiVEGF_MW = 1.5e+05;
klymphatics_dis_antiVEGF = 0;
kpermeability_norm_to_blood_antiVEGF = 4.1288e-05;
kpermeability_norm_from_blood_antiVEGF = 9.5649e-06;
kpermeability_dis_to_blood_antiVEGF = 0.00037815;
kpermeability_dis_from_blood_antiVEGF = 0.0002305;
lymph_V120_antiVEGF_tis_norm = 2.6875e-05;
lymph_V164_antiVEGF_tis_norm = 2.6875e-05;
lymph_V165_antiVEGF_tis_norm = 2.6875e-05;
lymph_V121_antiVEGF_tis_norm = 2.6875e-05;
lymph_free_antiVEGF_tis_norm = 2.6875e-05;
kon_V165_antiVEGF_norm = 4.3448e+08;
kon_V121_antiVEGF_norm = 4.3448e+08;
BW = 0.025;
koff_VEGF_a2M = 0.0001;
kon_VEGF_a2M = 51200;
c_a2M = 4.3759e-05;
ksyn_a2M = 2.9914e-14;
c_a2M_V_antiVEGF = 3.8508e-05;
koff_VEGF_a2M_fast = 0.0001;
kon_VEGF_a2M_fast = 5.12e+05;
ksyn_a2M_fast = 2.6324e-14;
c_a2M_fast = 0.0038508;
koff_sR1_MECM = 0.01;
koff_sR1_MPBM = 0.01;
koff_sR1_MEBM = 0.01;
koff_V165_sR1 = 0.001;
koff_V164_sR1 = 0.001;
koff_V121_sR1 = 0.001;
koff_V120_sR1 = 0.001;
koff_sR1_N1_tis_norm = 0.01;
koff_sR1_N1_L_norm = 0.01;
koff_sR1_N1_L_dis = 0.01;
koff_sR1_N1_tis_dis = 0.01;
koff_sR1_N1_myo = 0.01;
koff_sR1_N1_tumor = 0.01;
koff_sR1_N2_tumor = 0.01;
k_int_sR1N1_tis_norm = 0.00028;
k_int_sR1N1_myo = 0.00028;
k_int_sR1N1_L_norm = 0.00028;
k_int_sR1N1_L_dis = 0.00028;
k_int_sR1N1_tis_dis = 0.00028;
k_int_sR1N1_tum = 0.00028;
k_int_sR1N2_tum = 0.00028;
k_int_V121sR1N1_tis_norm = 0.00028;
k_int_V121sR1N1_myo = 0.00028;
k_int_V121sR1N1_L_norm = 0.00028;
k_int_V121sR1N1_L_dis = 0.00028;
k_int_V121sR1N1_tis_dis = 0.00028;
k_int_V121sR1N1_tum = 0.00028;
k_int_V120sR1N1_tis_norm = 0.00028;
k_int_V120sR1N1_myo = 0.00028;
k_int_V120sR1N1_L_norm = 0.00028;
k_int_V120sR1N1_L_dis = 0.00028;
k_int_V120sR1N1_tis_dis = 0.00028;
k_int_V120sR1N1_tum = 0.00028;
k_int_V120sR1N2_tum = 0.00028;
kon_sR1_MECM_tis_norm = 3.713e+09;
kon_sR1_MECM_tis_dis = 1.4111e+09;
kon_sR1_MEBM_tis_norm = 3.713e+09;
kon_sR1_MEBM_tis_dis = 1.4111e+09;
kon_sR1_MPBM_tis_norm = 3.713e+09;
kon_sR1_MPBM_tis_dis = 1.4111e+09;
kon_V165_sR1_tis_norm = 2.6521e+11;
kon_V165_sR1_blood = 6.1439e+10;
kon_V165_sR1_tis_dis = 1.0079e+11;
kon_V164_sR1_tis_norm = 2.6521e+11;
kon_V164_sR1_blood = 6.1439e+10;
kon_V164_sR1_tis_dis = 1.0079e+11;
kon_V121_sR1_tis_norm = 2.6521e+11;
kon_V121_sR1_blood = 6.1439e+10;
kon_V121_sR1_tis_dis = 1.0079e+11;
kon_V120_sR1_tis_norm = 2.6521e+11;
kon_V120_sR1_blood = 6.1439e+10;
kon_V120_sR1_tis_dis = 1.0079e+11;
kon_sR1_N1_tis_norm = 4.9153e+10;
kon_sR1_N1_L_norm = 1.1387e+10;
kon_sR1_N1_myo = 4.9153e+10;
kon_sR1_N1_L_dis = 1.1387e+10;
kon_sR1_N1_tis_dis = 1.868e+10;
kon_sR1_N1_tumor = 1.868e+10;
kon_sR1_N2_tumor = 1.868e+10;
kdeg_sR1 = 0.000193;
c_sR1 = 5e-06;
qsR1_abluminal_normEC = 1.5568e-19;
qsR1_abluminal_disEC = 3.7517e-19;
qsR1_luminal_normEC = 1.9509e-18;
kpermeability_norm_to_blood_sR1 = 2.0644e-05;
kpermeability_norm_from_blood_sR1 = 4.7825e-06;
kpermeability_dis_to_blood_sR1 = 0.00018907;
kpermeability_dis_from_blood_sR1 = 0.00011525;
kpermeability_norm_to_blood_V164_sR1 = 2.0644e-05;
kpermeability_norm_from_blood_V164_sR1 = 4.7825e-06;
kpermeability_dis_to_blood_V164_sR1 = 0.00018907;
kpermeability_dis_from_blood_V164_sR1 = 0.00011525;
kpermeability_norm_to_blood_V120_sR1 = 2.0644e-05;
kpermeability_norm_from_blood_V120_sR1 = 4.7825e-06;
kpermeability_dis_to_blood_V120_sR1 = 0.00018907;
kpermeability_dis_from_blood_V120_sR1 = 0.00011525;
kpermeability_norm_to_blood_V165_sR1 = 2.0644e-05;
kpermeability_norm_from_blood_V165_sR1 = 4.7825e-06;
kpermeability_dis_to_blood_V165_sR1 = 0.00018907;
kpermeability_dis_from_blood_V165_sR1 = 0.00011525;
kpermeability_norm_to_blood_V121_sR1 = 2.0644e-05;
kpermeability_norm_from_blood_V121_sR1 = 4.7825e-06;
kpermeability_dis_to_blood_V121_sR1 = 0.00018907;
kpermeability_dis_from_blood_V121_sR1 = 0.00011525;
VEGF164Secr_EC = 0.0067245;
VEGF120Secr_EC = 0.00074716;
qV164_luminal_normEC = 2.1784e-18;
qV120_luminal_normEC = 2.4205e-19;
qV164_abluminal_normEC = 1.7384e-19;
qV120_abluminal_normEC = 1.9315e-20;
factor_disEC_secr = 1;
tumorCellVol_tis_dis = 9.0478e-10;
VesselSA_Vol_tis_dis = 375.17;
kpermeability_V165_tis_dis_blood = 0.0005042;
kpermeability_V165_blood_tis_dis = 0.00030734;
kpermeability_V121_tis_dis_blood = 0.0005042;
kpermeability_V121_blood_tis_dis = 0.00030734;
kpermeability_V164_blood_tis_dis = 0.00030734;
kpermeability_V120_tis_dis_blood = 0.0005042;
kpermeability_V120_blood_tis_dis = 0.00030734;
kpermeability_V164_tis_dis_blood = 0.0005042;
k_lymph_to_blood_dis = 0;
kc_R1_N1_tum = 3.4027e+10;
kc_R1_N2_tum = 3.4027e+10;
k_int_V165R2N2_tum = 0.00028;
k_int_V165R2N1_tum = 0.00028;
antiVEGF_dosage = dose;
lymph_V121_antiVEGF_tis_dis = 0;
lymph_V165_antiVEGF_tis_dis = 0;
qsR1_luminal_disEC = 1e-21;
Vol_MV = 0.1149;
psi = 20;
W1 = 1;
k0 = tumorGrowthParams(1);
k1 = tumorGrowthParams(2);
Ang0 = tumorGrowthParams(3);


% --- Rules (parameters that must be updated at every timestep):
Ang = Diseased_V164_R1_disEC + Diseased_V164_R2_disEC + Diseased_R2_disEC_V164_N1_disEC + Diseased_R1_disEC_V120 + Diseased_R2_disEC_V120 + Diseased_V120_R1_disEC_N1_disEC + Diseased_V165_R1_disEC + Diseased_V165_R2_disEC + Diseased_R2_disEC_V165_N1_disEC + Diseased_R1_disEC_V121 + Diseased_R2_disEC_V121 + Diseased_V121_R1_disEC_N1_disEC;
Volume_tis_dis = Diseased_Weight;
Vol_IS = 0.8323 * exp (- 0.239 * Volume_tis_dis);
Vol_TC = 1 - Vol_IS - Vol_MV ;
PBM_Vol_tis_dis = 9.497330e-3 * Vol_TC ;
ECM_Vol_tis_dis = 0.9 * (1 - 0.0482) * (Vol_IS - (PBM_Vol_tis_dis + EBM_Vol_tis_dis) / (0.9 * 0.7));
tumorSA_Vol_tis_dis = Vol_TC * tumorCellSurfArea_tis_dis / tumorCellVol_tis_dis ;
qV120_abluminal_disEC = VEGF120Secr_EC * factor_disEC_secr / Avogadro / VesselCellSurfArea_tis_dis * VesselSA_Vol_tis_dis;
qV164_abluminal_disEC = VEGF164Secr_EC * factor_disEC_secr / Avogadro / VesselCellSurfArea_tis_dis * VesselSA_Vol_tis_dis;
antiVEGF_infusion_rate = antiVEGF_dosage * BW / 1000 / (Volume_blood / 1000 * Interstit_Vol_blood) / antiVEGF_MW;
q_antiVEGF = antiVEGF_infusion_rate * (Interstit_Vol_blood / 1000) / infTime_antiVEGF ;
lymph_free_antiVEGF_tis_dis = klymphatics_dis_antiVEGF / 60 / (Volume_tis_dis * Interstit_Vol_tis_dis);
lymph_V120_antiVEGF_tis_dis = klymphatics_dis_antiVEGF / 60 / (Volume_tis_dis * Interstit_Vol_tis_dis);
lymph_V164_antiVEGF_tis_dis = klymphatics_dis_antiVEGF / 60 / (Volume_tis_dis * Interstit_Vol_tis_dis);
kc_V164N1_R2_tis_dis_L = kc_V164N1_R2_L / VesselSA_Vol_blood * Volume_blood / Volume_tis_dis;
kc_V164R2_N1_tis_dis_L = kc_V164R2_N1_L / VesselSA_Vol_blood * Volume_blood / Volume_tis_dis;
k_lymph_from_tis_dis = k_lymph_dis / Volume_tis_dis / Interstit_Vol_tis_dis ;
S_NB_dis = VesselSA_Vol_tis_dis * Volume_tis_dis;
kpermeability_V120_blood_tis_dis_prime = kperm_blood_and_tis_dis * S_NB_dis / Volume_plasma ;
kpermeability_V120_tis_dis_blood_prime = kperm_blood_and_tis_dis * S_NB_dis / Volume_blood / Interstit_Vol_tis_dis;
kpermeability_V164_blood_tis_dis_prime = kperm_blood_and_tis_dis * S_NB_dis / Volume_plasma ;
kpermeability_V164_tis_dis_blood_prime = kperm_blood_and_tis_dis * S_NB_dis / Volume_blood / Interstit_Vol_tis_dis;
kpermeability_V121_blood_tis_dis_prime = kperm_blood_and_tis_dis * S_NB_dis / Volume_plasma ;
kpermeability_V121_tis_dis_blood_prime = kperm_blood_and_tis_dis * S_NB_dis / Volume_blood / Interstit_Vol_tis_dis;
kpermeability_V165_blood_tis_dis_prime = kperm_blood_and_tis_dis * S_NB_dis / Volume_plasma ;
kpermeability_V165_tis_dis_blood_prime = kperm_blood_and_tis_dis * S_NB_dis / Volume_blood / Interstit_Vol_tis_dis;
kc_V165R2_N1_tis_dis_L = kc_V165R2_N1_L / VesselSA_Vol_blood * Volume_blood / Volume_tis_dis;
kc_R1_N1_tis_dis_L = kc_R1_N1_L / VesselSA_Vol_blood * Volume_blood / Volume_tis_dis;
kc_V165N1_R2_tis_dis_L = kc_V165N1_R2_L / VesselSA_Vol_blood * Volume_blood / Volume_tis_dis;
kc_V165R2_N2_tum = kc_V165R2_N1_tumor / tumorSA_Vol_tis_dis;
kc_V165N2_R2_tum = kc_V165N1_R2_tumor / tumorSA_Vol_tis_dis;
kc_V165R2_N1_tum = kc_V165R2_N1_tumor / tumorSA_Vol_tis_dis;
kc_V165N1_R2_tum = kc_V165N1_R2_tumor / tumorSA_Vol_tis_dis;
kc_V164R2_N2_tum = kc_V164R2_N1_tumor / tumorSA_Vol_tis_dis;
kc_V164N2_R2_tum = kc_V164N1_R2_tumor / tumorSA_Vol_tis_dis;
kc_V164R2_N1_tum = kc_V164R2_N1_tumor / tumorSA_Vol_tis_dis;
kc_V164N1_R2_tum = kc_V164N1_R2_tumor / tumorSA_Vol_tis_dis;
sR_R2_tum = sR_tum * R2_recnumber_tum / tumorCellSurfArea_tis_dis / Avogadro * tumorSA_Vol_tis_dis;
sR_R1_tum = sR_tum * R1_recnumber_tum / tumorCellSurfArea_tis_dis / Avogadro * tumorSA_Vol_tis_dis;
sR_N2_tum = sR_tum * N2_recnumber_tum / tumorCellSurfArea_tis_dis / Avogadro * tumorSA_Vol_tis_dis;
sR_N1_tum = sR_tum * N1_recnumber_tum / tumorCellSurfArea_tis_dis / Avogadro * tumorSA_Vol_tis_dis;
qV121_tis_dis = VEGF121Secr_tis_dis / Avogadro / tumorCellSurfArea_tis_dis * tumorSA_Vol_tis_dis;
qV165_tis_dis = VEGF165Secr_tis_dis / Avogadro / tumorCellSurfArea_tis_dis * tumorSA_Vol_tis_dis;
VesselSA_Vol_blood_tis_dis = VesselSA_Vol_tis_dis * Volume_tis_dis / Volume_blood ;
qV120_luminal_disEC = VEGF120Secr_EC * factor_disEC_secr / Avogadro / VesselCellSurfArea_blood * VesselSA_Vol_blood_tis_dis;
qV164_luminal_disEC = VEGF164Secr_EC * factor_disEC_secr / Avogadro / VesselCellSurfArea_blood * VesselSA_Vol_blood_tis_dis;


% --- Reactions Fluxes
ReactionFlux1 = kpermeability_V164_tis_norm_blood_prime*Normal_V164;
ReactionFlux2 = qV164_luminal_normEC+qV164_luminal_disEC;
ReactionFlux3 = kpermeability_V120_tis_norm_blood_prime*Normal_V120;
ReactionFlux4 = qV120_luminal_normEC+qV120_luminal_disEC;
ReactionFlux5 = kpermeability_V164_blood_tis_norm_prime*Blood_V164;
ReactionFlux6 = kpermeability_V120_blood_tis_norm_prime*Blood_V120;
ReactionFlux7 = kon_V164_R1_tis_norm_L*Blood_V164*Blood_R1_L_norm-koff_V164_R1_tis_norm_L*Blood_V164_R1_L_norm;
ReactionFlux8 = kon_V164_R2_tis_norm_L*Blood_V164*Blood_R2_L_norm-koff_V164_R2_tis_norm_L*Blood_V164_R2_L_norm;
ReactionFlux9 = kon_V164_N1_tis_norm_L*Blood_V164*Blood_N1_L_norm-koff_V164_N1_tis_norm_L*Blood_V164_N1_L_norm;
ReactionFlux10 = kon_V120_R1_tis_norm_L*Blood_V120*Blood_R1_L_norm_N1_L_norm-koff_V120_R1_tis_norm_L*Blood_V120_R1_L_norm_N1_L_norm;
ReactionFlux11 = kon_V120_R1_tis_norm_L*Blood_R1_L_norm*Blood_V120-koff_V120_R1_tis_norm_L*Blood_R1_L_norm_V120;
ReactionFlux12 = kon_V120_R2_tis_norm_L*Blood_R2_L_norm*Blood_V120-koff_V120_R2_tis_norm_L*Blood_R2_L_norm_V120;
ReactionFlux13 = k_int_V164R2N1_tis_norm_L*Blood_R2_L_norm_V164_N1_L_norm;
ReactionFlux14 = kc_V164N1_R2_tis_norm_L*Blood_R2_L_norm*Blood_V164_N1_L_norm-koff_V164N1_R2_tis_norm_L*Blood_R2_L_norm_V164_N1_L_norm;
ReactionFlux15 = kc_V164R2_N1_tis_norm_L*Blood_N1_L_norm*Blood_V164_R2_L_norm-koff_V164R2_N1_tis_norm_L*Blood_R2_L_norm_V164_N1_L_norm;
ReactionFlux16 = k_int_V164R1_tis_norm_L*Blood_V164_R1_L_norm;
ReactionFlux17 = k_int_V164R2_tis_norm_L*Blood_V164_R2_L_norm;
ReactionFlux18 = k_int_V164N1_tis_norm_L*Blood_V164_N1_L_norm;
ReactionFlux19 = k_int_V120R1N1_tis_norm_L*Blood_V120_R1_L_norm_N1_L_norm;
ReactionFlux20 = k_int_V120R1_tis_norm_L*Blood_R1_L_norm_V120;
ReactionFlux21 = k_int_V120R2_tis_norm_L*Blood_R2_L_norm_V120;
ReactionFlux22 = kc_R1_N1_tis_norm_L*Blood_N1_L_norm*Blood_R1_L_norm_V120-kdissoc_R1_N1_tis_norm_L*Blood_V120_R1_L_norm_N1_L_norm;
ReactionFlux23 = kon_V164_MECM_tis_norm*Normal_V164*Normal_MECM-koff_V164_MECM_tis_norm*Normal_V164_MECM;
ReactionFlux24 = kon_V164_MEBM_tis_norm*Normal_V164*Normal_MEBM-koff_V164_MEBM_tis_norm*Normal_V164_MEBM;
ReactionFlux25 = kon_V164_MPBM_tis_norm*Normal_V164*Normal_MPBM-koff_V164_MPBM_tis_norm*Normal_V164_MPBM;
ReactionFlux26 = kon_V164_R1_tis_norm_A*Normal_V164*Normal_R1_EC-koff_V164_R1_tis_norm_A*Normal_V164_R1_EC;
ReactionFlux27 = kon_V164_R2_tis_norm_A*Normal_V164*Normal_R2_EC-koff_V164_R2_tis_norm_A*Normal_V164_R2_EC;
ReactionFlux28 = kon_V164_N1_tis_norm_A*Normal_V164*Normal_N1_EC-koff_V164_N1_tis_norm_A*Normal_V164_N1_EC;
ReactionFlux29 = kon_V120_R1_tis_norm_A*Normal_R1_EC*Normal_V120-koff_V120_R1_tis_norm_A*Normal_R1_EC_V120;
ReactionFlux30 = kon_V120_R2_tis_norm_A*Normal_R2_EC*Normal_V120-koff_V120_R2_tis_norm_A*Normal_R2_EC_V120;
ReactionFlux31 = kon_V120_R1_tis_norm_A*Normal_V120*Normal_R1_EC_N1_EC-koff_V120_R1_tis_norm_A*Normal_V120_R1_EC_N1_EC;
ReactionFlux32 = kc_R1_N1_tis_norm_A*Normal_N1_EC*Normal_R1_EC_V120-kdissoc_R1_N1_tis_norm_A*Normal_V120_R1_EC_N1_EC;
ReactionFlux33 = qV164_tis_norm+qV164_abluminal_normEC;
ReactionFlux34 = qV120_tis_norm+qV120_abluminal_normEC;
ReactionFlux35 = kpermeability_V164_tis_norm_blood*Normal_V164;
ReactionFlux36 = kpermeability_V120_tis_norm_blood*Normal_V120;
ReactionFlux37 = kon_V164_N1_myo*Normal_V164*Normal_N1_myo-koff_V164_N1_myo*Normal_V164_N1_myo;
ReactionFlux38 = kc_V164N1_R2_tis_norm_A*Normal_R2_EC*Normal_V164_N1_EC-koff_V164N1_R2_tis_norm_A*Normal_R2_EC_V164_N1_EC;
ReactionFlux39 = kc_V164R2_N1_tis_norm_A*Normal_N1_EC*Normal_V164_R2_EC-koff_V164R2_N1_tis_norm_A*Normal_R2_EC_V164_N1_EC;
ReactionFlux40 = k_int_V120R1_tis_norm_A*Normal_R1_EC_V120;
ReactionFlux41 = k_int_V120R2_tis_norm_A*Normal_R2_EC_V120;
ReactionFlux42 = k_int_V164R1_tis_norm_A*Normal_V164_R1_EC;
ReactionFlux43 = k_int_V164R2_tis_norm_A*Normal_V164_R2_EC;
ReactionFlux44 = k_int_V164N1_tis_norm_A*Normal_V164_N1_EC;
ReactionFlux45 = k_int_V164R2N1_tis_norm_A*Normal_R2_EC_V164_N1_EC;
ReactionFlux46 = k_int_V120R1N1_tis_norm_A*Normal_V120_R1_EC_N1_EC;
ReactionFlux47 = k_int_V164N1_myo*Normal_V164_N1_myo;
ReactionFlux48 = k_int_R1N1_tis_norm_L*Blood_R1_L_norm_N1_L_norm;
ReactionFlux49 = kc_R1_N1_tis_norm_L*Blood_R1_L_norm*Blood_N1_L_norm-kdissoc_R1_N1_tis_norm_L*Blood_R1_L_norm_N1_L_norm;
ReactionFlux50 = kc_R1_N1_tis_norm_A*Normal_R1_EC*Normal_N1_EC-kdissoc_R1_N1_tis_norm_A*Normal_R1_EC_N1_EC;
ReactionFlux51 = sR_R1_tis_norm_A;
ReactionFlux52 = sR_R2_tis_norm_A;
ReactionFlux53 = sR_N1_tis_norm_A;
ReactionFlux54 = k_int_R1_tis_norm_A*Normal_R1_EC;
ReactionFlux55 = k_int_R2_tis_norm_A*Normal_R2_EC;
ReactionFlux56 = k_int_N1_tis_norm_A*Normal_N1_EC;
ReactionFlux57 = k_int_R1N1_tis_norm_A*Normal_R1_EC_N1_EC;
ReactionFlux58 = sR_R1_tis_norm_L;
ReactionFlux59 = sR_R2_tis_norm_L;
ReactionFlux60 = sR_N1_tis_norm_L;
ReactionFlux61 = k_int_R1_tis_norm_L*Blood_R1_L_norm;
ReactionFlux62 = k_int_R2_tis_norm_L*Blood_R2_L_norm;
ReactionFlux63 = k_int_N1_tis_norm_L*Blood_N1_L_norm;
ReactionFlux64 = sR_N1_myo;
ReactionFlux65 = k_int_N1_myo*Normal_N1_myo;
ReactionFlux66 = k_lymph_to_blood*Normal_V164;
ReactionFlux67 = k_lymph_to_blood*Normal_V120;
ReactionFlux68 = k_lymph_from_tis_norm*Normal_V164;
ReactionFlux69 = k_lymph_from_tis_norm*Normal_V120;
ReactionFlux70 = kpermeability_V164_blood_tis_norm*Blood_V164;
ReactionFlux71 = kpermeability_V120_blood_tis_norm*Blood_V120;
ReactionFlux72 = c_V164*Blood_V164;
ReactionFlux73 = c_V120*Blood_V120;
ReactionFlux74 = kon_V165_MECM_tis_dis*Diseased_V165*Diseased_MECM-koff_V165_MECM_tis_dis*Diseased_V165_MECM;
ReactionFlux75 = kon_V165_MEBM_tis_dis*Diseased_V165*Diseased_MEBM-koff_V165_MEBM_tis_dis*Diseased_V165_MEBM;
ReactionFlux76 = kon_V165_MPBM_tis_dis*Diseased_V165*Diseased_MPBM-koff_V165_MPBM_tis_dis*Diseased_V165_MPBM;
ReactionFlux77 = kon_V165_R1_tis_dis_A*Diseased_V165*Diseased_R1_disEC-koff_V165_R1_tis_dis_A*Diseased_V165_R1_disEC;
ReactionFlux78 = kon_V165_R2_tis_dis_A*Diseased_V165*Diseased_R2_disEC-koff_V165_R2_tis_dis_A*Diseased_V165_R2_disEC;
ReactionFlux79 = kon_V165_N1_tis_dis_A*Diseased_V165*Diseased_N1_disEC-koff_V165_N1_tis_dis_A*Diseased_V165_N1_disEC;
ReactionFlux80 = kon_V121_R1_tis_dis_A*Diseased_R1_disEC*Diseased_V121-koff_V121_R1_tis_dis_A*Diseased_R1_disEC_V121;
ReactionFlux81 = kon_V121_R2_tis_dis_A*Diseased_R2_disEC*Diseased_V121-koff_V121_R2_tis_dis_A*Diseased_R2_disEC_V121;
ReactionFlux82 = kon_V121_R1_tis_dis_A*Diseased_V121*Diseased_R1_disEC_N1_disEC-koff_V121_R1_tis_dis_A*Diseased_V121_R1_disEC_N1_disEC;
ReactionFlux83 = k_lymph_from_tis_dis*Diseased_V165;
ReactionFlux84 = k_lymph_from_tis_dis*Diseased_V121;
ReactionFlux85 = qV165_tis_dis;
ReactionFlux86 = qV164_abluminal_disEC;
ReactionFlux87 = qV121_tis_dis;
ReactionFlux88 = qV120_abluminal_disEC;
ReactionFlux89 = kc_V165N1_R2_tis_dis_A*Diseased_R2_disEC*Diseased_V165_N1_disEC-koff_V165N1_R2_tis_dis_A*Diseased_R2_disEC_V165_N1_disEC;
ReactionFlux90 = kc_V165R2_N1_tis_dis_A*Diseased_V165_R2_disEC*Diseased_N1_disEC-koff_V165R2_N1_tis_dis_A*Diseased_R2_disEC_V165_N1_disEC;
ReactionFlux91 = k_int_V121R1_tis_dis_A*Diseased_R1_disEC_V121;
ReactionFlux92 = k_int_V121R2_tis_dis_A*Diseased_R2_disEC_V121;
ReactionFlux93 = k_int_V165R1_tis_dis_A*Diseased_V165_R1_disEC;
ReactionFlux94 = k_int_V165R2_tis_dis_A*Diseased_V165_R2_disEC;
ReactionFlux95 = k_int_V165N1_tis_dis_A*Diseased_V165_N1_disEC;
ReactionFlux96 = k_int_V121R1N1_tis_dis_A*Diseased_V121_R1_disEC_N1_disEC;
ReactionFlux97 = k_int_V165R2N1_tis_dis_A*Diseased_R2_disEC_V165_N1_disEC;
ReactionFlux98 = kon_V121_R1_tum*Diseased_V121*Diseased_R1_tum_N1_tum-koff_V121_R1_tum*Diseased_V121_R1_tum_N1_tum;
ReactionFlux99 = kon_V165_N1_tum*Diseased_V165*Diseased_N1_tum-koff_V165_N1_tum*Diseased_V165_N1_tum;
ReactionFlux100 = kon_V165_R1_tum*Diseased_V165*Diseased_R1_tum-koff_V165_R1_tum*Diseased_V165_R1_tum;
ReactionFlux101 = kon_V165_R2_tum*Diseased_V165*Diseased_R2_tum-koff_V165_R2_tum*Diseased_V165_R2_tum;
ReactionFlux102 = kon_V165_N2_tum*Diseased_V165*Diseased_N2_tum-koff_V165_N2_tum*Diseased_V165_N2_tum;
ReactionFlux103 = kon_V121_R1_tum*Diseased_R1_tum*Diseased_V121-koff_V121_R1_tum*Diseased_R1_tum_V121;
ReactionFlux104 = kon_V121_R2_tum*Diseased_R2_tum*Diseased_V121-koff_V121_R2_tum*Diseased_R2_tum_V121;
ReactionFlux105 = k_int_V165N1_tum*Diseased_V165_N1_tum;
ReactionFlux106 = k_int_V165R1_tum*Diseased_V165_R1_tum;
ReactionFlux107 = k_int_V165R2_tum*Diseased_V165_R2_tum;
ReactionFlux108 = k_int_V165N2_tum*Diseased_V165_N2_tum;
ReactionFlux109 = kc_V165N1_R2_tum*Diseased_R2_tum*Diseased_V165_N1_tum-koff_V165N1_R2_tum*Diseased_R2_tum_V165_N1_tum;
ReactionFlux110 = kc_V165R2_N1_tum*Diseased_N1_tum*Diseased_V165_R2_tum-koff_V165R2_N1_tum*Diseased_R2_tum_V165_N1_tum;
ReactionFlux111 = kc_R1_N1_tum*Diseased_N1_tum*Diseased_R1_tum_V121-kdissoc_R1_N1_tum*Diseased_V121_R1_tum_N1_tum;
ReactionFlux112 = k_int_V121R1_tum*Diseased_R1_tum_V121;
ReactionFlux113 = k_int_V121R2_tum*Diseased_R2_tum_V121;
ReactionFlux114 = k_int_V165R2N1_tum*Diseased_R2_tum_V165_N1_tum;
ReactionFlux115 = k_int_R1N1_tum*Diseased_V121_R1_tum_N1_tum;
ReactionFlux116 = kc_V165N2_R2_tum*Diseased_R2_tum*Diseased_V165_N2_tum-koff_V165N2_R2_tum*Diseased_R2_tum_V165_N2_tum;
ReactionFlux117 = kc_V165R2_N2_tum*Diseased_N2_tum*Diseased_V165_R2_tum-koff_V165R2_N2_tum*Diseased_R2_tum_V165_N2_tum;
ReactionFlux118 = kc_R1_N2_tum*Diseased_N2_tum*Diseased_R1_tum_V121-kdissoc_R1_N2_tum*Diseased_V121_R1_tum_N2_tum;
ReactionFlux119 = k_int_V165R2N2_tum*Diseased_R2_tum_V165_N2_tum;
ReactionFlux120 = sR_N1_tum;
ReactionFlux121 = sR_R1_tum;
ReactionFlux122 = sR_R2_tum;
ReactionFlux123 = sR_N2_tum;
ReactionFlux124 = k_int_N1_tum*Diseased_N1_tum;
ReactionFlux125 = k_int_R1_tum*Diseased_R1_tum;
ReactionFlux126 = k_int_R2_tum*Diseased_R2_tum;
ReactionFlux127 = k_int_N2_tum*Diseased_N2_tum;
ReactionFlux128 = kc_R1_N1_tis_dis_A*Diseased_R1_disEC*Diseased_N1_disEC-kdissoc_R1_N1_tis_dis_A*Diseased_R1_disEC_N1_disEC;
ReactionFlux129 = kc_R1_N1_tis_dis_A*Diseased_N1_disEC*Diseased_R1_disEC_V121-kdissoc_R1_N1_tis_dis_A*Diseased_V121_R1_disEC_N1_disEC;
ReactionFlux130 = sR_R1_tis_dis_A;
ReactionFlux131 = sR_R2_tis_dis_A;
ReactionFlux132 = sR_N1_tis_dis_A;
ReactionFlux133 = k_int_R1_tis_dis_A*Diseased_R1_disEC;
ReactionFlux134 = k_int_R2_tis_dis_A*Diseased_R2_disEC;
ReactionFlux135 = k_int_N1_tis_dis_A*Diseased_N1_disEC;
ReactionFlux136 = kc_R1_N1_tis_dis_L*Blood_R1_L_dis*Blood_N1_L_dis-kdissoc_R1_N1_tis_dis_L*Blood_R1_L_dis_N1_L_dis;
ReactionFlux137 = sR_R1_tis_dis_L;
ReactionFlux138 = sR_R2_tis_dis_L;
ReactionFlux139 = sR_N1_tis_dis_L;
ReactionFlux140 = k_int_R1_tis_dis_L*Blood_R1_L_dis;
ReactionFlux141 = k_int_R2_tis_dis_L*Blood_R2_L_dis;
ReactionFlux142 = k_int_N1_tis_dis_L*Blood_N1_L_dis;
ReactionFlux143 = k_int_R1N1_tis_dis_L*Blood_R1_L_dis_N1_L_dis;
ReactionFlux144 = k_int_R1N1_tis_dis_A*Diseased_R1_disEC_N1_disEC;
ReactionFlux145 = kc_R1_N1_tum*Diseased_R1_tum*Diseased_N1_tum-kdissoc_R1_N1_tum*Diseased_R1_tum_N1_tum;
ReactionFlux146 = k_int_R1N1_tum*Diseased_R1_tum_N1_tum;
ReactionFlux147 = k_lymph_to_blood*Normal_V165;
ReactionFlux148 = k_lymph_to_blood*Normal_V121;
ReactionFlux149 = kpermeability_V165_blood_tis_norm_prime*Blood_V165;
ReactionFlux150 = kpermeability_V121_blood_tis_norm_prime*Blood_V121;
ReactionFlux151 = kon_V165_R1_tis_dis_L*Blood_V165*Blood_R1_L_dis-koff_V165_R1_tis_dis_L*Blood_V165_R1_L_dis;
ReactionFlux152 = kon_V165_R2_tis_dis_L*Blood_V165*Blood_R2_L_dis-koff_V165_R2_tis_dis_L*Blood_V165_R2_L_dis;
ReactionFlux153 = kon_V165_N1_tis_dis_L*Blood_V165*Blood_N1_L_dis-koff_V165_N1_tis_dis_L*Blood_V165_N1_L_dis;
ReactionFlux154 = kon_V121_R1_tis_dis_L*Blood_V121*Blood_R1_L_dis_N1_L_dis-koff_V121_R1_tis_dis_L*Blood_V121_R1_L_dis_N1_L_dis;
ReactionFlux155 = kon_V121_R1_tis_dis_L*Blood_R1_L_dis*Blood_V121-koff_V121_R1_tis_dis_L*Blood_R1_L_dis_V121;
ReactionFlux156 = kon_V121_R2_tis_dis_L*Blood_R2_L_dis*Blood_V121-koff_V121_R2_tis_dis_L*Blood_R2_L_dis_V121;
ReactionFlux157 = kc_V165N1_R2_tis_dis_L*Blood_R2_L_dis*Blood_V165_N1_L_dis-koff_V165N1_R2_tis_dis_L*Blood_R2_L_dis_V165_N1_L_dis;
ReactionFlux158 = kc_V165R2_N1_tis_dis_L*Blood_N1_L_dis*Blood_V165_R2_L_dis-koff_V165R2_N1_tis_dis_L*Blood_R2_L_dis_V165_N1_L_dis;
ReactionFlux159 = k_int_V121R1_tis_dis_L*Blood_R1_L_dis_V121;
ReactionFlux160 = k_int_V121R2_tis_dis_L*Blood_R2_L_dis_V121;
ReactionFlux161 = k_int_V165R1_tis_dis_L*Blood_V165_R1_L_dis;
ReactionFlux162 = k_int_V165R2_tis_dis_L*Blood_V165_R2_L_dis;
ReactionFlux163 = k_int_V165N1_tis_dis_L*Blood_V165_N1_L_dis;
ReactionFlux164 = k_int_V165R2N1_tis_dis_L*Blood_R2_L_dis_V165_N1_L_dis;
ReactionFlux165 = k_int_V121R1N1_tis_dis_L*Blood_V121_R1_L_dis_N1_L_dis;
ReactionFlux166 = kc_R1_N1_tis_dis_L*Blood_N1_L_dis*Blood_R1_L_dis_V121-kdissoc_R1_N1_tis_dis_L*Blood_V121_R1_L_dis_N1_L_dis;
ReactionFlux167 = kpermeability_V165_tis_dis_blood*Diseased_V165;
ReactionFlux168 = kpermeability_V121_tis_dis_blood*Diseased_V121;
ReactionFlux169 = kpermeability_V165_blood_tis_dis*Blood_V165;
ReactionFlux170 = kpermeability_V121_blood_tis_dis*Blood_V121;
ReactionFlux171 = k_lymph_to_blood_dis*Diseased_V165;
ReactionFlux172 = k_lymph_to_blood_dis*Diseased_V121;
ReactionFlux173 = kpermeability_V165_tis_norm_blood_prime*Normal_V165;
ReactionFlux174 = kpermeability_V121_tis_norm_blood_prime*Normal_V121;
ReactionFlux175 = kpermeability_V165_tis_dis_blood_prime*Diseased_V165;
ReactionFlux176 = kpermeability_V121_tis_dis_blood_prime*Diseased_V121;
ReactionFlux177 = kpermeability_V165_blood_tis_dis_prime*Blood_V165;
ReactionFlux178 = kpermeability_V121_blood_tis_dis_prime*Blood_V121;
ReactionFlux179 = c_V165*Blood_V165;
ReactionFlux180 = c_V121*Blood_V121;
ReactionFlux181 = k_lymph_from_tis_norm*Normal_V165;
ReactionFlux182 = k_lymph_from_tis_norm*Normal_V121;
ReactionFlux183 = kpermeability_V165_tis_norm_blood*Normal_V165;
ReactionFlux184 = kpermeability_V121_tis_norm_blood*Normal_V121;
ReactionFlux185 = kpermeability_V165_blood_tis_norm*Blood_V165;
ReactionFlux186 = kpermeability_V121_blood_tis_norm*Blood_V121;
ReactionFlux187 = k_lymph_from_tis_dis*Diseased_V164;
ReactionFlux188 = k_lymph_from_tis_dis*Diseased_V120;
ReactionFlux189 = kpermeability_V164_tis_dis_blood*Diseased_V164;
ReactionFlux190 = kpermeability_V120_tis_dis_blood*Diseased_V120;
ReactionFlux191 = kpermeability_V164_blood_tis_dis*Blood_V164;
ReactionFlux192 = kpermeability_V120_blood_tis_dis*Blood_V120;
ReactionFlux193 = kon_V164_R1_tis_dis_A*Diseased_V164*Diseased_R1_disEC-koff_V164_R1_tis_dis_A*Diseased_V164_R1_disEC;
ReactionFlux194 = kon_V164_R2_tis_dis_A*Diseased_V164*Diseased_R2_disEC-koff_V164_R2_tis_dis_A*Diseased_V164_R2_disEC;
ReactionFlux195 = kon_V164_N1_tis_dis_A*Diseased_V164*Diseased_N1_disEC-koff_V164_N1_tis_dis_A*Diseased_V164_N1_disEC;
ReactionFlux196 = kon_V120_R1_tis_dis_A*Diseased_R1_disEC*Diseased_V120-koff_V120_R1_tis_dis_A*Diseased_R1_disEC_V120;
ReactionFlux197 = kon_V120_R2_tis_dis_A*Diseased_R2_disEC*Diseased_V120-koff_V120_R2_tis_dis_A*Diseased_R2_disEC_V120;
ReactionFlux198 = kon_V120_R1_tis_dis_A*Diseased_V120*Diseased_R1_disEC_N1_disEC-koff_V120_R1_tis_dis_A*Diseased_V120_R1_disEC_N1_disEC;
ReactionFlux199 = kc_V164N1_R2_tis_dis_A*Diseased_R2_disEC*Diseased_V164_N1_disEC-koff_V164N1_R2_tis_dis_A*Diseased_R2_disEC_V164_N1_disEC;
ReactionFlux200 = kc_V164R2_N1_tis_dis_A*Diseased_N1_disEC*Diseased_V164_R2_disEC-koff_V164R2_N1_tis_dis_A*Diseased_R2_disEC_V164_N1_disEC;
ReactionFlux201 = kc_R1_N1_tis_dis_A*Diseased_N1_disEC*Diseased_R1_disEC_V120-kdissoc_R1_N1_tis_dis_A*Diseased_V120_R1_disEC_N1_disEC;
ReactionFlux202 = k_int_V120R1_tis_dis_A*Diseased_R1_disEC_V120;
ReactionFlux203 = k_int_V120R2_tis_dis_A*Diseased_R2_disEC_V120;
ReactionFlux204 = k_int_V164R1_tis_dis_A*Diseased_V164_R1_disEC;
ReactionFlux205 = k_int_V164R2_tis_dis_A*Diseased_V164_R2_disEC;
ReactionFlux206 = k_int_V164N1_tis_dis_A*Diseased_V164_N1_disEC;
ReactionFlux207 = k_int_V164R2N1_tis_dis_A*Diseased_R2_disEC_V164_N1_disEC;
ReactionFlux208 = k_int_V120R1N1_tis_dis_A*Diseased_V120_R1_disEC_N1_disEC;
ReactionFlux209 = kpermeability_V120_blood_tis_dis_prime*Blood_V120;
ReactionFlux210 = kpermeability_V164_blood_tis_dis_prime*Blood_V164;
ReactionFlux211 = k_lymph_to_blood_dis*Diseased_V164;
ReactionFlux212 = k_lymph_to_blood_dis*Diseased_V120;
ReactionFlux213 = kpermeability_V164_tis_dis_blood_prime*Diseased_V164;
ReactionFlux214 = kpermeability_V120_tis_dis_blood_prime*Diseased_V120;
ReactionFlux215 = kon_V120_R1_tis_dis_L*Blood_R1_L_dis*Blood_V120-koff_V120_R1_tis_dis_L*Blood_R1_L_dis_V120;
ReactionFlux216 = kon_V120_R2_tis_dis_L*Blood_R2_L_dis*Blood_V120-koff_V120_R2_tis_dis_L*Blood_R2_L_dis_V120;
ReactionFlux217 = kon_V164_R1_tis_dis_L*Blood_V164*Blood_R1_L_dis-koff_V164_R1_tis_dis_L*Blood_V164_R1_L_dis;
ReactionFlux218 = kon_V164_R2_tis_dis_L*Blood_V164*Blood_R2_L_dis-koff_V164_R2_tis_dis_L*Blood_V164_R2_L_dis;
ReactionFlux219 = kon_V164_N1_tis_dis_L*Blood_V164*Blood_N1_L_dis-koff_V164_N1_tis_dis_L*Blood_V164_N1_L_dis;
ReactionFlux220 = kon_V120_R1_tis_dis_L*Blood_V120*Blood_R1_L_dis_N1_L_dis-koff_V120_R1_tis_dis_L*Blood_V120_R1_L_dis_N1_L_dis;
ReactionFlux221 = kc_V164N1_R2_tis_dis_L*Blood_R2_L_dis*Blood_V164_N1_L_dis-koff_V164N1_R2_tis_dis_L*Blood_R2_L_dis_V164_N1_L_dis;
ReactionFlux222 = kc_V164R2_N1_tis_dis_L*Blood_N1_L_dis*Blood_V164_R2_L_dis-koff_V164R2_N1_tis_dis_L*Blood_R2_L_dis_V164_N1_L_dis;
ReactionFlux223 = k_int_V120R1_tis_dis_L*Blood_R1_L_dis_V120;
ReactionFlux224 = k_int_V120R2_tis_dis_L*Blood_R2_L_dis_V120;
ReactionFlux225 = k_int_V164R1_tis_dis_L*Blood_V164_R1_L_dis;
ReactionFlux226 = k_int_V164R2_tis_dis_L*Blood_V164_R2_L_dis;
ReactionFlux227 = k_int_V164N1_tis_dis_L*Blood_V164_N1_L_dis;
ReactionFlux228 = k_int_V164R2N1_tis_dis_L*Blood_R2_L_dis_V164_N1_L_dis;
ReactionFlux229 = k_int_V120R1N1_tis_dis_L*Blood_V120_R1_L_dis_N1_L_dis;
ReactionFlux230 = kc_R1_N1_tis_dis_L*Blood_N1_L_dis*Blood_R1_L_dis_V120-kdissoc_R1_N1_tis_dis_L*Blood_V120_R1_L_dis_N1_L_dis;
ReactionFlux231 = kon_V165_R1_tis_norm_L*Blood_V165*Blood_R1_L_norm-koff_V165_R1_tis_norm_L*Blood_V165_R1_L_norm;
ReactionFlux232 = kon_V165_R2_tis_norm_L*Blood_V165*Blood_R2_L_norm-koff_V165_R2_tis_norm_L*Blood_V165_R2_L_norm;
ReactionFlux233 = kon_V165_N1_tis_norm_L*Blood_V165*Blood_N1_L_norm-koff_V165_N1_tis_norm_L*Blood_V165_N1_L_norm;
ReactionFlux234 = kon_V121_R1_tis_norm_L*Blood_V121*Blood_R1_L_norm_N1_L_norm-koff_V121_R1_tis_norm_L*Blood_V121_R1_L_norm_N1_L_norm;
ReactionFlux235 = kon_V121_R1_tis_norm_L*Blood_R1_L_norm*Blood_V121-koff_V121_R1_tis_norm_L*Blood_R1_L_norm_V121;
ReactionFlux236 = kon_V121_R2_tis_norm_L*Blood_R2_L_norm*Blood_V121-koff_V121_R2_tis_norm_L*Blood_R2_L_norm_V121;
ReactionFlux237 = k_int_V165R2N1_tis_norm_L*Blood_R2_L_norm_V165_N1_L_norm;
ReactionFlux238 = kc_V165N1_R2_tis_norm_L*Blood_R2_L_norm*Blood_V165_N1_L_norm-koff_V165N1_R2_tis_norm_L*Blood_R2_L_norm_V165_N1_L_norm;
ReactionFlux239 = kc_V165R2_N1_tis_norm_L*Blood_N1_L_norm*Blood_V165_R2_L_norm-koff_V165R2_N1_tis_norm_L*Blood_R2_L_norm_V165_N1_L_norm;
ReactionFlux240 = k_int_V165R1_tis_norm_L*Blood_V165_R1_L_norm;
ReactionFlux241 = k_int_V165R2_tis_norm_L*Blood_V165_R2_L_norm;
ReactionFlux242 = k_int_V165N1_tis_norm_L*Blood_V165_N1_L_norm;
ReactionFlux243 = k_int_V121R1N1_tis_norm_L*Blood_V121_R1_L_norm_N1_L_norm;
ReactionFlux244 = k_int_V121R1_tis_norm_L*Blood_R1_L_norm_V121;
ReactionFlux245 = k_int_V121R2_tis_norm_L*Blood_R2_L_norm_V121;
ReactionFlux246 = kc_R1_N1_tis_norm_L*Blood_N1_L_norm*Blood_R1_L_norm_V121-kdissoc_R1_N1_tis_norm_L*Blood_V121_R1_L_norm_N1_L_norm;
ReactionFlux247 = kon_V165_MECM_tis_norm*Normal_V165*Normal_MECM-koff_V165_MECM_tis_norm*Normal_V165_MECM;
ReactionFlux248 = kon_V165_MEBM_tis_norm*Normal_V165*Normal_MEBM-koff_V165_MEBM_tis_norm*Normal_V165_MEBM;
ReactionFlux249 = kon_V165_MPBM_tis_norm*Normal_V165*Normal_MPBM-koff_V165_MPBM_tis_norm*Normal_V165_MPBM;
ReactionFlux250 = kon_V165_R1_tis_norm_A*Normal_V165*Normal_R1_EC-koff_V165_R1_tis_norm_A*Normal_V165_R1_EC;
ReactionFlux251 = kon_V165_R2_tis_norm_A*Normal_V165*Normal_R2_EC-koff_V165_R2_tis_norm_A*Normal_V165_R2_EC;
ReactionFlux252 = kon_V165_N1_tis_norm_A*Normal_V165*Normal_N1_EC-koff_V165_N1_tis_norm_A*Normal_V165_N1_EC;
ReactionFlux253 = kon_V121_R1_tis_norm_A*Normal_R1_EC*Normal_V121-koff_V121_R1_tis_norm_A*Normal_R1_EC_V121;
ReactionFlux254 = kon_V121_R2_tis_norm_A*Normal_R2_EC*Normal_V121-koff_V121_R2_tis_norm_A*Normal_R2_EC_V121;
ReactionFlux255 = kon_V121_R1_tis_norm_A*Normal_V121*Normal_R1_EC_N1_EC-koff_V121_R1_tis_norm_A*Normal_V121_R1_EC_N1_EC;
ReactionFlux256 = kc_R1_N1_tis_norm_A*Normal_N1_EC*Normal_R1_EC_V121-kdissoc_R1_N1_tis_norm_A*Normal_V121_R1_EC_N1_EC;
ReactionFlux257 = kon_V165_N1_myo*Normal_V165*Normal_N1_myo-koff_V165_N1_myo*Normal_V165_N1_myo;
ReactionFlux258 = kc_V165N1_R2_tis_norm_A*Normal_R2_EC*Normal_V165_N1_EC-koff_V165N1_R2_tis_norm_A*Normal_R2_EC_V165_N1_EC;
ReactionFlux259 = kc_V165R2_N1_tis_norm_A*Normal_N1_EC*Normal_V165_R2_EC-koff_V165R2_N1_tis_norm_A*Normal_R2_EC_V165_N1_EC;
ReactionFlux260 = k_int_V121R1_tis_norm_A*Normal_R1_EC_V121;
ReactionFlux261 = k_int_V121R2_tis_norm_A*Normal_R2_EC_V121;
ReactionFlux262 = k_int_V165R1_tis_norm_A*Normal_V165_R1_EC;
ReactionFlux263 = k_int_V165R2_tis_norm_A*Normal_V165_R2_EC;
ReactionFlux264 = k_int_V165N1_tis_norm_A*Normal_V165_N1_EC;
ReactionFlux265 = k_int_V165R2N1_tis_norm_A*Normal_R2_EC_V165_N1_EC;
ReactionFlux266 = k_int_V121R1N1_tis_norm_A*Normal_V121_R1_EC_N1_EC;
ReactionFlux267 = k_int_V165N1_myo*Normal_V165_N1_myo;
ReactionFlux268 = kon_V120_R1_tum*Diseased_V120*Diseased_R1_tum_N1_tum-koff_V120_R1_tum*Diseased_V120_R1_tum_N1_tum;
ReactionFlux269 = kon_V164_N1_tum*Diseased_V164*Diseased_N1_tum-koff_V164_N1_tum*Diseased_V164_N1_tum;
ReactionFlux270 = kon_V164_R1_tum*Diseased_V164*Diseased_R1_tum-koff_V164_R1_tum*Diseased_V164_R1_tum;
ReactionFlux271 = kon_V164_R2_tum*Diseased_V164*Diseased_R2_tum-koff_V164_R2_tum*Diseased_V164_R2_tum;
ReactionFlux272 = kon_V164_N2_tum*Diseased_V164*Diseased_N2_tum-koff_V164_N2_tum*Diseased_V164_N2_tum;
ReactionFlux273 = kon_V120_R1_tum*Diseased_R1_tum*Diseased_V120-koff_V120_R1_tum*Diseased_R1_tum_V120;
ReactionFlux274 = kon_V120_R2_tum*Diseased_R2_tum*Diseased_V120-koff_V120_R2_tum*Diseased_R2_tum_V120;
ReactionFlux275 = k_int_V164N1_tum*Diseased_V164_N1_tum;
ReactionFlux276 = k_int_V164R1_tum*Diseased_V164_R1_tum;
ReactionFlux277 = k_int_V164R2_tum*Diseased_V164_R2_tum;
ReactionFlux278 = k_int_V164N2_tum*Diseased_V164_N2_tum;
ReactionFlux279 = kc_V164N1_R2_tum*Diseased_R2_tum*Diseased_V164_N1_tum-koff_V164N1_R2_tum*Diseased_R2_tum_V164_N1_tum;
ReactionFlux280 = kc_V164R2_N1_tum*Diseased_N1_tum*Diseased_V164_R2_tum-koff_V164R2_N1_tum*Diseased_R2_tum_V164_N1_tum;
ReactionFlux281 = kc_R1_N1_tum*Diseased_N1_tum*Diseased_R1_tum_V120-kdissoc_R1_N1_tum*Diseased_V120_R1_tum_N1_tum;
ReactionFlux282 = k_int_V120R1_tum*Diseased_R1_tum_V120;
ReactionFlux283 = k_int_V120R2_tum*Diseased_R2_tum_V120;
ReactionFlux284 = k_int_V164R2N1_tum*Diseased_R2_tum_V164_N1_tum;
ReactionFlux285 = k_int_R1N1_tum*Diseased_V120_R1_tum_N1_tum;
ReactionFlux286 = kc_V164N2_R2_tum*Diseased_R2_tum*Diseased_V164_N2_tum-koff_V164N2_R2_tum*Diseased_R2_tum_V164_N2_tum;
ReactionFlux287 = kc_V164R2_N2_tum*Diseased_N2_tum*Diseased_V164_R2_tum-koff_V164R2_N2_tum*Diseased_R2_tum_V164_N2_tum;
ReactionFlux288 = kc_R1_N2_tum*Diseased_N2_tum*Diseased_R1_tum_V120-kdissoc_R1_N2_tum*Diseased_V120_R1_tum_N2_tum;
ReactionFlux289 = k_int_V164R2N2_tum*Diseased_R2_tum_V164_N2_tum;
ReactionFlux290 = k_int_R1N2_tum*Diseased_V120_R1_tum_N2_tum;
ReactionFlux291 = kon_V164_MECM_tis_dis*Diseased_V164*Diseased_MECM-koff_V164_MECM_tis_dis*Diseased_V164_MECM;
ReactionFlux292 = kon_V164_MEBM_tis_dis*Diseased_V164*Diseased_MEBM-koff_V164_MEBM_tis_dis*Diseased_V164_MEBM;
ReactionFlux293 = kon_V164_MPBM_tis_dis*Diseased_V164*Diseased_MPBM-koff_V164_MPBM_tis_dis*Diseased_V164_MPBM;
ReactionFlux294 = kdeg*Normal_V164;
ReactionFlux295 = kdeg*Normal_V120;
ReactionFlux296 = kpermeability_norm_to_blood_antiVEGF*Normal_antiVEGF*Volume_tis_norm/Volume_blood;
ReactionFlux297 = lymph_free_antiVEGF_tis_norm*Normal_antiVEGF*Volume_tis_norm/Volume_blood;
ReactionFlux298 = q_antiVEGF;
ReactionFlux299 = kpermeability_norm_from_blood_antiVEGF*Blood_antiVEGF;
ReactionFlux300 = (lymph_free_antiVEGF_tis_norm+kpermeability_norm_to_blood_antiVEGF)*Normal_antiVEGF;
ReactionFlux301 = kpermeability_norm_from_blood_antiVEGF*Blood_antiVEGF*Volume_tis_norm/Volume_blood;
ReactionFlux302 = c_antiVEGF*Blood_antiVEGF;
ReactionFlux303 = (lymph_V164_antiVEGF_tis_norm+kpermeability_norm_to_blood_antiVEGF)*Normal_V164_antiVEGF;
ReactionFlux304 = kpermeability_norm_from_blood_antiVEGF*Blood_V164_antiVEGF*Volume_tis_norm/Volume_blood;
ReactionFlux305 = kpermeability_norm_from_blood_antiVEGF*Blood_V164_antiVEGF;
ReactionFlux306 = kpermeability_norm_to_blood_antiVEGF*Normal_V164_antiVEGF*Volume_tis_norm/Volume_blood;
ReactionFlux307 = (lymph_V120_antiVEGF_tis_norm+kpermeability_norm_to_blood_antiVEGF)*Normal_V120_antiVEGF;
ReactionFlux308 = kpermeability_norm_from_blood_antiVEGF*Blood_V120_antiVEGF*Volume_tis_norm/Volume_blood;
ReactionFlux309 = kpermeability_norm_from_blood_antiVEGF*Blood_V120_antiVEGF;
ReactionFlux310 = kpermeability_norm_to_blood_antiVEGF*Normal_V120_antiVEGF*Volume_tis_norm/Volume_blood;
ReactionFlux311 = lymph_V164_antiVEGF_tis_norm*Normal_V164_antiVEGF*Volume_tis_norm/Volume_blood;
ReactionFlux312 = lymph_V120_antiVEGF_tis_norm*Normal_V120_antiVEGF*Volume_tis_norm/Volume_blood;
ReactionFlux313 = c_antiVEGF_V120*Blood_V120_antiVEGF;
ReactionFlux314 = c_antiVEGF_V164*Blood_V164_antiVEGF;
ReactionFlux315 = (lymph_V164_antiVEGF_tis_dis+kpermeability_dis_to_blood_antiVEGF)*Diseased_V164_antiVEGF;
ReactionFlux316 = kpermeability_dis_from_blood_antiVEGF*Blood_V164_antiVEGF*Volume_tis_dis/Volume_blood;
ReactionFlux317 = kpermeability_dis_from_blood_antiVEGF*Blood_V164_antiVEGF;
ReactionFlux318 = kpermeability_dis_to_blood_antiVEGF*Diseased_V164_antiVEGF*Volume_tis_dis/Volume_blood;
ReactionFlux319 = (lymph_V120_antiVEGF_tis_dis+kpermeability_dis_to_blood_antiVEGF)*Diseased_V120_antiVEGF;
ReactionFlux320 = kpermeability_dis_from_blood_antiVEGF*Blood_V120_antiVEGF*Volume_tis_dis/Volume_blood;
ReactionFlux321 = kpermeability_dis_from_blood_antiVEGF*Blood_V120_antiVEGF;
ReactionFlux322 = kpermeability_dis_to_blood_antiVEGF*Diseased_V120_antiVEGF*Volume_tis_dis/Volume_blood;
ReactionFlux323 = lymph_V164_antiVEGF_tis_dis*Diseased_V164_antiVEGF*Volume_tis_dis/Volume_blood;
ReactionFlux324 = lymph_V120_antiVEGF_tis_dis*Diseased_V120_antiVEGF*Volume_tis_dis/Volume_blood;
ReactionFlux325 = kpermeability_dis_from_blood_antiVEGF*Blood_antiVEGF;
ReactionFlux326 = kon_V165_antiVEGF_blood*Blood_V165*Blood_antiVEGF-koff_V165_antiVEGF*Blood_V165_antiVEGF;
ReactionFlux327 = kon_V121_antiVEGF_blood*Blood_V121*Blood_antiVEGF-koff_V121_antiVEGF*Blood_V121_antiVEGF;
ReactionFlux328 = kon_V165_antiVEGF_norm*Normal_V165*Normal_antiVEGF-koff_V165_antiVEGF*Normal_V165_antiVEGF;
ReactionFlux329 = kon_V121_antiVEGF_norm*Normal_V121*Normal_antiVEGF-koff_V121_antiVEGF*Normal_V121_antiVEGF;
ReactionFlux330 = (lymph_V165_antiVEGF_tis_norm+kpermeability_norm_to_blood_antiVEGF)*Normal_V165_antiVEGF;
ReactionFlux331 = kpermeability_norm_from_blood_antiVEGF*Blood_V165_antiVEGF*Volume_tis_norm/Volume_blood;
ReactionFlux332 = kpermeability_norm_from_blood_antiVEGF*Blood_V165_antiVEGF;
ReactionFlux333 = kpermeability_norm_to_blood_antiVEGF*Normal_V165_antiVEGF*Volume_tis_norm/Volume_blood;
ReactionFlux334 = (lymph_V121_antiVEGF_tis_norm+kpermeability_norm_to_blood_antiVEGF)*Normal_V121_antiVEGF;
ReactionFlux335 = kpermeability_norm_from_blood_antiVEGF*Blood_V121_antiVEGF*Volume_tis_norm/Volume_blood;
ReactionFlux336 = kpermeability_norm_from_blood_antiVEGF*Blood_V121_antiVEGF;
ReactionFlux337 = kpermeability_norm_to_blood_antiVEGF*Normal_V121_antiVEGF*Volume_tis_norm/Volume_blood;
ReactionFlux338 = lymph_V165_antiVEGF_tis_norm*Normal_V165_antiVEGF*Volume_tis_norm/Volume_blood;
ReactionFlux339 = lymph_V121_antiVEGF_tis_norm*Normal_V121_antiVEGF*Volume_tis_norm/Volume_blood;
ReactionFlux340 = c_antiVEGF_V121*Blood_V121_antiVEGF;
ReactionFlux341 = c_antiVEGF_V165*Blood_V165_antiVEGF;
ReactionFlux342 = kon_V165_antiVEGF_dis*Diseased_V165*Diseased_antiVEGF-koff_V165_antiVEGF*Diseased_V165_antiVEGF;
ReactionFlux343 = kon_V121_antiVEGF_dis*Diseased_V121*Diseased_antiVEGF-koff_V121_antiVEGF*Diseased_V121_antiVEGF;
ReactionFlux344 = (lymph_V165_antiVEGF_tis_dis+kpermeability_dis_to_blood_antiVEGF)*Diseased_V165_antiVEGF;
ReactionFlux345 = kpermeability_dis_from_blood_antiVEGF*Blood_V165_antiVEGF*Volume_tis_dis/Volume_blood;
ReactionFlux346 = kpermeability_dis_from_blood_antiVEGF*Blood_V165_antiVEGF;
ReactionFlux347 = kpermeability_dis_to_blood_antiVEGF*Diseased_V165_antiVEGF*Volume_tis_dis/Volume_blood;
ReactionFlux348 = (lymph_V121_antiVEGF_tis_dis+kpermeability_dis_to_blood_antiVEGF)*Diseased_V121_antiVEGF;
ReactionFlux349 = kpermeability_dis_from_blood_antiVEGF*Blood_V121_antiVEGF*Volume_tis_dis/Volume_blood;
ReactionFlux350 = kpermeability_dis_from_blood_antiVEGF*Blood_V121_antiVEGF;
ReactionFlux351 = kpermeability_dis_to_blood_antiVEGF*Diseased_V121_antiVEGF*Volume_tis_dis/Volume_blood;
ReactionFlux352 = lymph_V165_antiVEGF_tis_dis*Diseased_V165_antiVEGF*Volume_tis_dis/Volume_blood;
ReactionFlux353 = lymph_V121_antiVEGF_tis_dis*Diseased_V121_antiVEGF*Volume_tis_dis/Volume_blood;
ReactionFlux354 = (lymph_free_antiVEGF_tis_dis+kpermeability_dis_to_blood_antiVEGF)*Diseased_antiVEGF;
ReactionFlux355 = kpermeability_dis_to_blood_antiVEGF*Diseased_antiVEGF*Volume_tis_dis/Volume_blood;
ReactionFlux356 = kpermeability_dis_from_blood_antiVEGF*Blood_antiVEGF*Volume_tis_dis/Volume_blood;
ReactionFlux357 = kdeg*Normal_V165;
ReactionFlux358 = kdeg*Normal_V121;
ReactionFlux359 = kdeg*Diseased_V164;
ReactionFlux360 = kdeg*Diseased_V120;
ReactionFlux361 = kdeg*Diseased_V165;
ReactionFlux362 = kdeg*Diseased_V121;
ReactionFlux363 = kc_R1_N2_tum*Diseased_R1_tum*Diseased_N2_tum-kdissoc_R1_N2_tum*Diseased_R1_tum_N2_tum;
ReactionFlux364 = k_int_R1N2_tum*Diseased_R1_tum_N2_tum;
ReactionFlux365 = kon_V121_R1_tum*Diseased_V121*Diseased_R1_tum_N2_tum-koff_V121_R1_tum*Diseased_V121_R1_tum_N2_tum;
ReactionFlux366 = k_int_R1N2_tum*Diseased_V121_R1_tum_N2_tum;
ReactionFlux367 = kon_V120_R1_tum*Diseased_V120*Diseased_R1_tum_N2_tum-koff_V120_R1_tum*Diseased_V120_R1_tum_N2_tum;
ReactionFlux368 = qsR1_abluminal_normEC;
ReactionFlux369 = qsR1_abluminal_disEC;
ReactionFlux370 = kon_sR1_MECM_tis_norm*Normal_sR1*Normal_MECM-koff_sR1_MECM*Normal_sR1_MECM;
ReactionFlux371 = kon_sR1_MEBM_tis_norm*Normal_sR1*Normal_MEBM-koff_sR1_MEBM*Normal_sR1_MEBM;
ReactionFlux372 = kon_sR1_MPBM_tis_norm*Normal_sR1*Normal_MPBM-koff_sR1_MPBM*Normal_sR1_MPBM;
ReactionFlux373 = kon_V165_sR1_tis_norm*Normal_V165*Normal_sR1-koff_V165_sR1*Normal_V165_sR1;
ReactionFlux374 = kon_V164_sR1_tis_norm*Normal_V164*Normal_sR1-koff_V164_sR1*Normal_V164_sR1;
ReactionFlux375 = kon_V121_sR1_tis_norm*Normal_V121*Normal_sR1-koff_V121_sR1*Normal_V121_sR1;
ReactionFlux376 = kon_V120_sR1_tis_norm*Normal_V120*Normal_sR1-koff_V120_sR1*Normal_V120_sR1;
ReactionFlux377 = kon_sR1_N1_tis_norm*Normal_sR1*Normal_N1_EC-koff_sR1_N1_tis_norm*Normal_sR1_N1_EC;
ReactionFlux378 = kon_sR1_N1_myo*Normal_sR1*Normal_N1_myo-koff_sR1_N1_myo*Normal_sR1_N1_myo;
ReactionFlux379 = kon_V121_sR1_tis_norm*Normal_V121*Normal_sR1_N1_EC-koff_V121_sR1*Normal_V121_sR1_N1_EC;
ReactionFlux380 = kon_V120_sR1_tis_norm*Normal_V120*Normal_sR1_N1_EC-koff_V120_sR1*Normal_V120_sR1_N1_EC;
ReactionFlux381 = kon_V121_sR1_tis_norm*Normal_V121*Normal_sR1_N1_myo-koff_V121_sR1*Normal_V121_sR1_N1_myo;
ReactionFlux382 = kon_V120_sR1_tis_norm*Normal_V120*Normal_sR1_N1_myo-koff_V120_sR1*Normal_V120_sR1_N1_myo;
ReactionFlux383 = kon_V165_sR1_blood*Blood_V165*Blood_sR1-koff_V165_sR1*Blood_V165_sR1;
ReactionFlux384 = kon_V164_sR1_blood*Blood_V164*Blood_sR1-koff_V164_sR1*Blood_V164_sR1;
ReactionFlux385 = kon_V121_sR1_blood*Blood_V121*Blood_sR1-koff_V121_sR1*Blood_V121_sR1;
ReactionFlux386 = kon_V120_sR1_blood*Blood_V120*Blood_sR1-koff_V120_sR1*Blood_V120_sR1;
ReactionFlux387 = kon_sR1_N1_L_norm*Blood_sR1*Blood_N1_L_norm-koff_sR1_N1_L_norm*Blood_sR1_N1_L_norm;
ReactionFlux388 = kon_sR1_N1_L_dis*Blood_sR1*Blood_N1_L_dis-koff_sR1_N1_L_dis*Blood_sR1_N1_L_dis;
ReactionFlux389 = kon_V121_sR1_blood*Blood_V121*Blood_sR1_N1_L_norm-koff_V121_sR1*Blood_V121_sR1_N1_L_norm;
ReactionFlux390 = kon_V120_sR1_blood*Blood_V120*Blood_sR1_N1_L_norm-koff_V120_sR1*Blood_V120_sR1_N1_L_norm;
ReactionFlux391 = kon_V121_sR1_blood*Blood_V121*Blood_sR1_N1_L_dis-koff_V121_sR1*Blood_V121_sR1_N1_L_dis;
ReactionFlux392 = kon_V120_sR1_blood*Blood_V120*Blood_sR1_N1_L_dis-koff_V120_sR1*Blood_V120_sR1_N1_L_dis;
ReactionFlux393 = kon_sR1_MECM_tis_dis*Diseased_sR1*Diseased_MECM-koff_sR1_MECM*Diseased_sR1_MECM;
ReactionFlux394 = kon_sR1_MEBM_tis_dis*Diseased_sR1*Diseased_MEBM-koff_sR1_MEBM*Diseased_sR1_MEBM;
ReactionFlux395 = kon_sR1_MPBM_tis_dis*Diseased_sR1*Diseased_MPBM-koff_sR1_MPBM*Diseased_sR1_MPBM;
ReactionFlux396 = kon_V165_sR1_tis_dis*Diseased_V165*Diseased_sR1-koff_V165_sR1*Diseased_V165_sR1;
ReactionFlux397 = kon_V164_sR1_tis_dis*Diseased_V164*Diseased_sR1-koff_V164_sR1*Diseased_V164_sR1;
ReactionFlux398 = kon_V121_sR1_tis_dis*Diseased_V121*Diseased_sR1-koff_V121_sR1*Diseased_V121_sR1;
ReactionFlux399 = kon_V120_sR1_tis_dis*Diseased_V120*Diseased_sR1-koff_V120_sR1*Diseased_V120_sR1;
ReactionFlux400 = kon_sR1_N1_tis_dis*Diseased_sR1*Diseased_N1_disEC-koff_sR1_N1_tis_dis*Diseased_sR1_N1_disEC;
ReactionFlux401 = kon_sR1_N1_tumor*Diseased_sR1*Diseased_N1_tum-koff_sR1_N1_tumor*Diseased_sR1_N1_tum;
ReactionFlux402 = kon_sR1_N2_tumor*Diseased_sR1*Diseased_N2_tum-koff_sR1_N2_tumor*Diseased_sR1_N2_tum;
ReactionFlux403 = kon_V121_sR1_tis_dis*Diseased_V121*Diseased_sR1_N1_disEC-koff_V121_sR1*Diseased_V121_sR1_N1_disEC;
ReactionFlux404 = kon_V120_sR1_tis_dis*Diseased_V120*Diseased_sR1_N1_disEC-koff_V120_sR1*Diseased_V120_sR1_N1_disEC;
ReactionFlux405 = kon_V121_sR1_tis_dis*Diseased_V121*Diseased_sR1_N1_tum-koff_V121_sR1*Diseased_V121_sR1_N1_tum;
ReactionFlux406 = kon_V120_sR1_tis_dis*Diseased_V120*Diseased_sR1_N1_tum-koff_V120_sR1*Diseased_V120_sR1_N1_tum;
ReactionFlux407 = kon_V121_sR1_tis_dis*Diseased_V121*Diseased_sR1_N2_tum-koff_V121_sR1*Diseased_V121_sR1_N2_tum;
ReactionFlux408 = kon_V120_sR1_tis_dis*Diseased_V120*Diseased_sR1_N2_tum-koff_V120_sR1*Diseased_V120_sR1_N2_tum;
ReactionFlux409 = (k_lymph_from_tis_norm+kpermeability_norm_to_blood_sR1+kdeg_sR1)*Normal_sR1;
ReactionFlux410 = (k_lymph_from_tis_dis+kpermeability_dis_to_blood_sR1+kdeg_sR1)*Diseased_sR1;
ReactionFlux411 = (kpermeability_norm_from_blood_sR1*Blood_sR1*Volume_tis_norm+kpermeability_dis_from_blood_sR1*Blood_sR1*Volume_tis_dis)/Volume_blood;
ReactionFlux412 = kpermeability_norm_from_blood_sR1*Blood_sR1;
ReactionFlux413 = kpermeability_dis_from_blood_sR1*Blood_sR1;
ReactionFlux414 = (kpermeability_norm_to_blood_sR1*Normal_sR1*Volume_tis_norm+kpermeability_dis_to_blood_sR1*Diseased_sR1*Volume_tis_dis)/Volume_blood;
ReactionFlux415 = qsR1_luminal_normEC+qsR1_luminal_disEC+k_lymph_to_blood*Normal_sR1+k_lymph_to_blood_dis*Diseased_sR1;
ReactionFlux416 = (k_lymph_from_tis_norm+kpermeability_norm_to_blood_V165_sR1+kdeg_sR1)*Normal_V165_sR1;
ReactionFlux417 = (k_lymph_from_tis_norm+kpermeability_norm_to_blood_V164_sR1+kdeg_sR1)*Normal_V164_sR1;
ReactionFlux418 = (k_lymph_from_tis_dis+kpermeability_dis_to_blood_V165_sR1+kdeg_sR1)*Diseased_V165_sR1;
ReactionFlux419 = (k_lymph_from_tis_dis+kpermeability_dis_to_blood_V164_sR1+kdeg_sR1)*Diseased_V164_sR1;
ReactionFlux420 = (kpermeability_norm_from_blood_V165_sR1*Blood_V165_sR1*Volume_tis_norm+kpermeability_dis_from_blood_V165_sR1*Blood_V165_sR1*Volume_tis_dis)/Volume_blood;
ReactionFlux421 = (kpermeability_norm_from_blood_V164_sR1*Blood_V164_sR1*Volume_tis_norm+kpermeability_dis_from_blood_V164_sR1*Blood_V164_sR1*Volume_tis_dis)/Volume_blood;
ReactionFlux422 = kpermeability_norm_from_blood_V165_sR1*Blood_V165_sR1;
ReactionFlux423 = kpermeability_norm_from_blood_V164_sR1*Blood_V164_sR1;
ReactionFlux424 = kpermeability_dis_from_blood_V165_sR1*Blood_V165_sR1;
ReactionFlux425 = kpermeability_dis_from_blood_V164_sR1*Blood_V164_sR1;
ReactionFlux426 = (kpermeability_norm_to_blood_V165_sR1*Normal_V165_sR1*Volume_tis_norm+kpermeability_dis_to_blood_V165_sR1*Diseased_V165_sR1*Volume_tis_dis)/Volume_blood;
ReactionFlux427 = (kpermeability_norm_to_blood_V164_sR1*Normal_V164_sR1*Volume_tis_norm+kpermeability_dis_to_blood_V164_sR1*Diseased_V164_sR1*Volume_tis_dis)/Volume_blood;
ReactionFlux428 = k_lymph_to_blood*Normal_V165_sR1+k_lymph_to_blood_dis*Diseased_V165_sR1;
ReactionFlux429 = k_lymph_to_blood*Normal_V164_sR1+k_lymph_to_blood_dis*Diseased_V164_sR1;
ReactionFlux430 = (k_lymph_from_tis_norm+kpermeability_norm_to_blood_V121_sR1+kdeg_sR1)*Normal_V121_sR1;
ReactionFlux431 = (k_lymph_from_tis_norm+kpermeability_norm_to_blood_V120_sR1+kdeg_sR1)*Normal_V120_sR1;
ReactionFlux432 = (k_lymph_from_tis_dis+kpermeability_dis_to_blood_V121_sR1+kdeg_sR1)*Diseased_V121_sR1;
ReactionFlux433 = (k_lymph_from_tis_dis+kpermeability_dis_to_blood_V120_sR1+kdeg_sR1)*Diseased_V120_sR1;
ReactionFlux434 = (kpermeability_norm_from_blood_V121_sR1*Blood_V121_sR1*Volume_tis_norm+kpermeability_dis_from_blood_V121_sR1*Blood_V121_sR1*Volume_tis_dis)/Volume_blood;
ReactionFlux435 = (kpermeability_norm_from_blood_V120_sR1*Blood_V120_sR1*Volume_tis_norm+kpermeability_dis_from_blood_V120_sR1*Blood_V120_sR1*Volume_tis_dis)/Volume_blood;
ReactionFlux436 = kpermeability_norm_from_blood_V121_sR1*Blood_V121_sR1;
ReactionFlux437 = kpermeability_norm_from_blood_V120_sR1*Blood_V120_sR1;
ReactionFlux438 = kpermeability_dis_from_blood_V121_sR1*Blood_V121_sR1;
ReactionFlux439 = kpermeability_dis_from_blood_V120_sR1*Blood_V120_sR1;
ReactionFlux440 = (kpermeability_norm_to_blood_V121_sR1*Normal_V121_sR1*Volume_tis_norm+kpermeability_dis_to_blood_V121_sR1*Diseased_V121_sR1*Volume_tis_dis)/Volume_blood;
ReactionFlux441 = (kpermeability_norm_to_blood_V120_sR1*Normal_V120_sR1*Volume_tis_norm+kpermeability_dis_to_blood_V120_sR1*Diseased_V120_sR1*Volume_tis_dis)/Volume_blood;
ReactionFlux442 = k_lymph_to_blood*Normal_V121_sR1+k_lymph_to_blood_dis*Diseased_V121_sR1;
ReactionFlux443 = k_lymph_to_blood*Normal_V120_sR1+k_lymph_to_blood_dis*Diseased_V120_sR1;
ReactionFlux444 = (c_sR1+kdeg_sR1)*Blood_sR1;
ReactionFlux445 = (c_sR1+kdeg_sR1)*Blood_V165_sR1;
ReactionFlux446 = (c_sR1+kdeg_sR1)*Blood_V164_sR1;
ReactionFlux447 = (c_sR1+kdeg_sR1)*Blood_V121_sR1;
ReactionFlux448 = (c_sR1+kdeg_sR1)*Blood_V120_sR1;
ReactionFlux449 = k_int_sR1N1_tis_norm*Normal_sR1_N1_EC;
ReactionFlux450 = k_int_sR1N1_myo*Normal_sR1_N1_myo;
ReactionFlux451 = k_int_sR1N1_L_norm*Blood_sR1_N1_L_norm;
ReactionFlux452 = k_int_sR1N1_L_dis*Blood_sR1_N1_L_dis;
ReactionFlux453 = k_int_sR1N1_tis_dis*Diseased_sR1_N1_disEC;
ReactionFlux454 = k_int_sR1N1_tum*Diseased_sR1_N1_tum;
ReactionFlux455 = k_int_sR1N2_tum*Diseased_sR1_N2_tum;
ReactionFlux456 = k_int_V121sR1N1_tis_norm*Normal_V121_sR1_N1_EC;
ReactionFlux457 = k_int_V120sR1N1_tis_norm*Normal_V120_sR1_N1_EC;
ReactionFlux458 = k_int_V121sR1N1_myo*Normal_V121_sR1_N1_myo;
ReactionFlux459 = k_int_V120sR1N1_myo*Normal_V120_sR1_N1_myo;
ReactionFlux460 = k_int_V121sR1N1_L_norm*Blood_V121_sR1_N1_L_norm;
ReactionFlux461 = k_int_V120sR1N1_L_norm*Blood_V120_sR1_N1_L_norm;
ReactionFlux462 = k_int_V121sR1N1_L_dis*Blood_V121_sR1_N1_L_dis;
ReactionFlux463 = k_int_V120sR1N1_L_dis*Blood_V120_sR1_N1_L_dis;
ReactionFlux464 = k_int_V121sR1N1_tis_dis*Diseased_V121_sR1_N1_disEC;
ReactionFlux465 = k_int_V120sR1N1_tis_dis*Diseased_V120_sR1_N1_disEC;
ReactionFlux466 = k_int_V121sR1N1_tum*Diseased_V121_sR1_N1_tum;
ReactionFlux467 = k_int_V120sR1N1_tum*Diseased_V120_sR1_N1_tum;
ReactionFlux468 = k_int_V121sR1N1_tum*Diseased_V121_sR1_N2_tum;
ReactionFlux469 = k_int_V120sR1N2_tum*Diseased_V120_sR1_N2_tum;
ReactionFlux470 = kon_sR1_N1_L_dis*Blood_V120_sR1*Blood_N1_L_dis-koff_sR1_N1_L_dis*Blood_V120_sR1_N1_L_dis;
ReactionFlux471 = kon_sR1_N1_L_dis*Blood_V121_sR1*Blood_N1_L_dis-koff_sR1_N1_L_dis*Blood_V121_sR1_N1_L_dis;
ReactionFlux472 = kon_sR1_N1_L_norm*Blood_V120_sR1*Blood_N1_L_norm-koff_sR1_N1_L_norm*Blood_V120_sR1_N1_L_norm;
ReactionFlux473 = kon_sR1_N1_L_norm*Blood_V121_sR1*Blood_N1_L_norm-koff_sR1_N1_L_norm*Blood_V121_sR1_N1_L_norm;
ReactionFlux474 = kon_sR1_N1_tis_dis*Diseased_V120_sR1*Diseased_N1_disEC-koff_sR1_N1_tis_dis*Diseased_V120_sR1_N1_disEC;
ReactionFlux475 = kon_sR1_N1_tis_dis*Diseased_V121_sR1*Diseased_N1_disEC-koff_sR1_N1_tis_dis*Diseased_V121_sR1_N1_disEC;
ReactionFlux476 = kon_sR1_N1_tumor*Diseased_V120_sR1*Diseased_N1_tum-koff_sR1_N1_tumor*Diseased_V120_sR1_N1_tum;
ReactionFlux477 = kon_sR1_N1_tumor*Diseased_V121_sR1*Diseased_N1_tum-koff_sR1_N1_tumor*Diseased_V121_sR1_N1_tum;
ReactionFlux478 = kon_sR1_N2_tumor*Diseased_V120_sR1*Diseased_N2_tum-koff_sR1_N2_tumor*Diseased_V120_sR1_N2_tum;
ReactionFlux479 = kon_sR1_N2_tumor*Diseased_V121_sR1*Diseased_N2_tum-koff_sR1_N2_tumor*Diseased_V121_sR1_N2_tum;
ReactionFlux480 = kon_sR1_N1_tis_norm*Normal_V120_sR1*Normal_N1_EC-koff_sR1_N1_tis_norm*Normal_V120_sR1_N1_EC;
ReactionFlux481 = kon_sR1_N1_tis_norm*Normal_V121_sR1*Normal_N1_EC-koff_sR1_N1_tis_norm*Normal_V121_sR1_N1_EC;
ReactionFlux482 = kon_sR1_N1_myo*Normal_V120_sR1*Normal_N1_myo-koff_sR1_N1_myo*Normal_V120_sR1_N1_myo;
ReactionFlux483 = kon_sR1_N1_myo*Normal_V121_sR1*Normal_N1_myo-koff_sR1_N1_myo*Normal_V121_sR1_N1_myo;
ReactionFlux484 = kon_VEGF_a2M*Blood_V165*Blood_a2M-koff_VEGF_a2M*Blood_V165_a2M;
ReactionFlux485 = kon_VEGF_a2M*Blood_V121*Blood_a2M-koff_VEGF_a2M*Blood_V121_a2M;
ReactionFlux486 = c_a2M*Blood_a2M;
ReactionFlux487 = c_a2M*Blood_V165_a2M;
ReactionFlux488 = c_a2M*Blood_V121_a2M;
ReactionFlux489 = ksyn_a2M;
ReactionFlux490 = c_a2M_V_antiVEGF*Blood_V165_a2M_antiVEGF;
ReactionFlux491 = c_a2M_V_antiVEGF*Blood_V121_a2M_antiVEGF;
ReactionFlux492 = kon_V165_R1_tis_norm_L*Blood_V165_a2M*Blood_R1_L_norm-koff_V165_R1_tis_norm_L*Blood_a2M_V165_R1_L_norm;
ReactionFlux493 = kon_V165_R2_tis_norm_L*Blood_V165_a2M*Blood_R2_L_norm-koff_V165_R2_tis_norm_L*Blood_a2M_V165_R2_L_norm;
ReactionFlux494 = kon_V165_N1_tis_norm_L*Blood_V165_a2M*Blood_N1_L_norm-koff_V165_N1_tis_norm_L*Blood_a2M_V165_N1_L_norm;
ReactionFlux495 = kc_V165N1_R2_tis_norm_L*Blood_R2_L_norm*Blood_a2M_V165_N1_L_norm-koff_V165N1_R2_tis_norm_L*Blood_R2_L_norm_a2M_V165_N1_L_norm;
ReactionFlux496 = kc_V165R2_N1_tis_norm_L*Blood_N1_L_norm*Blood_a2M_V165_R2_L_norm-koff_V165R2_N1_tis_norm_L*Blood_R2_L_norm_a2M_V165_N1_L_norm;
ReactionFlux497 = kon_V121_R1_tis_norm_L*Blood_R1_L_norm*Blood_V121_a2M-koff_V121_R1_tis_norm_L*Blood_R1_L_norm_V121_a2M;
ReactionFlux498 = kon_V121_R2_tis_norm_L*Blood_R2_L_norm*Blood_V121_a2M-koff_V121_R2_tis_norm_L*Blood_R2_L_norm_V121_a2M;
ReactionFlux499 = kon_V121_R1_tis_norm_L*Blood_V121_a2M*Blood_R1_L_norm_N1_L_norm-koff_V121_R1_tis_norm_L*Blood_a2M_V121_R1_L_norm_N1_L_norm;
ReactionFlux500 = kc_R1_N1_tis_norm_L*Blood_N1_L_norm*Blood_R1_L_norm_V121_a2M-kdissoc_R1_N1_tis_norm_L*Blood_a2M_V121_R1_L_norm_N1_L_norm;
ReactionFlux501 = kon_V165_R1_tis_dis_L*Blood_V165_a2M*Blood_R1_L_dis-koff_V165_R1_tis_dis_L*Blood_a2M_V165_R1_L_dis;
ReactionFlux502 = kon_V165_R2_tis_dis_L*Blood_V165_a2M*Blood_R2_L_dis-koff_V165_R2_tis_dis_L*Blood_a2M_V165_R2_L_dis;
ReactionFlux503 = kon_V165_N1_tis_dis_L*Blood_V165_a2M*Blood_N1_L_dis-koff_V165_N1_tis_dis_L*Blood_a2M_V165_N1_L_dis;
ReactionFlux504 = kc_V165N1_R2_tis_dis_L*Blood_R2_L_dis*Blood_a2M_V165_N1_L_dis-koff_V165N1_R2_tis_dis_L*Blood_R2_L_dis_a2M_V165_N1_L_dis;
ReactionFlux505 = kc_V165R2_N1_tis_dis_L*Blood_N1_L_dis*Blood_a2M_V165_R2_L_dis-koff_V165R2_N1_tis_dis_L*Blood_R2_L_dis_a2M_V165_N1_L_dis;
ReactionFlux506 = kon_V121_R1_tis_dis_L*Blood_R1_L_dis*Blood_V121_a2M-koff_V121_R1_tis_dis_L*Blood_R1_L_dis_V121_a2M;
ReactionFlux507 = kon_V121_R2_tis_dis_L*Blood_R2_L_dis*Blood_V121_a2M-koff_V121_R2_tis_dis_L*Blood_R2_L_dis_V121_a2M;
ReactionFlux508 = kon_V121_R1_tis_dis_L*Blood_V121_a2M*Blood_R1_L_dis_N1_L_dis-koff_V121_R1_tis_dis_L*Blood_a2M_V121_R1_L_dis_N1_L_dis;
ReactionFlux509 = kc_R1_N1_tis_dis_L*Blood_N1_L_dis*Blood_R1_L_dis_V121_a2M-kdissoc_R1_N1_tis_dis_L*Blood_a2M_V121_R1_L_dis_N1_L_dis;
ReactionFlux510 = kon_VEGF_a2M_fast*Blood_V165*Blood_a2M_fast-koff_VEGF_a2M_fast*Blood_V165_a2M_fast;
ReactionFlux511 = kon_VEGF_a2M_fast*Blood_V121*Blood_a2M_fast-koff_VEGF_a2M_fast*Blood_V121_a2M_fast;
ReactionFlux512 = ksyn_a2M_fast;
ReactionFlux513 = c_a2M_fast*Blood_a2M_fast;
ReactionFlux514 = c_a2M_fast*Blood_V165_a2M_fast;
ReactionFlux515 = c_a2M_fast*Blood_V121_a2M_fast;
ReactionFlux516 = kon_V165_R1_tis_norm_L*Blood_V165_a2M_fast*Blood_R1_L_norm-koff_V165_R1_tis_norm_L*Blood_a2M_fast_V165_R1_L_norm;
ReactionFlux517 = kon_V165_R2_tis_norm_L*Blood_V165_a2M_fast*Blood_R2_L_norm-koff_V165_R2_tis_norm_L*Blood_a2M_fast_V165_R2_L_norm;
ReactionFlux518 = kon_V165_N1_tis_norm_L*Blood_V165_a2M_fast*Blood_N1_L_norm-koff_V165_N1_tis_norm_L*Blood_a2M_fast_V165_N1_L_norm;
ReactionFlux519 = kc_V165N1_R2_tis_norm_L*Blood_R2_L_norm*Blood_a2M_fast_V165_N1_L_norm-koff_V165N1_R2_tis_norm_L*Blood_R2_L_norm_a2M_fast_V165_N1_L_norm;
ReactionFlux520 = kc_V165R2_N1_tis_norm_L*Blood_N1_L_norm*Blood_a2M_fast_V165_R2_L_norm-koff_V165R2_N1_tis_norm_L*Blood_R2_L_norm_a2M_fast_V165_N1_L_norm;
ReactionFlux521 = kon_V121_R1_tis_norm_L*Blood_R1_L_norm*Blood_V121_a2M_fast-koff_V121_R1_tis_norm_L*Blood_R1_L_norm_V121_a2M_fast;
ReactionFlux522 = kon_V121_R2_tis_norm_L*Blood_R2_L_norm*Blood_V121_a2M_fast-koff_V121_R2_tis_norm_L*Blood_R2_L_norm_V121_a2M_fast;
ReactionFlux523 = kon_V121_R1_tis_norm_L*Blood_V121_a2M_fast*Blood_R1_L_norm_N1_L_norm-koff_V121_R1_tis_norm_L*Blood_a2M_fast_V121_R1_L_norm_N1_L_norm;
ReactionFlux524 = kc_R1_N1_tis_norm_L*Blood_N1_L_norm*Blood_R1_L_norm_V121_a2M_fast-kdissoc_R1_N1_tis_norm_L*Blood_a2M_fast_V121_R1_L_norm_N1_L_norm;
ReactionFlux525 = kon_V165_R1_tis_dis_L*Blood_V165_a2M_fast*Blood_R1_L_dis-koff_V165_R1_tis_dis_L*Blood_a2M_fast_V165_R1_L_dis;
ReactionFlux526 = kon_V165_R2_tis_dis_L*Blood_V165_a2M_fast*Blood_R2_L_dis-koff_V165_R2_tis_dis_L*Blood_a2M_fast_V165_R2_L_dis;
ReactionFlux527 = kon_V165_N1_tis_dis_L*Blood_V165_a2M_fast*Blood_N1_L_dis-koff_V165_N1_tis_dis_L*Blood_a2M_fast_V165_N1_L_dis;
ReactionFlux528 = kc_V165N1_R2_tis_dis_L*Blood_R2_L_dis*Blood_a2M_fast_V165_N1_L_dis-koff_V165N1_R2_tis_dis_L*Blood_R2_L_dis_a2M_fast_V165_N1_L_dis;
ReactionFlux529 = kc_V165R2_N1_tis_dis_L*Blood_N1_L_dis*Blood_a2M_fast_V165_R2_L_dis-koff_V165R2_N1_tis_dis_L*Blood_R2_L_dis_a2M_fast_V165_N1_L_dis;
ReactionFlux530 = kon_V121_R1_tis_dis_L*Blood_R1_L_dis*Blood_V121_a2M_fast-koff_V121_R1_tis_dis_L*Blood_R1_L_dis_V121_a2M_fast;
ReactionFlux531 = kon_V121_R2_tis_dis_L*Blood_R2_L_dis*Blood_V121_a2M_fast-koff_V121_R2_tis_dis_L*Blood_R2_L_dis_V121_a2M_fast;
ReactionFlux532 = kon_V121_R1_tis_dis_L*Blood_V121_a2M_fast*Blood_R1_L_dis_N1_L_dis-koff_V121_R1_tis_dis_L*Blood_a2M_fast_V121_R1_L_dis_N1_L_dis;
ReactionFlux533 = kc_R1_N1_tis_dis_L*Blood_N1_L_dis*Blood_R1_L_dis_V121_a2M_fast-kdissoc_R1_N1_tis_dis_L*Blood_a2M_fast_V121_R1_L_dis_N1_L_dis;
ReactionFlux534 = kon_VEGF_a2M*Blood_V164*Blood_a2M-koff_VEGF_a2M*Blood_V164_a2M;
ReactionFlux535 = kon_VEGF_a2M*Blood_V120*Blood_a2M-koff_VEGF_a2M*Blood_V120_a2M;
ReactionFlux536 = c_a2M*Blood_V164_a2M;
ReactionFlux537 = c_a2M*Blood_V120_a2M;
ReactionFlux538 = c_a2M_V_antiVEGF*Blood_V164_a2M_antiVEGF;
ReactionFlux539 = c_a2M_V_antiVEGF*Blood_V120_a2M_antiVEGF;
ReactionFlux540 = kon_V164_R1_tis_norm_L*Blood_V164_a2M*Blood_R1_L_norm-koff_V164_R1_tis_norm_L*Blood_a2M_V164_R1_L_norm;
ReactionFlux541 = kon_V164_R2_tis_norm_L*Blood_V164_a2M*Blood_R2_L_norm-koff_V164_R2_tis_norm_L*Blood_a2M_V164_R2_L_norm;
ReactionFlux542 = kon_V164_N1_tis_norm_L*Blood_V164_a2M*Blood_N1_L_norm-koff_V164_N1_tis_norm_L*Blood_a2M_V164_N1_L_norm;
ReactionFlux543 = kc_V164N1_R2_tis_norm_L*Blood_R2_L_norm*Blood_a2M_V164_N1_L_norm-koff_V164N1_R2_tis_norm_L*Blood_R2_L_norm_a2M_V164_N1_L_norm;
ReactionFlux544 = kc_V164R2_N1_tis_norm_L*Blood_N1_L_norm*Blood_a2M_V164_R2_L_norm-koff_V164R2_N1_tis_norm_L*Blood_R2_L_norm_a2M_V164_N1_L_norm;
ReactionFlux545 = kon_V120_R1_tis_norm_L*Blood_R1_L_norm*Blood_V120_a2M-koff_V120_R1_tis_norm_L*Blood_R1_L_norm_V120_a2M;
ReactionFlux546 = kon_V120_R2_tis_norm_L*Blood_R2_L_norm*Blood_V120_a2M-koff_V120_R2_tis_norm_L*Blood_R2_L_norm_V120_a2M;
ReactionFlux547 = kon_V120_R1_tis_norm_L*Blood_V120_a2M*Blood_R1_L_norm_N1_L_norm-koff_V120_R1_tis_norm_L*Blood_a2M_V120_R1_L_norm_N1_L_norm;
ReactionFlux548 = kc_R1_N1_tis_norm_L*Blood_N1_L_norm*Blood_R1_L_norm_V120_a2M-kdissoc_R1_N1_tis_norm_L*Blood_a2M_V120_R1_L_norm_N1_L_norm;
ReactionFlux549 = kon_V164_R1_tis_dis_L*Blood_V164_a2M*Blood_R1_L_dis-koff_V164_R1_tis_dis_L*Blood_a2M_V164_R1_L_dis;
ReactionFlux550 = kon_V164_R2_tis_dis_L*Blood_V164_a2M*Blood_R2_L_dis-koff_V164_R2_tis_dis_L*Blood_a2M_V164_R2_L_dis;
ReactionFlux551 = kon_V164_N1_tis_dis_L*Blood_V164_a2M*Blood_N1_L_dis-koff_V164_N1_tis_dis_L*Blood_a2M_V164_N1_L_dis;
ReactionFlux552 = kc_V164N1_R2_tis_dis_L*Blood_R2_L_dis*Blood_a2M_V164_N1_L_dis-koff_V164N1_R2_tis_dis_L*Blood_R2_L_dis_a2M_V164_N1_L_dis;
ReactionFlux553 = kc_V164R2_N1_tis_dis_L*Blood_N1_L_dis*Blood_a2M_V164_R2_L_dis-koff_V164R2_N1_tis_dis_L*Blood_R2_L_dis_a2M_V164_N1_L_dis;
ReactionFlux554 = kon_V120_R1_tis_dis_L*Blood_R1_L_dis*Blood_V120_a2M-koff_V120_R1_tis_dis_L*Blood_R1_L_dis_V120_a2M;
ReactionFlux555 = kon_V120_R2_tis_dis_L*Blood_R2_L_dis*Blood_V120_a2M-koff_V120_R2_tis_dis_L*Blood_R2_L_dis_V120_a2M;
ReactionFlux556 = kon_V120_R1_tis_dis_L*Blood_V120_a2M*Blood_R1_L_dis_N1_L_dis-koff_V120_R1_tis_dis_L*Blood_a2M_V120_R1_L_dis_N1_L_dis;
ReactionFlux557 = kc_R1_N1_tis_dis_L*Blood_N1_L_dis*Blood_R1_L_dis_V120_a2M-kdissoc_R1_N1_tis_dis_L*Blood_a2M_V120_R1_L_dis_N1_L_dis;
ReactionFlux558 = kon_VEGF_a2M_fast*Blood_V164*Blood_a2M_fast-koff_VEGF_a2M_fast*Blood_V164_a2M_fast;
ReactionFlux559 = kon_VEGF_a2M_fast*Blood_V120*Blood_a2M_fast-koff_VEGF_a2M_fast*Blood_V120_a2M_fast;
ReactionFlux560 = c_a2M_fast*Blood_V164_a2M_fast;
ReactionFlux561 = c_a2M_fast*Blood_V120_a2M_fast;
ReactionFlux562 = kon_V164_R1_tis_norm_L*Blood_V164_a2M_fast*Blood_R1_L_norm-koff_V164_R1_tis_norm_L*Blood_a2M_fast_V164_R1_L_norm;
ReactionFlux563 = kon_V164_R2_tis_norm_L*Blood_V164_a2M_fast*Blood_R2_L_norm-koff_V164_R2_tis_norm_L*Blood_a2M_fast_V164_R2_L_norm;
ReactionFlux564 = kon_V164_N1_tis_norm_L*Blood_V164_a2M_fast*Blood_N1_L_norm-koff_V164_N1_tis_norm_L*Blood_a2M_fast_V164_N1_L_norm;
ReactionFlux565 = kc_V164N1_R2_tis_norm_L*Blood_R2_L_norm*Blood_a2M_fast_V164_N1_L_norm-koff_V164N1_R2_tis_norm_L*Blood_R2_L_norm_a2M_fast_V164_N1_L_norm;
ReactionFlux566 = kc_V164R2_N1_tis_norm_L*Blood_N1_L_norm*Blood_a2M_fast_V164_R2_L_norm-koff_V164R2_N1_tis_norm_L*Blood_R2_L_norm_a2M_fast_V164_N1_L_norm;
ReactionFlux567 = kon_V120_R1_tis_norm_L*Blood_R1_L_norm*Blood_V120_a2M_fast-koff_V120_R1_tis_norm_L*Blood_R1_L_norm_V120_a2M_fast;
ReactionFlux568 = kon_V120_R2_tis_norm_L*Blood_R2_L_norm*Blood_V120_a2M_fast-koff_V120_R2_tis_norm_L*Blood_R2_L_norm_V120_a2M_fast;
ReactionFlux569 = kon_V120_R1_tis_norm_L*Blood_V120_a2M_fast*Blood_R1_L_norm_N1_L_norm-koff_V120_R1_tis_norm_L*Blood_a2M_fast_V120_R1_L_norm_N1_L_norm;
ReactionFlux570 = kc_R1_N1_tis_norm_L*Blood_N1_L_norm*Blood_R1_L_norm_V120_a2M_fast-kdissoc_R1_N1_tis_norm_L*Blood_a2M_fast_V120_R1_L_norm_N1_L_norm;
ReactionFlux571 = kon_V164_R1_tis_dis_L*Blood_V164_a2M_fast*Blood_R1_L_dis-koff_V164_R1_tis_dis_L*Blood_a2M_fast_V164_R1_L_dis;
ReactionFlux572 = kon_V164_R2_tis_dis_L*Blood_V164_a2M_fast*Blood_R2_L_dis-koff_V164_R2_tis_dis_L*Blood_a2M_fast_V164_R2_L_dis;
ReactionFlux573 = kon_V164_N1_tis_dis_L*Blood_V164_a2M_fast*Blood_N1_L_dis-koff_V164_N1_tis_dis_L*Blood_a2M_fast_V164_N1_L_dis;
ReactionFlux574 = kc_V164N1_R2_tis_dis_L*Blood_R2_L_dis*Blood_a2M_fast_V164_N1_L_dis-koff_V164N1_R2_tis_dis_L*Blood_R2_L_dis_a2M_fast_V164_N1_L_dis;
ReactionFlux575 = kc_V164R2_N1_tis_dis_L*Blood_N1_L_dis*Blood_a2M_fast_V164_R2_L_dis-koff_V164R2_N1_tis_dis_L*Blood_R2_L_dis_a2M_fast_V164_N1_L_dis;
ReactionFlux576 = kon_V120_R1_tis_dis_L*Blood_R1_L_dis*Blood_V120_a2M_fast-koff_V120_R1_tis_dis_L*Blood_R1_L_dis_V120_a2M_fast;
ReactionFlux577 = kon_V120_R2_tis_dis_L*Blood_R2_L_dis*Blood_V120_a2M_fast-koff_V120_R2_tis_dis_L*Blood_R2_L_dis_V120_a2M_fast;
ReactionFlux578 = kon_V120_R1_tis_dis_L*Blood_V120_a2M_fast*Blood_R1_L_dis_N1_L_dis-koff_V120_R1_tis_dis_L*Blood_a2M_fast_V120_R1_L_dis_N1_L_dis;
ReactionFlux579 = kc_R1_N1_tis_dis_L*Blood_N1_L_dis*Blood_R1_L_dis_V120_a2M_fast-kdissoc_R1_N1_tis_dis_L*Blood_a2M_fast_V120_R1_L_dis_N1_L_dis;
ReactionFlux580 = k0*Diseased_Weight*(1-(Ang0-W1*Ang)/Ang0)/((1+(k0/k1*Diseased_Weight)^psi)^(1/psi));


% ODEs
dydt(1,1) = (-ReactionFlux23 - ReactionFlux24 - ReactionFlux25 - ReactionFlux26 - ReactionFlux27 - ReactionFlux28 + ReactionFlux33 - ReactionFlux35 - ReactionFlux37 - ReactionFlux68 + ReactionFlux70 - ReactionFlux294 - ReactionFlux374);
dydt(2,1) = (-ReactionFlux29 - ReactionFlux30 - ReactionFlux31 + ReactionFlux34 - ReactionFlux36 - ReactionFlux69 + ReactionFlux71 - ReactionFlux295 - ReactionFlux376 - ReactionFlux380 - ReactionFlux382);
dydt(3,1) = (-ReactionFlux23 - ReactionFlux247 - ReactionFlux370);
dydt(4,1) = (-ReactionFlux24 - ReactionFlux248 - ReactionFlux371);
dydt(5,1) = (-ReactionFlux25 - ReactionFlux249 - ReactionFlux372);
dydt(6,1) = (-ReactionFlux26 - ReactionFlux29 - ReactionFlux50 + ReactionFlux51 - ReactionFlux54 - ReactionFlux250 - ReactionFlux253);
dydt(7,1) = (-ReactionFlux27 - ReactionFlux30 - ReactionFlux38 + ReactionFlux52 - ReactionFlux55 - ReactionFlux251 - ReactionFlux254 - ReactionFlux258);
dydt(8,1) = (-ReactionFlux28 - ReactionFlux32 - ReactionFlux39 - ReactionFlux50 + ReactionFlux53 - ReactionFlux56 - ReactionFlux252 - ReactionFlux256 - ReactionFlux259 - ReactionFlux377 - ReactionFlux480 - ReactionFlux481);
dydt(9,1) = (ReactionFlux23);
dydt(10,1) = (ReactionFlux24);
dydt(11,1) = (ReactionFlux25);
dydt(12,1) = (ReactionFlux26 - ReactionFlux42);
dydt(13,1) = (ReactionFlux27 - ReactionFlux39 - ReactionFlux43);
dydt(14,1) = (ReactionFlux28 - ReactionFlux38 - ReactionFlux44);
dydt(15,1) = (ReactionFlux38 + ReactionFlux39 - ReactionFlux45);
dydt(16,1) = (ReactionFlux29 - ReactionFlux32 - ReactionFlux40);
dydt(17,1) = (ReactionFlux30 - ReactionFlux41);
dydt(18,1) = (-ReactionFlux31 + ReactionFlux50 - ReactionFlux57 - ReactionFlux255);
dydt(19,1) = (ReactionFlux31 + ReactionFlux32 - ReactionFlux46);
dydt(20,1) = (-ReactionFlux37 + ReactionFlux64 - ReactionFlux65 - ReactionFlux257 - ReactionFlux378 - ReactionFlux482 - ReactionFlux483);
dydt(21,1) = (ReactionFlux37 - ReactionFlux47);
dydt(22,1) = (ReactionFlux247);
dydt(23,1) = (ReactionFlux248);
dydt(24,1) = (ReactionFlux249);
dydt(25,1) = (ReactionFlux250 - ReactionFlux262);
dydt(26,1) = (ReactionFlux251 - ReactionFlux259 - ReactionFlux263);
dydt(27,1) = (ReactionFlux252 - ReactionFlux258 - ReactionFlux264);
dydt(28,1) = (ReactionFlux258 + ReactionFlux259 - ReactionFlux265);
dydt(29,1) = (ReactionFlux253 - ReactionFlux256 - ReactionFlux260);
dydt(30,1) = (ReactionFlux254 - ReactionFlux261);
dydt(31,1) = (ReactionFlux255 + ReactionFlux256 - ReactionFlux266);
dydt(32,1) = (ReactionFlux257 - ReactionFlux267);
dydt(33,1) = (-ReactionFlux182 - ReactionFlux184 + ReactionFlux186 - ReactionFlux253 - ReactionFlux254 - ReactionFlux255 - ReactionFlux329 - ReactionFlux358 - ReactionFlux375 - ReactionFlux379 - ReactionFlux381);
dydt(34,1) = (-ReactionFlux181 - ReactionFlux183 + ReactionFlux185 - ReactionFlux247 - ReactionFlux248 - ReactionFlux249 - ReactionFlux250 - ReactionFlux251 - ReactionFlux252 - ReactionFlux257 - ReactionFlux328 - ReactionFlux357 - ReactionFlux373);
dydt(35,1) = (ReactionFlux299 - ReactionFlux300 - ReactionFlux328 - ReactionFlux329);
dydt(36,1) = (-ReactionFlux303 + ReactionFlux305);
dydt(37,1) = (-ReactionFlux307 + ReactionFlux309);
dydt(38,1) = (ReactionFlux328 - ReactionFlux330 + ReactionFlux332);
dydt(39,1) = (ReactionFlux329 - ReactionFlux334 + ReactionFlux336);
dydt(40,1) = (ReactionFlux368 - ReactionFlux370 - ReactionFlux371 - ReactionFlux372 - ReactionFlux373 - ReactionFlux374 - ReactionFlux375 - ReactionFlux376 - ReactionFlux377 - ReactionFlux378 - ReactionFlux409 + ReactionFlux412);
dydt(41,1) = (ReactionFlux370);
dydt(42,1) = (ReactionFlux371);
dydt(43,1) = (ReactionFlux372);
dydt(44,1) = (ReactionFlux377 - ReactionFlux379 - ReactionFlux380 - ReactionFlux449);
dydt(45,1) = (ReactionFlux378 - ReactionFlux381 - ReactionFlux382 - ReactionFlux450);
dydt(46,1) = (ReactionFlux373 - ReactionFlux416 + ReactionFlux422);
dydt(47,1) = (ReactionFlux375 - ReactionFlux430 + ReactionFlux436 - ReactionFlux481 - ReactionFlux483);
dydt(48,1) = (ReactionFlux379 - ReactionFlux456 + ReactionFlux481);
dydt(49,1) = (ReactionFlux381 - ReactionFlux458 + ReactionFlux483);
dydt(50,1) = (ReactionFlux374 - ReactionFlux417 + ReactionFlux423);
dydt(51,1) = (ReactionFlux376 - ReactionFlux431 + ReactionFlux437 - ReactionFlux480 - ReactionFlux482);
dydt(52,1) = (ReactionFlux380 - ReactionFlux457 + ReactionFlux480);
dydt(53,1) = (ReactionFlux382 - ReactionFlux459 + ReactionFlux482);
dydt(54,1) = (ReactionFlux1 + ReactionFlux2 - ReactionFlux5 - ReactionFlux7 - ReactionFlux8 - ReactionFlux9 + ReactionFlux66 - ReactionFlux72 - ReactionFlux210 + ReactionFlux211 + ReactionFlux213 - ReactionFlux217 - ReactionFlux218 - ReactionFlux219 - ReactionFlux384 - ReactionFlux534 - ReactionFlux558);
dydt(55,1) = (ReactionFlux3 + ReactionFlux4 - ReactionFlux6 - ReactionFlux10 - ReactionFlux11 - ReactionFlux12 + ReactionFlux67 - ReactionFlux73 - ReactionFlux209 + ReactionFlux212 + ReactionFlux214 - ReactionFlux215 - ReactionFlux216 - ReactionFlux220 - ReactionFlux386 - ReactionFlux390 - ReactionFlux392 - ReactionFlux535 - ReactionFlux559);
dydt(56,1) = (-ReactionFlux7 - ReactionFlux11 - ReactionFlux49 + ReactionFlux58 - ReactionFlux61 - ReactionFlux231 - ReactionFlux235 - ReactionFlux492 - ReactionFlux497 - ReactionFlux516 - ReactionFlux521 - ReactionFlux540 - ReactionFlux545 - ReactionFlux562 - ReactionFlux567);
dydt(57,1) = (-ReactionFlux8 - ReactionFlux12 - ReactionFlux14 + ReactionFlux59 - ReactionFlux62 - ReactionFlux232 - ReactionFlux236 - ReactionFlux238 - ReactionFlux493 - ReactionFlux495 - ReactionFlux498 - ReactionFlux517 - ReactionFlux519 - ReactionFlux522 - ReactionFlux541 - ReactionFlux543 - ReactionFlux546 - ReactionFlux563 - ReactionFlux565 - ReactionFlux568);
dydt(58,1) = (-ReactionFlux9 - ReactionFlux15 - ReactionFlux22 - ReactionFlux49 + ReactionFlux60 - ReactionFlux63 - ReactionFlux233 - ReactionFlux239 - ReactionFlux246 - ReactionFlux387 - ReactionFlux472 - ReactionFlux473 - ReactionFlux494 - ReactionFlux496 - ReactionFlux500 - ReactionFlux518 - ReactionFlux520 - ReactionFlux524 - ReactionFlux542 - ReactionFlux544 - ReactionFlux548 - ReactionFlux564 - ReactionFlux566 - ReactionFlux570);
dydt(59,1) = (-ReactionFlux10 - ReactionFlux48 + ReactionFlux49 - ReactionFlux234 - ReactionFlux499 - ReactionFlux523 - ReactionFlux547 - ReactionFlux569);
dydt(60,1) = (ReactionFlux7 - ReactionFlux16);
dydt(61,1) = (ReactionFlux8 - ReactionFlux15 - ReactionFlux17);
dydt(62,1) = (ReactionFlux9 - ReactionFlux14 - ReactionFlux18);
dydt(63,1) = (-ReactionFlux13 + ReactionFlux14 + ReactionFlux15);
dydt(64,1) = (ReactionFlux11 - ReactionFlux20 - ReactionFlux22);
dydt(65,1) = (ReactionFlux12 - ReactionFlux21);
dydt(66,1) = (ReactionFlux10 - ReactionFlux19 + ReactionFlux22);
dydt(67,1) = (-ReactionFlux136 + ReactionFlux137 - ReactionFlux140 - ReactionFlux151 - ReactionFlux155 - ReactionFlux215 - ReactionFlux217 - ReactionFlux501 - ReactionFlux506 - ReactionFlux525 - ReactionFlux530 - ReactionFlux549 - ReactionFlux554 - ReactionFlux571 - ReactionFlux576);
dydt(68,1) = (ReactionFlux138 - ReactionFlux141 - ReactionFlux152 - ReactionFlux156 - ReactionFlux157 - ReactionFlux216 - ReactionFlux218 - ReactionFlux221 - ReactionFlux502 - ReactionFlux504 - ReactionFlux507 - ReactionFlux526 - ReactionFlux528 - ReactionFlux531 - ReactionFlux550 - ReactionFlux552 - ReactionFlux555 - ReactionFlux572 - ReactionFlux574 - ReactionFlux577);
dydt(69,1) = (-ReactionFlux136 + ReactionFlux139 - ReactionFlux142 - ReactionFlux153 - ReactionFlux158 - ReactionFlux166 - ReactionFlux219 - ReactionFlux222 - ReactionFlux230 - ReactionFlux388 - ReactionFlux470 - ReactionFlux471 - ReactionFlux503 - ReactionFlux505 - ReactionFlux509 - ReactionFlux527 - ReactionFlux529 - ReactionFlux533 - ReactionFlux551 - ReactionFlux553 - ReactionFlux557 - ReactionFlux573 - ReactionFlux575 - ReactionFlux579);
dydt(70,1) = (ReactionFlux136 - ReactionFlux143 - ReactionFlux154 - ReactionFlux220 - ReactionFlux508 - ReactionFlux532 - ReactionFlux556 - ReactionFlux578);
dydt(71,1) = (ReactionFlux217 - ReactionFlux225);
dydt(72,1) = (ReactionFlux218 - ReactionFlux222 - ReactionFlux226);
dydt(73,1) = (ReactionFlux219 - ReactionFlux221 - ReactionFlux227);
dydt(74,1) = (ReactionFlux221 + ReactionFlux222 - ReactionFlux228);
dydt(75,1) = (ReactionFlux215 - ReactionFlux223 - ReactionFlux230);
dydt(76,1) = (ReactionFlux216 - ReactionFlux224);
dydt(77,1) = (ReactionFlux220 - ReactionFlux229 + ReactionFlux230);
dydt(78,1) = (ReactionFlux147 - ReactionFlux149 - ReactionFlux151 - ReactionFlux152 - ReactionFlux153 + ReactionFlux171 + ReactionFlux173 + ReactionFlux175 - ReactionFlux177 - ReactionFlux179 - ReactionFlux231 - ReactionFlux232 - ReactionFlux233 - ReactionFlux326 - ReactionFlux383 - ReactionFlux484 - ReactionFlux510);
dydt(79,1) = (ReactionFlux148 - ReactionFlux150 - ReactionFlux154 - ReactionFlux155 - ReactionFlux156 + ReactionFlux172 + ReactionFlux174 + ReactionFlux176 - ReactionFlux178 - ReactionFlux180 - ReactionFlux234 - ReactionFlux235 - ReactionFlux236 - ReactionFlux327 - ReactionFlux385 - ReactionFlux389 - ReactionFlux391 - ReactionFlux485 - ReactionFlux511);
dydt(80,1) = (ReactionFlux231 - ReactionFlux240);
dydt(81,1) = (ReactionFlux232 - ReactionFlux239 - ReactionFlux241);
dydt(82,1) = (ReactionFlux233 - ReactionFlux238 - ReactionFlux242);
dydt(83,1) = (-ReactionFlux237 + ReactionFlux238 + ReactionFlux239);
dydt(84,1) = (ReactionFlux235 - ReactionFlux244 - ReactionFlux246);
dydt(85,1) = (ReactionFlux236 - ReactionFlux245);
dydt(86,1) = (ReactionFlux234 - ReactionFlux243 + ReactionFlux246);
dydt(87,1) = (ReactionFlux151 - ReactionFlux161);
dydt(88,1) = (ReactionFlux152 - ReactionFlux158 - ReactionFlux162);
dydt(89,1) = (ReactionFlux153 - ReactionFlux157 - ReactionFlux163);
dydt(90,1) = (ReactionFlux157 + ReactionFlux158 - ReactionFlux164);
dydt(91,1) = (ReactionFlux155 - ReactionFlux159 - ReactionFlux166);
dydt(92,1) = (ReactionFlux156 - ReactionFlux160);
dydt(93,1) = (ReactionFlux154 - ReactionFlux165 + ReactionFlux166);
dydt(94,1) = (ReactionFlux296 + ReactionFlux297 + ReactionFlux298 - ReactionFlux301 - ReactionFlux302 - ReactionFlux326 - ReactionFlux327 + ReactionFlux355 - ReactionFlux356);
dydt(95,1) = (-ReactionFlux304 + ReactionFlux306 + ReactionFlux311 - ReactionFlux314 - ReactionFlux316 + ReactionFlux318 + ReactionFlux323);
dydt(96,1) = (-ReactionFlux308 + ReactionFlux310 + ReactionFlux312 - ReactionFlux313 - ReactionFlux320 + ReactionFlux322 + ReactionFlux324);
dydt(97,1) = (ReactionFlux326 - ReactionFlux331 + ReactionFlux333 + ReactionFlux338 - ReactionFlux341 - ReactionFlux345 + ReactionFlux347 + ReactionFlux352);
dydt(98,1) = (ReactionFlux327 - ReactionFlux335 + ReactionFlux337 + ReactionFlux339 - ReactionFlux340 - ReactionFlux349 + ReactionFlux351 + ReactionFlux353);
dydt(99,1) = (-ReactionFlux484 - ReactionFlux485 - ReactionFlux486 + ReactionFlux489 - ReactionFlux534 - ReactionFlux535);
dydt(100,1) = (ReactionFlux484 - ReactionFlux487 - ReactionFlux492 - ReactionFlux493 - ReactionFlux494 - ReactionFlux501 - ReactionFlux502 - ReactionFlux503);
dydt(101,1) = (ReactionFlux485 - ReactionFlux488 - ReactionFlux497 - ReactionFlux498 - ReactionFlux499 - ReactionFlux506 - ReactionFlux507 - ReactionFlux508);
dydt(102,1) = (ReactionFlux510 - ReactionFlux514 - ReactionFlux516 - ReactionFlux517 - ReactionFlux518 - ReactionFlux525 - ReactionFlux526 - ReactionFlux527);
dydt(103,1) = (ReactionFlux511 - ReactionFlux515 - ReactionFlux521 - ReactionFlux522 - ReactionFlux523 - ReactionFlux530 - ReactionFlux531 - ReactionFlux532);
dydt(104,1) = (-ReactionFlux510 - ReactionFlux511 + ReactionFlux512 - ReactionFlux513 - ReactionFlux558 - ReactionFlux559);
dydt(105,1) = (-ReactionFlux490);
dydt(106,1) = (-ReactionFlux491);
dydt(107,1) = (ReactionFlux492);
dydt(108,1) = (ReactionFlux493 - ReactionFlux496);
dydt(109,1) = (ReactionFlux494 - ReactionFlux495);
dydt(110,1) = (ReactionFlux495 + ReactionFlux496);
dydt(111,1) = (ReactionFlux497 - ReactionFlux500);
dydt(112,1) = (ReactionFlux498);
dydt(113,1) = (ReactionFlux499 + ReactionFlux500);
dydt(114,1) = (ReactionFlux501);
dydt(115,1) = (ReactionFlux502 - ReactionFlux505);
dydt(116,1) = (ReactionFlux503 - ReactionFlux504);
dydt(117,1) = (ReactionFlux504 + ReactionFlux505);
dydt(118,1) = (ReactionFlux506 - ReactionFlux509);
dydt(119,1) = (ReactionFlux507);
dydt(120,1) = (ReactionFlux516);
dydt(121,1) = (ReactionFlux517 - ReactionFlux520);
dydt(122,1) = (ReactionFlux518 - ReactionFlux519);
dydt(123,1) = (ReactionFlux519 + ReactionFlux520);
dydt(124,1) = (ReactionFlux521 - ReactionFlux524);
dydt(125,1) = (ReactionFlux522);
dydt(126,1) = (ReactionFlux523 + ReactionFlux524);
dydt(127,1) = (ReactionFlux525);
dydt(128,1) = (ReactionFlux526 - ReactionFlux529);
dydt(129,1) = (ReactionFlux527 - ReactionFlux528);
dydt(130,1) = (ReactionFlux528 + ReactionFlux529);
dydt(131,1) = (ReactionFlux530 - ReactionFlux533);
dydt(132,1) = (ReactionFlux531);
dydt(133,1) = (ReactionFlux532 + ReactionFlux533);
dydt(134,1) = (ReactionFlux508 + ReactionFlux509);
dydt(135,1) = (-ReactionFlux383 - ReactionFlux384 - ReactionFlux385 - ReactionFlux386 - ReactionFlux387 - ReactionFlux388 - ReactionFlux411 + ReactionFlux414 + ReactionFlux415 - ReactionFlux444);
dydt(136,1) = (ReactionFlux387 - ReactionFlux389 - ReactionFlux390 - ReactionFlux451);
dydt(137,1) = (ReactionFlux388 - ReactionFlux391 - ReactionFlux392 - ReactionFlux452);
dydt(138,1) = (ReactionFlux383 - ReactionFlux420 + ReactionFlux426 + ReactionFlux428 - ReactionFlux445);
dydt(139,1) = (ReactionFlux385 - ReactionFlux434 + ReactionFlux440 + ReactionFlux442 - ReactionFlux447 - ReactionFlux471 - ReactionFlux473);
dydt(140,1) = (ReactionFlux389 - ReactionFlux460 + ReactionFlux473);
dydt(141,1) = (ReactionFlux391 - ReactionFlux462 + ReactionFlux471);
dydt(142,1) = (ReactionFlux534 - ReactionFlux536 - ReactionFlux540 - ReactionFlux541 - ReactionFlux542 - ReactionFlux549 - ReactionFlux550 - ReactionFlux551);
dydt(143,1) = (ReactionFlux535 - ReactionFlux537 - ReactionFlux545 - ReactionFlux546 - ReactionFlux547 - ReactionFlux554 - ReactionFlux555 - ReactionFlux556);
dydt(144,1) = (ReactionFlux558 - ReactionFlux560 - ReactionFlux562 - ReactionFlux563 - ReactionFlux564 - ReactionFlux571 - ReactionFlux572 - ReactionFlux573);
dydt(145,1) = (ReactionFlux559 - ReactionFlux561 - ReactionFlux567 - ReactionFlux568 - ReactionFlux569 - ReactionFlux576 - ReactionFlux577 - ReactionFlux578);
dydt(146,1) = (-ReactionFlux538);
dydt(147,1) = (-ReactionFlux539);
dydt(148,1) = (ReactionFlux540);
dydt(149,1) = (ReactionFlux541 - ReactionFlux544);
dydt(150,1) = (ReactionFlux542 - ReactionFlux543);
dydt(151,1) = (ReactionFlux543 + ReactionFlux544);
dydt(152,1) = (ReactionFlux545 - ReactionFlux548);
dydt(153,1) = (ReactionFlux546);
dydt(154,1) = (ReactionFlux547 + ReactionFlux548);
dydt(155,1) = (ReactionFlux549);
dydt(156,1) = (ReactionFlux550 - ReactionFlux553);
dydt(157,1) = (ReactionFlux551 - ReactionFlux552);
dydt(158,1) = (ReactionFlux552 + ReactionFlux553);
dydt(159,1) = (ReactionFlux554 - ReactionFlux557);
dydt(160,1) = (ReactionFlux555);
dydt(161,1) = (ReactionFlux556 + ReactionFlux557);
dydt(162,1) = (ReactionFlux562);
dydt(163,1) = (ReactionFlux563 - ReactionFlux566);
dydt(164,1) = (ReactionFlux564 - ReactionFlux565);
dydt(165,1) = (ReactionFlux565 + ReactionFlux566);
dydt(166,1) = (ReactionFlux567 - ReactionFlux570);
dydt(167,1) = (ReactionFlux568);
dydt(168,1) = (ReactionFlux569 + ReactionFlux570);
dydt(169,1) = (ReactionFlux571);
dydt(170,1) = (ReactionFlux572 - ReactionFlux575);
dydt(171,1) = (ReactionFlux573 - ReactionFlux574);
dydt(172,1) = (ReactionFlux574 + ReactionFlux575);
dydt(173,1) = (ReactionFlux576 - ReactionFlux579);
dydt(174,1) = (ReactionFlux577);
dydt(175,1) = (ReactionFlux578 + ReactionFlux579);
dydt(176,1) = (ReactionFlux384 - ReactionFlux421 + ReactionFlux427 + ReactionFlux429 - ReactionFlux446);
dydt(177,1) = (ReactionFlux386 - ReactionFlux435 + ReactionFlux441 + ReactionFlux443 - ReactionFlux448 - ReactionFlux470 - ReactionFlux472);
dydt(178,1) = (ReactionFlux390 - ReactionFlux461 + ReactionFlux472);
dydt(179,1) = (ReactionFlux392 - ReactionFlux463 + ReactionFlux470);
dydt(180,1) = (ReactionFlux86 - ReactionFlux187 - ReactionFlux189 + ReactionFlux191 - ReactionFlux193 - ReactionFlux194 - ReactionFlux195 - ReactionFlux269 - ReactionFlux270 - ReactionFlux271 - ReactionFlux272 - ReactionFlux291 - ReactionFlux292 - ReactionFlux293 - ReactionFlux359 - ReactionFlux397);
dydt(181,1) = (ReactionFlux88 - ReactionFlux188 - ReactionFlux190 + ReactionFlux192 - ReactionFlux196 - ReactionFlux197 - ReactionFlux198 - ReactionFlux268 - ReactionFlux273 - ReactionFlux274 - ReactionFlux360 - ReactionFlux367 - ReactionFlux399 - ReactionFlux404 - ReactionFlux406 - ReactionFlux408);
dydt(182,1) = (-ReactionFlux74 - ReactionFlux291 - ReactionFlux393);
dydt(183,1) = (-ReactionFlux75 - ReactionFlux292 - ReactionFlux394);
dydt(184,1) = (-ReactionFlux76 - ReactionFlux293 - ReactionFlux395);
dydt(185,1) = (-ReactionFlux77 - ReactionFlux80 - ReactionFlux128 + ReactionFlux130 - ReactionFlux133 - ReactionFlux193 - ReactionFlux196);
dydt(186,1) = (-ReactionFlux78 - ReactionFlux81 - ReactionFlux89 + ReactionFlux131 - ReactionFlux134 - ReactionFlux194 - ReactionFlux197 - ReactionFlux199);
dydt(187,1) = (-ReactionFlux79 - ReactionFlux90 - ReactionFlux128 - ReactionFlux129 + ReactionFlux132 - ReactionFlux135 - ReactionFlux195 - ReactionFlux200 - ReactionFlux201 - ReactionFlux400 - ReactionFlux474 - ReactionFlux475);
dydt(188,1) = (-ReactionFlux82 + ReactionFlux128 - ReactionFlux144 - ReactionFlux198);
dydt(189,1) = (ReactionFlux291);
dydt(190,1) = (ReactionFlux292);
dydt(191,1) = (ReactionFlux293);
dydt(192,1) = (ReactionFlux193 - ReactionFlux204);
dydt(193,1) = (ReactionFlux194 - ReactionFlux200 - ReactionFlux205);
dydt(194,1) = (ReactionFlux195 - ReactionFlux199 - ReactionFlux206);
dydt(195,1) = (ReactionFlux199 + ReactionFlux200 - ReactionFlux207);
dydt(196,1) = (ReactionFlux196 - ReactionFlux201 - ReactionFlux202);
dydt(197,1) = (ReactionFlux197 - ReactionFlux203);
dydt(198,1) = (ReactionFlux198 + ReactionFlux201 - ReactionFlux208);
dydt(199,1) = (-ReactionFlux100 - ReactionFlux103 + ReactionFlux121 - ReactionFlux125 - ReactionFlux145 - ReactionFlux270 - ReactionFlux273 - ReactionFlux363);
dydt(200,1) = (-ReactionFlux101 - ReactionFlux104 - ReactionFlux109 - ReactionFlux116 + ReactionFlux122 - ReactionFlux126 - ReactionFlux271 - ReactionFlux274 - ReactionFlux279 - ReactionFlux286);
dydt(201,1) = (-ReactionFlux99 - ReactionFlux110 - ReactionFlux111 + ReactionFlux120 - ReactionFlux124 - ReactionFlux145 - ReactionFlux269 - ReactionFlux280 - ReactionFlux281 - ReactionFlux401 - ReactionFlux476 - ReactionFlux477);
dydt(202,1) = (-ReactionFlux98 + ReactionFlux145 - ReactionFlux146 - ReactionFlux268);
dydt(203,1) = (-ReactionFlux102 - ReactionFlux117 - ReactionFlux118 + ReactionFlux123 - ReactionFlux127 - ReactionFlux272 - ReactionFlux287 - ReactionFlux288 - ReactionFlux363 - ReactionFlux402 - ReactionFlux478 - ReactionFlux479);
dydt(204,1) = (ReactionFlux363 - ReactionFlux364 - ReactionFlux365 - ReactionFlux367);
dydt(205,1) = (ReactionFlux270 - ReactionFlux276);
dydt(206,1) = (ReactionFlux271 - ReactionFlux277 - ReactionFlux280 - ReactionFlux287);
dydt(207,1) = (ReactionFlux269 - ReactionFlux275 - ReactionFlux279);
dydt(208,1) = (ReactionFlux272 - ReactionFlux278 - ReactionFlux286);
dydt(209,1) = (ReactionFlux279 + ReactionFlux280 - ReactionFlux284);
dydt(210,1) = (ReactionFlux286 + ReactionFlux287 - ReactionFlux289);
dydt(211,1) = (ReactionFlux273 - ReactionFlux281 - ReactionFlux282 - ReactionFlux288);
dydt(212,1) = (ReactionFlux274 - ReactionFlux283);
dydt(213,1) = (ReactionFlux268 + ReactionFlux281 - ReactionFlux285);
dydt(214,1) = (ReactionFlux288 - ReactionFlux290 + ReactionFlux367);
dydt(215,1) = (-ReactionFlux80 - ReactionFlux81 - ReactionFlux82 - ReactionFlux84 + ReactionFlux87 - ReactionFlux98 - ReactionFlux103 - ReactionFlux104 - ReactionFlux168 + ReactionFlux170 - ReactionFlux343 - ReactionFlux362 - ReactionFlux365 - ReactionFlux398 - ReactionFlux403 - ReactionFlux405 - ReactionFlux407);
dydt(216,1) = (-ReactionFlux74 - ReactionFlux75 - ReactionFlux76 - ReactionFlux77 - ReactionFlux78 - ReactionFlux79 - ReactionFlux83 + ReactionFlux85 - ReactionFlux99 - ReactionFlux100 - ReactionFlux101 - ReactionFlux102 - ReactionFlux167 + ReactionFlux169 - ReactionFlux342 - ReactionFlux361 - ReactionFlux396);
dydt(217,1) = (ReactionFlux74);
dydt(218,1) = (ReactionFlux75);
dydt(219,1) = (ReactionFlux76);
dydt(220,1) = (ReactionFlux77 - ReactionFlux93);
dydt(221,1) = (ReactionFlux78 - ReactionFlux90 - ReactionFlux94);
dydt(222,1) = (ReactionFlux79 - ReactionFlux89 - ReactionFlux95);
dydt(223,1) = (ReactionFlux89 + ReactionFlux90 - ReactionFlux97);
dydt(224,1) = (ReactionFlux80 - ReactionFlux91 - ReactionFlux129);
dydt(225,1) = (ReactionFlux81 - ReactionFlux92);
dydt(226,1) = (ReactionFlux82 - ReactionFlux96 + ReactionFlux129);
dydt(227,1) = (ReactionFlux100 - ReactionFlux106);
dydt(228,1) = (ReactionFlux101 - ReactionFlux107 - ReactionFlux110 - ReactionFlux117);
dydt(229,1) = (ReactionFlux99 - ReactionFlux105 - ReactionFlux109);
dydt(230,1) = (ReactionFlux102 - ReactionFlux108 - ReactionFlux116);
dydt(231,1) = (ReactionFlux109 + ReactionFlux110 - ReactionFlux114);
dydt(232,1) = (ReactionFlux116 + ReactionFlux117 - ReactionFlux119);
dydt(233,1) = (ReactionFlux103 - ReactionFlux111 - ReactionFlux112 - ReactionFlux118);
dydt(234,1) = (ReactionFlux104 - ReactionFlux113);
dydt(235,1) = (ReactionFlux98 + ReactionFlux111 - ReactionFlux115);
dydt(236,1) = (ReactionFlux118 + ReactionFlux365 - ReactionFlux366);
dydt(237,1) = (ReactionFlux325 - ReactionFlux342 - ReactionFlux343 - ReactionFlux354);
dydt(238,1) = (-ReactionFlux315 + ReactionFlux317);
dydt(239,1) = (-ReactionFlux319 + ReactionFlux321);
dydt(240,1) = (ReactionFlux342 - ReactionFlux344 + ReactionFlux346);
dydt(241,1) = (ReactionFlux343 - ReactionFlux348 + ReactionFlux350);
dydt(242,1) = (ReactionFlux369 - ReactionFlux393 - ReactionFlux394 - ReactionFlux395 - ReactionFlux396 - ReactionFlux397 - ReactionFlux398 - ReactionFlux399 - ReactionFlux400 - ReactionFlux401 - ReactionFlux402 - ReactionFlux410 + ReactionFlux413);
dydt(243,1) = (ReactionFlux393);
dydt(244,1) = (ReactionFlux394);
dydt(245,1) = (ReactionFlux395);
dydt(246,1) = (ReactionFlux400 - ReactionFlux403 - ReactionFlux404 - ReactionFlux453);
dydt(247,1) = (ReactionFlux401 - ReactionFlux405 - ReactionFlux406 - ReactionFlux454);
dydt(248,1) = (ReactionFlux396 - ReactionFlux418 + ReactionFlux424);
dydt(249,1) = (ReactionFlux398 - ReactionFlux432 + ReactionFlux438 - ReactionFlux475 - ReactionFlux477 - ReactionFlux479);
dydt(250,1) = (ReactionFlux403 - ReactionFlux464 + ReactionFlux475);
dydt(251,1) = (ReactionFlux405 - ReactionFlux466 + ReactionFlux477);
dydt(252,1) = (ReactionFlux402 - ReactionFlux407 - ReactionFlux408 - ReactionFlux455);
dydt(253,1) = (ReactionFlux407 - ReactionFlux468 + ReactionFlux479);
dydt(254,1) = (ReactionFlux397 - ReactionFlux419 + ReactionFlux425);
dydt(255,1) = (ReactionFlux399 - ReactionFlux433 + ReactionFlux439 - ReactionFlux474 - ReactionFlux476 - ReactionFlux478);
dydt(256,1) = (ReactionFlux404 - ReactionFlux465 + ReactionFlux474);
dydt(257,1) = (ReactionFlux406 - ReactionFlux467 + ReactionFlux476);
dydt(258,1) = (ReactionFlux408 - ReactionFlux469 + ReactionFlux478);
dydt(259,1) = (ReactionFlux580);

end
