# Supplementary material for: Mechanistic modeling quantifies the influence of tumor growth kinetics on the response to anti-angiogenic treatment
Source: PLoS Comput Biol. 2017 Dec 21;13(12):e1005874. doi: 10.1371/journal.pcbi.1005874 (PMC5739350; doi:10.1371/journal.pcbi.1005874)
Supplement: S2 Dataset — This zipped file contains the computational model in multiple formats: the MATLAB SimBiology project file (.sbproj), SBML model (.xml) and MATLAB m-file (.m). To facilitate reproducibility, we provide a driver file that runs the m-file and simulates the control and treatment conditions (2 mg/kg) for a representative parameter set estimated from fitting to the Roland dataset. (ZIP) [file pcbi.1005874.s008.zip › Modl_SBML.xml]

<?xml version="1.0" encoding="UTF-8"?>
<sbml xmlns="http://www.sbml.org/sbml/level2/version4" level="2" version="4">
  <annotation>
    <SimBiology xmlns="http://www.mathworks.com">
      <Version Major="5" Minor="1" Point="0"/>
    </SimBiology>
  </annotation>
  <model id="mw33b050cf_ead0_4406_b64c_c013a9fc4e7a" name="Gaddy_and_Finley_3Compartment_Mouse_Model_2017">
    <notes>
      <body xmlns="http://www.w3.org/1999/xhtml">This model is for a tumor-bearing mouse with a dynamic tumor volume that depends on the concentration of the receptor-bound VEGF complexes on the tumor endothelial cell surface. 

Species. The baseline model predicts the concentrations of 258 species: 53 for the normal compartments, 126 for the blood, and 79 for the tumor compartment. The model also provides the concentrations of 63 species converted to more useful units of picomolar (pM; species given in these units are denoted with _pM in their name) and receptor numbers (species given in these units are denoted with _num in their name). Therefore, the full output of the model is a matrix x with 321 columns, which contains the concentrations of the 321 species (258 core model species + 63 species in converted units) at each time point given in the vector t. The columns in x correspond to the species listed in the names vector.  

Units. The time is in units of seconds. The species concentrations are in units of moles per cubic centimeter of tissue (moles / cm^3 tissue).  In order to obtain the concentration of the soluble species in the interstitial space (pM), the concentrations should be divided by the volume of the interstitial space and multiplied by 10^15.  For each compartment, the volume of the interstitial space is relative to the volume of the tissue (i.e., the units are cm^3 / cm^3 tissue) and is calculated as the sum of the volume of the extracellular matrix, endothelial basement membrane and parenchymal basement membrane. The model is set up to provide the concentrations of pertinent species in those units of pM (species given in these units are denoted with _pM in their name).

Parameters. Several parameters are defined with an initial value set to 1.0, a dummy value.  The rules overwrite the dummy value and set the parameter to the appropriate value. This procedure ensures that any parameter that is defined by another is update appropriately. For example, if the value of parameter P1 changes, that change is automatically reflected in any parameters that depend on P1.  Parameters with a value of zero are truly zero (i.e., the rate of lymphatic flow from the tumor), or are changed to the correct value when the anti-VEGF agent is administered.   

Anti-VEGF injection. The injection is simulated using Events.  The injection is started when the time reaches the specified start time, denoted by the parameter sTime_antiVEGF, at which point the anti-VEGF dosage is changed from 0 to a particular dose.  The infusion continues for infTime_antiVEGF seconds, when the anti-VEGF dosage is changed back to 0.  

Configuration settings. The dynamic solution is calculated using the Sundials solver, where 1e-9 and 1e-6 were used for the absolute and relative tolerances, respectively.</body>
    </notes>
    <listOfCompartments>
      <compartment id="mw4349162f_cadb_437e_8e2d_b9f6e6db0def" name="Normal" size="1"/>
      <compartment id="mw45c87e20_ba72_4770_b635_bb29040c0662" name="Blood" size="1"/>
      <compartment id="mw8b74f6f4_46e2_4f25_8438_5f4b91a267f0" name="Diseased" size="1"/>
    </listOfCompartments>
    <listOfSpecies>
      <species id="mw813eeddd_0ca6_46bd_bb52_02c0df5a05c3" name="V164" compartment="mw4349162f_cadb_437e_8e2d_b9f6e6db0def" initialAmount="0"/>
      <species id="mw28b415a6_8997_4cf8_9d52_431ae12bdcd3" name="V120" compartment="mw4349162f_cadb_437e_8e2d_b9f6e6db0def" initialAmount="0"/>
      <species id="mw960128f2_f669_4c8b_b0c9_98963636c26b" name="MECM" compartment="mw4349162f_cadb_437e_8e2d_b9f6e6db0def" initialAmount="0"/>
      <species id="mwaaf8dba9_d057_452a_b140_d4ec377357ee" name="MEBM" compartment="mw4349162f_cadb_437e_8e2d_b9f6e6db0def" initialAmount="0"/>
      <species id="mwd467b610_6961_4b95_90e3_29644ae3cac2" name="MPBM" compartment="mw4349162f_cadb_437e_8e2d_b9f6e6db0def" initialAmount="0"/>
      <species id="mw2d3b1a6d_80c7_4da4_8556_dfa3122326d5" name="R1_EC" compartment="mw4349162f_cadb_437e_8e2d_b9f6e6db0def" initialAmount="0"/>
      <species id="mwaca9b1d8_8825_4d89_91d0_dacbc504bae6" name="R2_EC" compartment="mw4349162f_cadb_437e_8e2d_b9f6e6db0def" initialAmount="0"/>
      <species id="mw85b0e5ea_9d72_4766_a590_1ae7a6007fda" name="N1_EC" compartment="mw4349162f_cadb_437e_8e2d_b9f6e6db0def" initialAmount="0"/>
      <species id="mw55dd8e06_afa8_4cdf_b181_68ea6a12caee" name="V164:MECM" compartment="mw4349162f_cadb_437e_8e2d_b9f6e6db0def" initialAmount="0"/>
      <species id="mw5e1bfe14_e35e_41e2_b81d_f4f547b9c4ed" name="V164:MEBM" compartment="mw4349162f_cadb_437e_8e2d_b9f6e6db0def" initialAmount="0"/>
      <species id="mw73d1c83e_25c1_45ef_b355_e1627524a480" name="V164:MPBM" compartment="mw4349162f_cadb_437e_8e2d_b9f6e6db0def" initialAmount="0"/>
      <species id="mw7691f6e1_d308_4935_8966_1a7b12df11d2" name="V164:R1_EC" compartment="mw4349162f_cadb_437e_8e2d_b9f6e6db0def" initialAmount="0"/>
      <species id="mw17353394_6d71_48be_ba5c_0f82a3fb2bd5" name="V164:R2_EC" compartment="mw4349162f_cadb_437e_8e2d_b9f6e6db0def" initialAmount="0"/>
      <species id="mwef043df2_ab2b_40b2_ae7d_34867cda55a7" name="V164:N1_EC" compartment="mw4349162f_cadb_437e_8e2d_b9f6e6db0def" initialAmount="0"/>
      <species id="mw79ab3589_c5f3_4520_b030_7735cb74f473" name="R2_EC:V164:N1_EC" compartment="mw4349162f_cadb_437e_8e2d_b9f6e6db0def" initialAmount="0"/>
      <species id="mwf495e49a_41c9_463c_9923_5dc9d4a68f0f" name="R1_EC:V120" compartment="mw4349162f_cadb_437e_8e2d_b9f6e6db0def" initialAmount="0"/>
      <species id="mwb5961bd6_178e_45ec_bfa7_d2408a9336d0" name="R2_EC:V120" compartment="mw4349162f_cadb_437e_8e2d_b9f6e6db0def" initialAmount="0"/>
      <species id="mw2e1c9d7c_ae42_4205_98a3_503565d9d3ab" name="R1_EC:N1_EC" compartment="mw4349162f_cadb_437e_8e2d_b9f6e6db0def" initialAmount="0"/>
      <species id="mw8dac63a6_96d5_4b2d_9d55_e4386a6aa073" name="V120:R1_EC:N1_EC" compartment="mw4349162f_cadb_437e_8e2d_b9f6e6db0def" initialAmount="0"/>
      <species id="mwbcb000fb_05b5_4661_b5f4_a3d1ceacddac" name="N1_myo" compartment="mw4349162f_cadb_437e_8e2d_b9f6e6db0def" initialAmount="0"/>
      <species id="mw4cd87e13_b4c2_45f4_9b2d_f4a6499a7328" name="V164:N1_myo" compartment="mw4349162f_cadb_437e_8e2d_b9f6e6db0def" initialAmount="0"/>
      <species id="mw4533c986_3e47_4bf3_a504_97de70b08309" name="V165:MECM" compartment="mw4349162f_cadb_437e_8e2d_b9f6e6db0def" initialAmount="0"/>
      <species id="mw3505b384_d736_41d5_986e_237086a3474b" name="V165:MEBM" compartment="mw4349162f_cadb_437e_8e2d_b9f6e6db0def" initialAmount="0"/>
      <species id="mwa20d0766_9f84_464c_9b03_8b48925e8112" name="V165:MPBM" compartment="mw4349162f_cadb_437e_8e2d_b9f6e6db0def" initialAmount="0"/>
      <species id="mwb3371c52_5d9f_427f_9c72_5990047e6ab2" name="V165:R1_EC" compartment="mw4349162f_cadb_437e_8e2d_b9f6e6db0def" initialAmount="0"/>
      <species id="mwc356f060_d57c_4116_bee6_aa6db240f0ef" name="V165:R2_EC" compartment="mw4349162f_cadb_437e_8e2d_b9f6e6db0def" initialAmount="0"/>
      <species id="mw2018cad0_3f67_4cbe_88cb_8dfb04f25d4d" name="V165:N1_EC" compartment="mw4349162f_cadb_437e_8e2d_b9f6e6db0def" initialAmount="0"/>
      <species id="mwed6c601f_20bb_4a49_9981_8edba4b529a3" name="R2_EC:V165:N1_EC" compartment="mw4349162f_cadb_437e_8e2d_b9f6e6db0def" initialAmount="0"/>
      <species id="mw90383872_4bfa_4bef_aaee_685bcabf04a2" name="R1_EC:V121" compartment="mw4349162f_cadb_437e_8e2d_b9f6e6db0def" initialAmount="0"/>
      <species id="mwd0e1acb4_5f11_443b_a3dc_596a6e66ba69" name="R2_EC:V121" compartment="mw4349162f_cadb_437e_8e2d_b9f6e6db0def" initialAmount="0"/>
      <species id="mw65574d3c_8236_45a2_8c01_b5f3767ae707" name="V121:R1_EC:N1_EC" compartment="mw4349162f_cadb_437e_8e2d_b9f6e6db0def" initialAmount="0"/>
      <species id="mw7bb083ca_f44a_4410_af3d_9561080b3eab" name="V165:N1_myo" compartment="mw4349162f_cadb_437e_8e2d_b9f6e6db0def" initialAmount="0"/>
      <species id="mwb072ceea_cd4c_47f5_a7b6_6a56c4e676b7" name="V121" compartment="mw4349162f_cadb_437e_8e2d_b9f6e6db0def" initialAmount="0"/>
      <species id="mw3167ea31_4447_419a_975d_3040288e25e5" name="V165" compartment="mw4349162f_cadb_437e_8e2d_b9f6e6db0def" initialAmount="0"/>
      <species id="mwa683df2f_615c_4ad0_97e3_6bfd58a0043a" name="antiVEGF" compartment="mw4349162f_cadb_437e_8e2d_b9f6e6db0def" initialAmount="0"/>
      <species id="mw66ca4820_8dce_4a5f_a94c_53dbd6e3cc3b" name="V164:antiVEGF" compartment="mw4349162f_cadb_437e_8e2d_b9f6e6db0def" initialAmount="0"/>
      <species id="mwf173d7f5_ebd0_4660_8d75_1f455464c6e5" name="V120:antiVEGF" compartment="mw4349162f_cadb_437e_8e2d_b9f6e6db0def" initialAmount="0"/>
      <species id="mwdf1498e1_3c5d_4d9c_80f6_eb2272a53c97" name="V165:antiVEGF" compartment="mw4349162f_cadb_437e_8e2d_b9f6e6db0def" initialAmount="0"/>
      <species id="mwaabbafc6_f0d2_4259_be93_cc3dc8299d5f" name="V121:antiVEGF" compartment="mw4349162f_cadb_437e_8e2d_b9f6e6db0def" initialAmount="0"/>
      <species id="mw35b17ba8_0007_4d75_9bfa_6ed077b63880" name="sR1" compartment="mw4349162f_cadb_437e_8e2d_b9f6e6db0def" initialAmount="0"/>
      <species id="mw97309779_7bf6_4087_80e1_83a38f9ccbd8" name="sR1:MECM" compartment="mw4349162f_cadb_437e_8e2d_b9f6e6db0def" initialAmount="0"/>
      <species id="mw593f2127_38ad_4861_8b61_e51069dd91df" name="sR1:MEBM" compartment="mw4349162f_cadb_437e_8e2d_b9f6e6db0def" initialAmount="0"/>
      <species id="mw9fc07df1_828f_4c43_98c5_7ef9231400cc" name="sR1:MPBM" compartment="mw4349162f_cadb_437e_8e2d_b9f6e6db0def" initialAmount="0"/>
      <species id="mwabe25024_1b76_4ff8_af27_528858d37a7b" name="sR1:N1_EC" compartment="mw4349162f_cadb_437e_8e2d_b9f6e6db0def" initialAmount="0"/>
      <species id="mw23a1a663_c6ef_4ab5_8cb4_a10b634c00de" name="sR1:N1_myo" compartment="mw4349162f_cadb_437e_8e2d_b9f6e6db0def" initialAmount="0"/>
      <species id="mw77353be2_9fe6_4bb3_85fa_670df92f16f0" name="V165:sR1" compartment="mw4349162f_cadb_437e_8e2d_b9f6e6db0def" initialAmount="0"/>
      <species id="mw858f04b6_4e36_4b6d_aef5_a1378dae84dd" name="V121:sR1" compartment="mw4349162f_cadb_437e_8e2d_b9f6e6db0def" initialAmount="0"/>
      <species id="mw890a83eb_22c1_4008_804b_5d0f038c5a2c" name="V121:sR1:N1_EC" compartment="mw4349162f_cadb_437e_8e2d_b9f6e6db0def" initialAmount="0"/>
      <species id="mw8f58210e_2b22_4c7e_89b8_0dea4464b727" name="V121:sR1:N1_myo" compartment="mw4349162f_cadb_437e_8e2d_b9f6e6db0def" initialAmount="0"/>
      <species id="mw3ff9f978_2430_47d0_a807_78e02b2a6816" name="V164:sR1" compartment="mw4349162f_cadb_437e_8e2d_b9f6e6db0def" initialAmount="0"/>
      <species id="mwb941f94c_c96d_4310_bbda_9de6328f915a" name="V120:sR1" compartment="mw4349162f_cadb_437e_8e2d_b9f6e6db0def" initialAmount="0"/>
      <species id="mwc02342b4_de1a_473b_9cc3_a7ebdbdeb248" name="V120:sR1:N1_EC" compartment="mw4349162f_cadb_437e_8e2d_b9f6e6db0def" initialAmount="0"/>
      <species id="mwa273581b_2b7d_44f2_a641_ad1cc4e22e22" name="V120:sR1:N1_myo" compartment="mw4349162f_cadb_437e_8e2d_b9f6e6db0def" initialAmount="0"/>
      <species id="mw8fb31f7f_6875_4064_8925_07752d9c954b" name="V164_pM" compartment="mw4349162f_cadb_437e_8e2d_b9f6e6db0def" initialAmount="0"/>
      <species id="mwa762f183_3032_4f19_878c_28b7838ef5b3" name="V120_pM" compartment="mw4349162f_cadb_437e_8e2d_b9f6e6db0def" initialAmount="0"/>
      <species id="mwcbe8b0b2_915b_48c5_ada8_6e9ff97ca928" name="V165_pM" compartment="mw4349162f_cadb_437e_8e2d_b9f6e6db0def" initialAmount="0"/>
      <species id="mw0cc55483_3f82_443b_bf93_1fc0014999c6" name="V121_pM" compartment="mw4349162f_cadb_437e_8e2d_b9f6e6db0def" initialAmount="0"/>
      <species id="mw4924cf9f_f624_4d90_a6a5_b21ffa417a20" name="VEGF164_120_total_tis_norm_pM" compartment="mw4349162f_cadb_437e_8e2d_b9f6e6db0def" initialAmount="0"/>
      <species id="mwce60f284_1dd6_41c0_a3d1_767113e3d6b8" name="VEGF165_121_total_norm_pM" compartment="mw4349162f_cadb_437e_8e2d_b9f6e6db0def" initialAmount="0"/>
      <species id="mw255a1574_bd3d_4e2e_a08a_a6fcd3f67daf" name="antiVEGF_free_tis_norm_uM" compartment="mw4349162f_cadb_437e_8e2d_b9f6e6db0def" initialAmount="0"/>
      <species id="mwb5f26179_ed75_419a_b584_083655d11e93" name="antiVEGF_mVEGF_complex_tis_norm_nM" compartment="mw4349162f_cadb_437e_8e2d_b9f6e6db0def" initialAmount="0"/>
      <species id="mw7ac39e1c_e18e_4691_867a_804d0b0cca73" name="antiVEGF_hVEGF_complex_tis_norm_nM" compartment="mw4349162f_cadb_437e_8e2d_b9f6e6db0def" initialAmount="0"/>
      <species id="mwdb86ffc8_2408_43da_a2ea_e4afc0bc1b70" name="sR1_pM" compartment="mw4349162f_cadb_437e_8e2d_b9f6e6db0def" initialAmount="0"/>
      <species id="mwe516a21c_9759_4976_a94c_a189e709a79f" name="hVEGF_sR1_pM" compartment="mw4349162f_cadb_437e_8e2d_b9f6e6db0def" initialAmount="0"/>
      <species id="mw69e91e71_e4fa_43bb_965b_8278fb854ff6" name="mVEGF_sR1_pM" compartment="mw4349162f_cadb_437e_8e2d_b9f6e6db0def" initialAmount="0"/>
      <species id="mwaa045605_ccad_4464_9481_05c7303de0df" name="V164" compartment="mw45c87e20_ba72_4770_b635_bb29040c0662" initialAmount="0"/>
      <species id="mwefbce0db_780d_4a5e_8654_c08ea7b73e00" name="V120" compartment="mw45c87e20_ba72_4770_b635_bb29040c0662" initialAmount="0"/>
      <species id="mw7d081f0c_582c_4d28_b868_a4de09cba829" name="R1_L_norm" compartment="mw45c87e20_ba72_4770_b635_bb29040c0662" initialAmount="0"/>
      <species id="mw473a7d02_abea_45ae_a0b2_6e49e553d2a7" name="R2_L_norm" compartment="mw45c87e20_ba72_4770_b635_bb29040c0662" initialAmount="0"/>
      <species id="mwc45bb1c9_1013_4e0c_ae0f_7bde61e046db" name="N1_L_norm" compartment="mw45c87e20_ba72_4770_b635_bb29040c0662" initialAmount="0"/>
      <species id="mwf5f06aa3_d4fb_488f_be90_76aaaf053dff" name="R1_L_norm:N1_L_norm" compartment="mw45c87e20_ba72_4770_b635_bb29040c0662" initialAmount="0"/>
      <species id="mwc5a34729_1113_4237_a951_e4a710dcbb77" name="V164:R1_L_norm" compartment="mw45c87e20_ba72_4770_b635_bb29040c0662" initialAmount="0"/>
      <species id="mwc66bc62b_75ef_4df2_9a50_24a09e23e7eb" name="V164:R2_L_norm" compartment="mw45c87e20_ba72_4770_b635_bb29040c0662" initialAmount="0"/>
      <species id="mw5377c6f9_55d3_41d1_9ad1_daeb05388169" name="V164:N1_L_norm" compartment="mw45c87e20_ba72_4770_b635_bb29040c0662" initialAmount="0"/>
      <species id="mwbe659f64_a27e_483d_a173_c205f676060c" name="R2_L_norm:V164:N1_L_norm" compartment="mw45c87e20_ba72_4770_b635_bb29040c0662" initialAmount="0"/>
      <species id="mwe4a8c627_98a4_4470_a409_e9e19b4b93c4" name="R1_L_norm:V120" compartment="mw45c87e20_ba72_4770_b635_bb29040c0662" initialAmount="0"/>
      <species id="mw6190309b_9c7f_4755_9c98_29e3e4323c63" name="R2_L_norm:V120" compartment="mw45c87e20_ba72_4770_b635_bb29040c0662" initialAmount="0"/>
      <species id="mwb42e75ec_98c9_458a_911d_dc4cfb01d771" name="V120:R1_L_norm:N1_L_norm" compartment="mw45c87e20_ba72_4770_b635_bb29040c0662" initialAmount="0"/>
      <species id="mw1ccc1495_a312_4674_afa9_c12669a0e23d" name="R1_L_dis" compartment="mw45c87e20_ba72_4770_b635_bb29040c0662" initialAmount="1.33497425870273e-19"/>
      <species id="mw3c95378c_da03_4876_95bd_92240dbaa271" name="R2_L_dis" compartment="mw45c87e20_ba72_4770_b635_bb29040c0662" initialAmount="1.06797940696219e-20"/>
      <species id="mw1e1758d3_a02c_4b80_9656_fa40728166bc" name="N1_L_dis" compartment="mw45c87e20_ba72_4770_b635_bb29040c0662" initialAmount="1.41500151559777e-18"/>
      <species id="mw7538bad5_7472_42a9_a89d_9819036d9c74" name="R1_L_dis:N1_L_dis" compartment="mw45c87e20_ba72_4770_b635_bb29040c0662" initialAmount="0"/>
      <species id="mw8b634811_bcae_4ad4_a232_2ecfd7af51e5" name="V164:R1_L_dis" compartment="mw45c87e20_ba72_4770_b635_bb29040c0662" initialAmount="0"/>
      <species id="mw60858a8f_2f8b_43da_ab75_bf28e73c8317" name="V164:R2_L_dis" compartment="mw45c87e20_ba72_4770_b635_bb29040c0662" initialAmount="0"/>
      <species id="mw049e9211_af85_45bb_8dc7_fc86f1dedae9" name="V164:N1_L_dis" compartment="mw45c87e20_ba72_4770_b635_bb29040c0662" initialAmount="0"/>
      <species id="mwe949e6c6_d7b0_4dc6_9e73_ac8fa6ac7199" name="R2_L_dis:V164:N1_L_dis" compartment="mw45c87e20_ba72_4770_b635_bb29040c0662" initialAmount="0"/>
      <species id="mwab0d0dcb_58c0_4c5e_a7c8_3a62f01c13b9" name="R1_L_dis:V120" compartment="mw45c87e20_ba72_4770_b635_bb29040c0662" initialAmount="0"/>
      <species id="mw3439f382_fed3_4f08_ae07_b190287ca59b" name="R2_L_dis:V120" compartment="mw45c87e20_ba72_4770_b635_bb29040c0662" initialAmount="0"/>
      <species id="mw1181230e_ef38_4f39_91ab_3fd9d3ec267b" name="V120:R1_L_dis:N1_L_dis" compartment="mw45c87e20_ba72_4770_b635_bb29040c0662" initialAmount="0"/>
      <species id="mwecb56797_faf8_48a3_baaf_a89db04111aa" name="V165" compartment="mw45c87e20_ba72_4770_b635_bb29040c0662" initialAmount="0"/>
      <species id="mw4c5ebcce_a8f5_4624_8978_7a53e8993bd2" name="V121" compartment="mw45c87e20_ba72_4770_b635_bb29040c0662" initialAmount="0"/>
      <species id="mwcfb35ca6_73c6_4bce_9dd0_763114f14e97" name="V165:R1_L_norm" compartment="mw45c87e20_ba72_4770_b635_bb29040c0662" initialAmount="0"/>
      <species id="mwbc9d95f9_d96d_4445_bc53_f4f193419fb0" name="V165:R2_L_norm" compartment="mw45c87e20_ba72_4770_b635_bb29040c0662" initialAmount="0"/>
      <species id="mw54fa85cf_2fbe_4a47_9b7e_91d5b9a26b32" name="V165:N1_L_norm" compartment="mw45c87e20_ba72_4770_b635_bb29040c0662" initialAmount="0"/>
      <species id="mwfd76c7be_fa1c_4038_828b_b20d1971b4a9" name="R2_L_norm:V165:N1_L_norm" compartment="mw45c87e20_ba72_4770_b635_bb29040c0662" initialAmount="0"/>
      <species id="mweefe5586_d882_448e_bf57_805e2ae91fdb" name="R1_L_norm:V121" compartment="mw45c87e20_ba72_4770_b635_bb29040c0662" initialAmount="0"/>
      <species id="mwdcda0b26_c039_4d52_af93_b7c6d7c2b260" name="R2_L_norm:V121" compartment="mw45c87e20_ba72_4770_b635_bb29040c0662" initialAmount="0"/>
      <species id="mwb100b620_6c77_45b8_bf73_5c3b2645ed65" name="V121:R1_L_norm:N1_L_norm" compartment="mw45c87e20_ba72_4770_b635_bb29040c0662" initialAmount="0"/>
      <species id="mw4b49c121_6029_472d_9097_21b04906473b" name="V165:R1_L_dis" compartment="mw45c87e20_ba72_4770_b635_bb29040c0662" initialAmount="0"/>
      <species id="mwffc3027b_6bb0_45a5_8a20_46758ef25075" name="V165:R2_L_dis" compartment="mw45c87e20_ba72_4770_b635_bb29040c0662" initialAmount="0"/>
      <species id="mw6f08b749_08d2_42ad_84a2_e6c78c11630c" name="V165:N1_L_dis" compartment="mw45c87e20_ba72_4770_b635_bb29040c0662" initialAmount="0"/>
      <species id="mwc062545a_575c_4f5d_829f_7b35458485bd" name="R2_L_dis:V165:N1_L_dis" compartment="mw45c87e20_ba72_4770_b635_bb29040c0662" initialAmount="0"/>
      <species id="mwd6394396_df0a_433a_91f3_3e327577f62d" name="R1_L_dis:V121" compartment="mw45c87e20_ba72_4770_b635_bb29040c0662" initialAmount="0"/>
      <species id="mwacbf3076_4c49_4836_924b_264471704fb6" name="R2_L_dis:V121" compartment="mw45c87e20_ba72_4770_b635_bb29040c0662" initialAmount="0"/>
      <species id="mwa186b31c_e5d6_458a_88d4_049b1704650b" name="V121:R1_L_dis:N1_L_dis" compartment="mw45c87e20_ba72_4770_b635_bb29040c0662" initialAmount="0"/>
      <species id="mw677415b7_1383_48bb_9ce4_d056bcca3125" name="antiVEGF" compartment="mw45c87e20_ba72_4770_b635_bb29040c0662" initialAmount="0"/>
      <species id="mw487eac41_9d2a_4a4b_9b3e_306c9e954f88" name="V164:antiVEGF" compartment="mw45c87e20_ba72_4770_b635_bb29040c0662" initialAmount="0"/>
      <species id="mw090308d0_4caa_4dc3_b5af_6cf56f7e2f36" name="V120:antiVEGF" compartment="mw45c87e20_ba72_4770_b635_bb29040c0662" initialAmount="0"/>
      <species id="mw7ff2267c_1ad7_430e_b17a_4b2a050d8979" name="V165:antiVEGF" compartment="mw45c87e20_ba72_4770_b635_bb29040c0662" initialAmount="0"/>
      <species id="mw947a41d0_8a33_480b_ac03_a3ca75882cd2" name="V121:antiVEGF" compartment="mw45c87e20_ba72_4770_b635_bb29040c0662" initialAmount="0"/>
      <species id="mw2554b02d_e008_450a_9173_37fe64e84f2e" name="a2M" compartment="mw45c87e20_ba72_4770_b635_bb29040c0662" initialAmount="0">
        <notes>
          <body xmlns="http://www.w3.org/1999/xhtml">
            <notes>
              <body xmlns="http://www.w3.org/1999/xhtml">
                <notes>
                  <body xmlns="http://www.w3.org/1999/xhtml">
                    <notes>
                      <body xmlns="http://www.w3.org/1999/xhtml">
                        <notes>
                          <body xmlns="http://www.w3.org/1999/xhtml">2.717E-9</body>
                        </notes>
                      </body>
                    </notes>
                  </body>
                </notes>
              </body>
            </notes>
          </body>
        </notes>
      </species>
      <species id="mw90e844ca_074c_4be7_9f64_21ccb67e2ce7" name="V165:a2M" compartment="mw45c87e20_ba72_4770_b635_bb29040c0662" initialAmount="0"/>
      <species id="mw38b43a1a_bf5d_4cf5_a824_aee501149069" name="V121:a2M" compartment="mw45c87e20_ba72_4770_b635_bb29040c0662" initialAmount="0"/>
      <species id="mw8873e1f2_4477_44a1_9f4f_73fe41c6d3ed" name="V165:a2M_fast" compartment="mw45c87e20_ba72_4770_b635_bb29040c0662" initialAmount="0"/>
      <species id="mw362f2fa4_5f01_4ceb_98a1_6d25577c09f9" name="V121:a2M_fast" compartment="mw45c87e20_ba72_4770_b635_bb29040c0662" initialAmount="0"/>
      <species id="mw15c303aa_9889_45f1_9f16_182c9f5d93fc" name="a2M_fast" compartment="mw45c87e20_ba72_4770_b635_bb29040c0662" initialAmount="0"/>
      <species id="mwb126d3cd_46b3_45e3_9b0c_16e390ff2cd2" name="V165:a2M:antiVEGF" compartment="mw45c87e20_ba72_4770_b635_bb29040c0662" initialAmount="0"/>
      <species id="mwb7238ca8_dd2e_4e69_a78b_efb9aaf5e1e2" name="V121:a2M:antiVEGF" compartment="mw45c87e20_ba72_4770_b635_bb29040c0662" initialAmount="0"/>
      <species id="mwd5501c13_cf39_4354_ac30_f82e06146154" name="a2M:V165:R1_L_norm" compartment="mw45c87e20_ba72_4770_b635_bb29040c0662" initialAmount="0"/>
      <species id="mw97be94bf_6fcd_4bce_9892_4e547feef03d" name="a2M:V165:R2_L_norm" compartment="mw45c87e20_ba72_4770_b635_bb29040c0662" initialAmount="0"/>
      <species id="mw9d0b4e03_7936_4880_856e_82c1c16565fb" name="a2M:V165:N1_L_norm" compartment="mw45c87e20_ba72_4770_b635_bb29040c0662" initialAmount="0"/>
      <species id="mwef8a696d_6935_4bd7_85a9_14936241097e" name="R2_L_norm:a2M:V165:N1_L_norm" compartment="mw45c87e20_ba72_4770_b635_bb29040c0662" initialAmount="0"/>
      <species id="mw937b2973_0657_48a9_b8db_4a55ba9715ef" name="R1_L_norm:V121:a2M" compartment="mw45c87e20_ba72_4770_b635_bb29040c0662" initialAmount="0"/>
      <species id="mwbe279e35_e1b5_4d10_85d6_1eb397497885" name="R2_L_norm:V121:a2M" compartment="mw45c87e20_ba72_4770_b635_bb29040c0662" initialAmount="0"/>
      <species id="mw614f1d6d_3cfe_4c98_a590_740f04fefee8" name="a2M:V121:R1_L_norm:N1_L_norm" compartment="mw45c87e20_ba72_4770_b635_bb29040c0662" initialAmount="0"/>
      <species id="mw44a47686_a1ab_4d9c_abc8_159302720ce6" name="a2M:V165:R1_L_dis" compartment="mw45c87e20_ba72_4770_b635_bb29040c0662" initialAmount="0"/>
      <species id="mwf5b9e03a_ab86_4aa4_ac14_1a3354b5bbf3" name="a2M:V165:R2_L_dis" compartment="mw45c87e20_ba72_4770_b635_bb29040c0662" initialAmount="0"/>
      <species id="mw99080a3b_52bd_4a66_ae47_5ba862464e34" name="a2M:V165:N1_L_dis" compartment="mw45c87e20_ba72_4770_b635_bb29040c0662" initialAmount="0"/>
      <species id="mwf2789aa2_5537_4d34_8859_f34d4b200d77" name="R2_L_dis:a2M:V165:N1_L_dis" compartment="mw45c87e20_ba72_4770_b635_bb29040c0662" initialAmount="0"/>
      <species id="mw973fcc51_f499_4695_accc_f9fdc6843aa6" name="R1_L_dis:V121:a2M" compartment="mw45c87e20_ba72_4770_b635_bb29040c0662" initialAmount="0"/>
      <species id="mw7964efcc_7bfb_4cd7_953f_4be6e54b57bf" name="R2_L_dis:V121:a2M" compartment="mw45c87e20_ba72_4770_b635_bb29040c0662" initialAmount="0"/>
      <species id="mwae899988_ad9a_4404_902c_f21fa5fe9f8a" name="a2M_fast:V165:R1_L_norm" compartment="mw45c87e20_ba72_4770_b635_bb29040c0662" initialAmount="0"/>
      <species id="mw9fb817f7_6b5a_4dc5_a6fc_26841e9a92bd" name="a2M_fast:V165:R2_L_norm" compartment="mw45c87e20_ba72_4770_b635_bb29040c0662" initialAmount="0"/>
      <species id="mwa84883b9_1c54_45cc_a228_70254c5089f7" name="a2M_fast:V165:N1_L_norm" compartment="mw45c87e20_ba72_4770_b635_bb29040c0662" initialAmount="0"/>
      <species id="mw10d798c8_38b1_4a9c_ab1b_19461e6a13ec" name="R2_L_norm:a2M_fast:V165:N1_L_norm" compartment="mw45c87e20_ba72_4770_b635_bb29040c0662" initialAmount="0"/>
      <species id="mwab2f4a3f_5932_4ec6_93bd_3d299d056475" name="R1_L_norm:V121:a2M_fast" compartment="mw45c87e20_ba72_4770_b635_bb29040c0662" initialAmount="0"/>
      <species id="mw9783a50e_eff1_4595_bb9e_df841c2c53c7" name="R2_L_norm:V121:a2M_fast" compartment="mw45c87e20_ba72_4770_b635_bb29040c0662" initialAmount="0"/>
      <species id="mwcd8c2113_e3fe_4783_8f5e_45b9a4ed9fed" name="a2M_fast:V121:R1_L_norm:N1_L_norm" compartment="mw45c87e20_ba72_4770_b635_bb29040c0662" initialAmount="0"/>
      <species id="mwc39868de_3ac5_48ef_b0eb_5d79f4e760d8" name="a2M_fast:V165:R1_L_dis" compartment="mw45c87e20_ba72_4770_b635_bb29040c0662" initialAmount="0"/>
      <species id="mw6ee68515_7a8d_42ec_9392_a73aaa43631f" name="a2M_fast:V165:R2_L_dis" compartment="mw45c87e20_ba72_4770_b635_bb29040c0662" initialAmount="0"/>
      <species id="mw83623b07_a331_4290_863a_0a22b2308f67" name="a2M_fast:V165:N1_L_dis" compartment="mw45c87e20_ba72_4770_b635_bb29040c0662" initialAmount="0"/>
      <species id="mw0da26ccb_9e8b_4fce_93e1_875f7279f4f7" name="R2_L_dis:a2M_fast:V165:N1_L_dis" compartment="mw45c87e20_ba72_4770_b635_bb29040c0662" initialAmount="0"/>
      <species id="mw56695326_6b1f_4f05_8414_0364e86f22d2" name="R1_L_dis:V121:a2M_fast" compartment="mw45c87e20_ba72_4770_b635_bb29040c0662" initialAmount="0"/>
      <species id="mw44206d49_621c_4a0f_ab15_eedd543fb449" name="R2_L_dis:V121:a2M_fast" compartment="mw45c87e20_ba72_4770_b635_bb29040c0662" initialAmount="0"/>
      <species id="mw19ed04a0_bade_4c3f_85db_d09ef6273964" name="a2M_fast:V121:R1_L_dis:N1_L_dis" compartment="mw45c87e20_ba72_4770_b635_bb29040c0662" initialAmount="0"/>
      <species id="mwb5f725a2_2af1_4fa6_b1e0_59e1582dda13" name="a2M:V121:R1_L_dis:N1_L_dis" compartment="mw45c87e20_ba72_4770_b635_bb29040c0662" initialAmount="0"/>
      <species id="mwf480b326_6b55_44b1_a6c3_83e58f7ce739" name="sR1" compartment="mw45c87e20_ba72_4770_b635_bb29040c0662" initialAmount="0"/>
      <species id="mwe02a2152_cf30_4d14_b42a_44b64f6ba846" name="sR1:N1_L_norm" compartment="mw45c87e20_ba72_4770_b635_bb29040c0662" initialAmount="0"/>
      <species id="mwc8d00cbc_d277_4e3c_b7e8_830cdef38de2" name="sR1:N1_L_dis" compartment="mw45c87e20_ba72_4770_b635_bb29040c0662" initialAmount="0"/>
      <species id="mw02544811_3554_405c_b1d6_904b616f1133" name="V165:sR1" compartment="mw45c87e20_ba72_4770_b635_bb29040c0662" initialAmount="0"/>
      <species id="mw63f81e1e_a15c_4c38_b7a3_73f77bf5586f" name="V121:sR1" compartment="mw45c87e20_ba72_4770_b635_bb29040c0662" initialAmount="0"/>
      <species id="mw9cc8213c_7332_47bf_8416_db3cf3f22a65" name="V121:sR1:N1_L_norm" compartment="mw45c87e20_ba72_4770_b635_bb29040c0662" initialAmount="0"/>
      <species id="mw2d7f098c_f84b_478d_afcd_1fb71071f69d" name="V121:sR1:N1_L_dis" compartment="mw45c87e20_ba72_4770_b635_bb29040c0662" initialAmount="0"/>
      <species id="mwd8a61427_c2df_41bd_bbfa_8360cbf45abd" name="V164:a2M" compartment="mw45c87e20_ba72_4770_b635_bb29040c0662" initialAmount="0"/>
      <species id="mwe290b0e7_960a_4077_b39f_967f9ed01274" name="V120:a2M" compartment="mw45c87e20_ba72_4770_b635_bb29040c0662" initialAmount="0"/>
      <species id="mw5d2ce4eb_3ed7_433c_9262_a0ccb96854d0" name="V164:a2M_fast" compartment="mw45c87e20_ba72_4770_b635_bb29040c0662" initialAmount="0"/>
      <species id="mw1f4f342a_c09c_428a_8b91_3e8227011f34" name="V120:a2M_fast" compartment="mw45c87e20_ba72_4770_b635_bb29040c0662" initialAmount="0"/>
      <species id="mw274aa981_1270_4e7a_a4c9_ef7b4da713e8" name="V164:a2M:antiVEGF" compartment="mw45c87e20_ba72_4770_b635_bb29040c0662" initialAmount="0"/>
      <species id="mw7b5f67e6_14cf_406a_8497_906ba15f2d5e" name="V120:a2M:antiVEGF" compartment="mw45c87e20_ba72_4770_b635_bb29040c0662" initialAmount="0"/>
      <species id="mw94a06535_77b4_4dc6_a676_fac6c973b414" name="a2M:V164:R1_L_norm" compartment="mw45c87e20_ba72_4770_b635_bb29040c0662" initialAmount="0"/>
      <species id="mw64a52260_9f39_4b09_81ef_78bd466ddba2" name="a2M:V164:R2_L_norm" compartment="mw45c87e20_ba72_4770_b635_bb29040c0662" initialAmount="0"/>
      <species id="mwc6e7674e_d33f_4892_906b_e23f3a0fad54" name="a2M:V164:N1_L_norm" compartment="mw45c87e20_ba72_4770_b635_bb29040c0662" initialAmount="0"/>
      <species id="mw708b8ce0_0a20_44f3_a32f_04e8c9ad84e1" name="R2_L_norm:a2M:V164:N1_L_norm" compartment="mw45c87e20_ba72_4770_b635_bb29040c0662" initialAmount="0"/>
      <species id="mwfdca7d72_8fd6_41db_a45a_0828c7875fe6" name="R1_L_norm:V120:a2M" compartment="mw45c87e20_ba72_4770_b635_bb29040c0662" initialAmount="0"/>
      <species id="mw3da35edb_cfbe_4cf4_88fb_e18573df81cf" name="R2_L_norm:V120:a2M" compartment="mw45c87e20_ba72_4770_b635_bb29040c0662" initialAmount="0"/>
      <species id="mw439d4fb8_a543_4d73_b20c_5d73899dc834" name="a2M:V120:R1_L_norm:N1_L_norm" compartment="mw45c87e20_ba72_4770_b635_bb29040c0662" initialAmount="0"/>
      <species id="mw007c79bf_76eb_4d46_92ce_41899fd8741f" name="a2M:V164:R1_L_dis" compartment="mw45c87e20_ba72_4770_b635_bb29040c0662" initialAmount="0"/>
      <species id="mw10ea94c3_a131_44e6_acfc_4a3f01daadb2" name="a2M:V164:R2_L_dis" compartment="mw45c87e20_ba72_4770_b635_bb29040c0662" initialAmount="0"/>
      <species id="mwe5f7ba0a_a888_4459_a83e_95896518f160" name="a2M:V164:N1_L_dis" compartment="mw45c87e20_ba72_4770_b635_bb29040c0662" initialAmount="0"/>
      <species id="mwbb81cf1b_5190_43fe_ae18_ae2d479cf1c4" name="R2_L_dis:a2M:V164:N1_L_dis" compartment="mw45c87e20_ba72_4770_b635_bb29040c0662" initialAmount="0"/>
      <species id="mw0059f29b_cb91_483c_aa2d_f0c8f1cf197e" name="R1_L_dis:V120:a2M" compartment="mw45c87e20_ba72_4770_b635_bb29040c0662" initialAmount="0"/>
      <species id="mw7d13c6a2_7c3d_4872_96bf_e86d146fcc09" name="R2_L_dis:V120:a2M" compartment="mw45c87e20_ba72_4770_b635_bb29040c0662" initialAmount="0"/>
      <species id="mwb9843784_ae04_4cfb_a36f_41e0c4f5cf2d" name="a2M:V120:R1_L_dis:N1_L_dis" compartment="mw45c87e20_ba72_4770_b635_bb29040c0662" initialAmount="0"/>
      <species id="mwa4742375_e580_4130_a677_cba6d45eb9ec" name="a2M_fast:V164:R1_L_norm" compartment="mw45c87e20_ba72_4770_b635_bb29040c0662" initialAmount="0"/>
      <species id="mwe79fb3e4_c2ee_4fc4_b5df_1971c11518ee" name="a2M_fast:V164:R2_L_norm" compartment="mw45c87e20_ba72_4770_b635_bb29040c0662" initialAmount="0"/>
      <species id="mw49b05a46_1891_46a2_90a9_77c388a9fe9a" name="a2M_fast:V164:N1_L_norm" compartment="mw45c87e20_ba72_4770_b635_bb29040c0662" initialAmount="0"/>
      <species id="mw4d02d5a8_92c8_48a8_b740_07e82035ce2e" name="R2_L_norm:a2M_fast:V164:N1_L_norm" compartment="mw45c87e20_ba72_4770_b635_bb29040c0662" initialAmount="0"/>
      <species id="mw04d2b286_e85a_449d_afed_158b59e9f516" name="R1_L_norm:V120:a2M_fast" compartment="mw45c87e20_ba72_4770_b635_bb29040c0662" initialAmount="0"/>
      <species id="mw838512dd_6127_4620_ac94_0b266b9796dc" name="R2_L_norm:V120:a2M_fast" compartment="mw45c87e20_ba72_4770_b635_bb29040c0662" initialAmount="0"/>
      <species id="mwe86bb4f3_006f_470f_b229_a12b1e5da0f8" name="a2M_fast:V120:R1_L_norm:N1_L_norm" compartment="mw45c87e20_ba72_4770_b635_bb29040c0662" initialAmount="0"/>
      <species id="mwb53e343c_fed8_4be4_acea_a23501a59a4a" name="a2M_fast:V164:R1_L_dis" compartment="mw45c87e20_ba72_4770_b635_bb29040c0662" initialAmount="0"/>
      <species id="mwbd00b3ed_b1b2_454a_92b5_f1cf96073c44" name="a2M_fast:V164:R2_L_dis" compartment="mw45c87e20_ba72_4770_b635_bb29040c0662" initialAmount="0"/>
      <species id="mw11a145e3_2f49_46f4_9a69_e546045da8d8" name="a2M_fast:V164:N1_L_dis" compartment="mw45c87e20_ba72_4770_b635_bb29040c0662" initialAmount="0"/>
      <species id="mw4180ed79_01aa_40a2_830f_5dd937824624" name="R2_L_dis:a2M_fast:V164:N1_L_dis" compartment="mw45c87e20_ba72_4770_b635_bb29040c0662" initialAmount="0"/>
      <species id="mwd3841007_1408_4c87_8f25_a99070ea20d5" name="R1_L_dis:V120:a2M_fast" compartment="mw45c87e20_ba72_4770_b635_bb29040c0662" initialAmount="0"/>
      <species id="mw222c4029_5116_4aa8_85a7_2183f7d3f41c" name="R2_L_dis:V120:a2M_fast" compartment="mw45c87e20_ba72_4770_b635_bb29040c0662" initialAmount="0"/>
      <species id="mw1918ffa7_64d5_4571_a619_a4f19e5e1a6d" name="a2M_fast:V120:R1_L_dis:N1_L_dis" compartment="mw45c87e20_ba72_4770_b635_bb29040c0662" initialAmount="0"/>
      <species id="mw7fd680bf_8fd2_4979_b932_4798c670a93c" name="V164:sR1" compartment="mw45c87e20_ba72_4770_b635_bb29040c0662" initialAmount="0"/>
      <species id="mwda9c894f_4c38_4849_9dbd_2f0947c1141f" name="V120:sR1" compartment="mw45c87e20_ba72_4770_b635_bb29040c0662" initialAmount="0"/>
      <species id="mw2ae4aaa7_83a7_4097_8c65_e21a83fe537e" name="V120:sR1:N1_L_norm" compartment="mw45c87e20_ba72_4770_b635_bb29040c0662" initialAmount="0"/>
      <species id="mw0dd9d594_90be_4ef5_8b18_0cccab157cba" name="V120:sR1:N1_L_dis" compartment="mw45c87e20_ba72_4770_b635_bb29040c0662" initialAmount="0"/>
      <species id="mwbe549189_f9d8_4e85_8fe5_b836afc0d778" name="V120_pM" compartment="mw45c87e20_ba72_4770_b635_bb29040c0662" initialAmount="0"/>
      <species id="mw5965f398_b6cc_41b8_9f11_e6b3d2cb1d39" name="V164_pM" compartment="mw45c87e20_ba72_4770_b635_bb29040c0662" initialAmount="0"/>
      <species id="mw5253ae2e_0664_4c90_9c19_28cb296fb0b4" name="V121_pM" compartment="mw45c87e20_ba72_4770_b635_bb29040c0662" initialAmount="0"/>
      <species id="mw1ee6a2d1_7eca_4703_a5da_14f5a3e1c7b8" name="V165_pM" compartment="mw45c87e20_ba72_4770_b635_bb29040c0662" initialAmount="0"/>
      <species id="mwda044a74_c54f_46c6_9bbb_5ca5291d97b6" name="VEGF164_120_total_blood_pM" compartment="mw45c87e20_ba72_4770_b635_bb29040c0662" initialAmount="0"/>
      <species id="mw36bcb10f_b45f_46d7_b495_55630056aee5" name="VEGF165_121_total_blood_pM" compartment="mw45c87e20_ba72_4770_b635_bb29040c0662" initialAmount="0"/>
      <species id="mwd481f0e2_07da_4305_9f3f_03a066395bc4" name="antiVEGF_free_blood_uM" compartment="mw45c87e20_ba72_4770_b635_bb29040c0662" initialAmount="0"/>
      <species id="mwb4330573_2e99_475f_ae93_f9cfdc05bafa" name="antiVEGF_mVEGF_complex_blood_nM" compartment="mw45c87e20_ba72_4770_b635_bb29040c0662" initialAmount="0"/>
      <species id="mw30338e6b_a0a5_471a_bc65_7b782d7a4327" name="antiVEGF_hVEGF_complex_blood_nM" compartment="mw45c87e20_ba72_4770_b635_bb29040c0662" initialAmount="0"/>
      <species id="mwa862c787_6c45_4bd0_b8ed_08381bc4526a" name="antiVEGF_total_blood_ug_per_ml" compartment="mw45c87e20_ba72_4770_b635_bb29040c0662" initialAmount="0"/>
      <species id="mw8f6346d5_a073_4cc5_919a_50676f90b96e" name="antiVEGF_free_blood_ug_per_ml" compartment="mw45c87e20_ba72_4770_b635_bb29040c0662" initialAmount="0"/>
      <species id="mw882e03e1_675c_4a27_954a_b9c5f3cb6425" name="hantiVEGF_complex_blood_ug_per_ml" compartment="mw45c87e20_ba72_4770_b635_bb29040c0662" initialAmount="0"/>
      <species id="mw2a0931cd_cd6a_42a9_bc14_0f8ffc14719a" name="mantiVEGF_complex_blood_ug_per_ml" compartment="mw45c87e20_ba72_4770_b635_bb29040c0662" initialAmount="0"/>
      <species id="mwf0364b2a_09e9_4c4d_9d35_876f4179123d" name="R1_L_dis_num" compartment="mw45c87e20_ba72_4770_b635_bb29040c0662" initialAmount="0"/>
      <species id="mwdfeaa577_6a31_4eae_973f_8be3157b6bf5" name="R2_L_dis_num" compartment="mw45c87e20_ba72_4770_b635_bb29040c0662" initialAmount="0"/>
      <species id="mwe67e3a64_a99f_47d4_97b8_27c9bf3a62c8" name="N1_L_dis_num" compartment="mw45c87e20_ba72_4770_b635_bb29040c0662" initialAmount="0"/>
      <species id="mwf5231b40_d9b7_42fc_8261_e68510009250" name="sR1_pM" compartment="mw45c87e20_ba72_4770_b635_bb29040c0662" initialAmount="0"/>
      <species id="mw59193f15_9898_43ad_a85f_ded5261690fe" name="hVEGF_sR1_pM" compartment="mw45c87e20_ba72_4770_b635_bb29040c0662" initialAmount="0"/>
      <species id="mwf6350bc6_2a50_4e9e_99d6_2fb0d145a64d" name="mVEGF_sR1_pM" compartment="mw45c87e20_ba72_4770_b635_bb29040c0662" initialAmount="0"/>
      <species id="mw30896261_b6e9_4b42_a421_ec2817e2229e" name="a2M_uM" compartment="mw45c87e20_ba72_4770_b635_bb29040c0662" initialAmount="0"/>
      <species id="mw8646d935_2fb3_4e19_913a_d2591da5cd36" name="a2M_fast_nM" compartment="mw45c87e20_ba72_4770_b635_bb29040c0662" initialAmount="0"/>
      <species id="mwbf44c12b_8f9b_4ae7_af35_dfb4c0a30a52" name="hVEGF_a2M_pM" compartment="mw45c87e20_ba72_4770_b635_bb29040c0662" initialAmount="0"/>
      <species id="mw1ef0f552_4ce8_41ee_9d49_1487a9c779a1" name="mVEGF_a2M_pM" compartment="mw45c87e20_ba72_4770_b635_bb29040c0662" initialAmount="0"/>
      <species id="mw435e03a2_6e91_4440_aa54_409303e8a1ba" name="hVEGF_total_pM" compartment="mw45c87e20_ba72_4770_b635_bb29040c0662" initialAmount="0"/>
      <species id="mw955798c0_5e39_4b3a_9dc0_ea9ceee54d05" name="mVEGF_total_pM" compartment="mw45c87e20_ba72_4770_b635_bb29040c0662" initialAmount="0"/>
      <species id="mwe3ff7093_f2b7_489d_9049_683a969f461d" name="V164" compartment="mw8b74f6f4_46e2_4f25_8438_5f4b91a267f0" initialAmount="0"/>
      <species id="mwd268997a_b37a_4c9b_ae54_8711791a414f" name="V120" compartment="mw8b74f6f4_46e2_4f25_8438_5f4b91a267f0" initialAmount="0"/>
      <species id="mw6884f3ec_0f74_4a08_ad9c_1287a6c2891a" name="MECM" compartment="mw8b74f6f4_46e2_4f25_8438_5f4b91a267f0" initialAmount="0"/>
      <species id="mwbe2671ea_ec18_4ac1_af57_60c1734a8d5d" name="MEBM" compartment="mw8b74f6f4_46e2_4f25_8438_5f4b91a267f0" initialAmount="0"/>
      <species id="mw2ae03f82_106f_4d12_a687_df0c096e3c94" name="MPBM" compartment="mw8b74f6f4_46e2_4f25_8438_5f4b91a267f0" initialAmount="0"/>
      <species id="mwfc5866b0_fb74_47ce_a9a8_1358023bfa6e" name="R1_disEC" compartment="mw8b74f6f4_46e2_4f25_8438_5f4b91a267f0" initialAmount="0"/>
      <species id="mwead3efd7_1efd_4572_a5aa_8513835f4795" name="R2_disEC" compartment="mw8b74f6f4_46e2_4f25_8438_5f4b91a267f0" initialAmount="0"/>
      <species id="mw1f490e37_0fb7_47e0_ab51_e900b602c51a" name="N1_disEC" compartment="mw8b74f6f4_46e2_4f25_8438_5f4b91a267f0" initialAmount="0"/>
      <species id="mw319b197b_e4c3_4806_94b4_da4d5a86cbd0" name="R1_disEC:N1_disEC" compartment="mw8b74f6f4_46e2_4f25_8438_5f4b91a267f0" initialAmount="0"/>
      <species id="mwe0cf17ff_6747_4346_b05a_2d0b9b1a6063" name="V164:MECM" compartment="mw8b74f6f4_46e2_4f25_8438_5f4b91a267f0" initialAmount="0"/>
      <species id="mwc1a3525c_4894_4e5a_ad22_68ebdb60b098" name="V164:MEBM" compartment="mw8b74f6f4_46e2_4f25_8438_5f4b91a267f0" initialAmount="0"/>
      <species id="mw96cbfbbc_0cb1_427a_9940_a57fa2cc48da" name="V164:MPBM" compartment="mw8b74f6f4_46e2_4f25_8438_5f4b91a267f0" initialAmount="0"/>
      <species id="mw5e116913_3ebf_4f4e_a5a7_dcdf78ffbee2" name="V164:R1_disEC" compartment="mw8b74f6f4_46e2_4f25_8438_5f4b91a267f0" initialAmount="0"/>
      <species id="mwf50752b1_4a01_467e_a4a8_e0448100b2d1" name="V164:R2_disEC" compartment="mw8b74f6f4_46e2_4f25_8438_5f4b91a267f0" initialAmount="0"/>
      <species id="mwdf99e2f7_f5ca_47cc_b50c_9f037c20387f" name="V164:N1_disEC" compartment="mw8b74f6f4_46e2_4f25_8438_5f4b91a267f0" initialAmount="0"/>
      <species id="mwbd600dd2_15df_49df_a524_7c74ed6e7147" name="R2_disEC:V164:N1_disEC" compartment="mw8b74f6f4_46e2_4f25_8438_5f4b91a267f0" initialAmount="0"/>
      <species id="mwde5ade5a_17da_456c_b84a_43882de5b1de" name="R1_disEC:V120" compartment="mw8b74f6f4_46e2_4f25_8438_5f4b91a267f0" initialAmount="0"/>
      <species id="mwd3463e0a_1781_43aa_b8b2_8b161340639f" name="R2_disEC:V120" compartment="mw8b74f6f4_46e2_4f25_8438_5f4b91a267f0" initialAmount="0"/>
      <species id="mw9cac9525_b4a7_40ef_b644_c537f47a8ad3" name="V120:R1_disEC:N1_disEC" compartment="mw8b74f6f4_46e2_4f25_8438_5f4b91a267f0" initialAmount="0"/>
      <species id="mw2df06a1f_13c7_4026_b793_81901b351675" name="R1_tum" compartment="mw8b74f6f4_46e2_4f25_8438_5f4b91a267f0" initialAmount="0"/>
      <species id="mwa833820b_d01b_44b7_8c80_b5639f6797ad" name="R2_tum" compartment="mw8b74f6f4_46e2_4f25_8438_5f4b91a267f0" initialAmount="0"/>
      <species id="mwabfb8524_5a20_4450_ac72_6b26a86d7a8b" name="N1_tum" compartment="mw8b74f6f4_46e2_4f25_8438_5f4b91a267f0" initialAmount="0"/>
      <species id="mwceeebb85_75a7_46d5_b165_ca3705aac6e1" name="R1_tum:N1_tum" compartment="mw8b74f6f4_46e2_4f25_8438_5f4b91a267f0" initialAmount="0"/>
      <species id="mw3b5447e7_07d1_413c_9d83_084c4c24f931" name="N2_tum" compartment="mw8b74f6f4_46e2_4f25_8438_5f4b91a267f0" initialAmount="0"/>
      <species id="mwe1674e19_d8c1_492f_9f1a_69830ffc927d" name="R1_tum:N2_tum" compartment="mw8b74f6f4_46e2_4f25_8438_5f4b91a267f0" initialAmount="0"/>
      <species id="mw93a43847_b2b1_408a_b2a5_582eea1ef5e5" name="V164:R1_tum" compartment="mw8b74f6f4_46e2_4f25_8438_5f4b91a267f0" initialAmount="0"/>
      <species id="mwe916863c_edd9_43f8_ae52_2d5b6a7a86f6" name="V164:R2_tum" compartment="mw8b74f6f4_46e2_4f25_8438_5f4b91a267f0" initialAmount="0"/>
      <species id="mw3a6e0b7d_2248_4a20_a382_53109491e433" name="V164:N1_tum" compartment="mw8b74f6f4_46e2_4f25_8438_5f4b91a267f0" initialAmount="0"/>
      <species id="mwf2b7cad9_f2a6_4047_ac11_011a8c349cf4" name="V164:N2_tum" compartment="mw8b74f6f4_46e2_4f25_8438_5f4b91a267f0" initialAmount="0"/>
      <species id="mwffe98add_08f8_41c1_abcf_0942413a392d" name="R2_tum:V164:N1_tum" compartment="mw8b74f6f4_46e2_4f25_8438_5f4b91a267f0" initialAmount="0"/>
      <species id="mw3e3501fe_98ca_4eb4_a2a5_dc2bd394f25a" name="R2_tum:V164:N2_tum" compartment="mw8b74f6f4_46e2_4f25_8438_5f4b91a267f0" initialAmount="0"/>
      <species id="mw8e473615_77f8_4eef_ad82_1ed49a6f149b" name="R1_tum:V120" compartment="mw8b74f6f4_46e2_4f25_8438_5f4b91a267f0" initialAmount="0"/>
      <species id="mwd5dfba73_e297_4402_a138_f1c204a0e501" name="R2_tum:V120" compartment="mw8b74f6f4_46e2_4f25_8438_5f4b91a267f0" initialAmount="0"/>
      <species id="mw2bf62c3b_c358_4b09_863e_ccf9d9f5cf62" name="V120:R1_tum:N1_tum" compartment="mw8b74f6f4_46e2_4f25_8438_5f4b91a267f0" initialAmount="0"/>
      <species id="mwb90924ea_c2b4_49b9_83da_f6b031a03e39" name="V120:R1_tum:N2_tum" compartment="mw8b74f6f4_46e2_4f25_8438_5f4b91a267f0" initialAmount="0"/>
      <species id="mwa497fad8_54d8_4e77_a18a_30750a718943" name="V121" compartment="mw8b74f6f4_46e2_4f25_8438_5f4b91a267f0" initialAmount="0"/>
      <species id="mw1ea0c3a7_65f2_481e_9c97_964b7c105cf2" name="V165" compartment="mw8b74f6f4_46e2_4f25_8438_5f4b91a267f0" initialAmount="0"/>
      <species id="mw545757ed_f374_4010_9598_bcb07ee261e2" name="V165:MECM" compartment="mw8b74f6f4_46e2_4f25_8438_5f4b91a267f0" initialAmount="0"/>
      <species id="mw1b3e3045_58cb_48ef_8f60_793eb21a7df1" name="V165:MEBM" compartment="mw8b74f6f4_46e2_4f25_8438_5f4b91a267f0" initialAmount="0"/>
      <species id="mwe0cdb30a_6a5d_4e83_b10b_292e30290516" name="V165:MPBM" compartment="mw8b74f6f4_46e2_4f25_8438_5f4b91a267f0" initialAmount="0"/>
      <species id="mwfbe45ffb_79dc_4fc8_905d_3755dba73b17" name="V165:R1_disEC" compartment="mw8b74f6f4_46e2_4f25_8438_5f4b91a267f0" initialAmount="0"/>
      <species id="mw7bdcab17_7863_44dd_8405_57ed5156bd5e" name="V165:R2_disEC" compartment="mw8b74f6f4_46e2_4f25_8438_5f4b91a267f0" initialAmount="0"/>
      <species id="mwd86517ce_a868_49ca_a5f2_d5850dd0a3f7" name="V165:N1_disEC" compartment="mw8b74f6f4_46e2_4f25_8438_5f4b91a267f0" initialAmount="0"/>
      <species id="mwc59b13a4_9b8f_452f_8871_d98615d6a26a" name="R2_disEC:V165:N1_disEC" compartment="mw8b74f6f4_46e2_4f25_8438_5f4b91a267f0" initialAmount="0"/>
      <species id="mwab0b8138_13f2_4d04_88c3_9a6fe915d2b1" name="R1_disEC:V121" compartment="mw8b74f6f4_46e2_4f25_8438_5f4b91a267f0" initialAmount="0"/>
      <species id="mw2b11c869_328b_4f53_8d45_a6d8281bcece" name="R2_disEC:V121" compartment="mw8b74f6f4_46e2_4f25_8438_5f4b91a267f0" initialAmount="0"/>
      <species id="mwf7540b24_b367_4887_9b48_f4c931ee3d38" name="V121:R1_disEC:N1_disEC" compartment="mw8b74f6f4_46e2_4f25_8438_5f4b91a267f0" initialAmount="0"/>
      <species id="mw77f7b029_7735_4e7a_91c0_ad9dc85729b2" name="V165:R1_tum" compartment="mw8b74f6f4_46e2_4f25_8438_5f4b91a267f0" initialAmount="0"/>
      <species id="mw893184e7_3303_4e09_96e0_03a38b01f97a" name="V165:R2_tum" compartment="mw8b74f6f4_46e2_4f25_8438_5f4b91a267f0" initialAmount="0"/>
      <species id="mwfb48d846_cb71_4f93_9adc_bae34899307e" name="V165:N1_tum" compartment="mw8b74f6f4_46e2_4f25_8438_5f4b91a267f0" initialAmount="0"/>
      <species id="mw481bc6d6_e455_4447_a3f5_6b43a38e2293" name="V165:N2_tum" compartment="mw8b74f6f4_46e2_4f25_8438_5f4b91a267f0" initialAmount="0"/>
      <species id="mw7218b390_6ec2_44fc_bf59_8a4bdb8f7f3b" name="R2_tum:V165:N1_tum" compartment="mw8b74f6f4_46e2_4f25_8438_5f4b91a267f0" initialAmount="0"/>
      <species id="mw65c34339_821f_41a9_888d_0778e0d9711a" name="R2_tum:V165:N2_tum" compartment="mw8b74f6f4_46e2_4f25_8438_5f4b91a267f0" initialAmount="0"/>
      <species id="mwedfd21cc_3630_443b_a0e4_e34b255da273" name="R1_tum:V121" compartment="mw8b74f6f4_46e2_4f25_8438_5f4b91a267f0" initialAmount="0"/>
      <species id="mwbdf2cf71_5436_4118_bb21_885bbd6395d3" name="R2_tum:V121" compartment="mw8b74f6f4_46e2_4f25_8438_5f4b91a267f0" initialAmount="0"/>
      <species id="mw2dd05442_1366_4b37_aab8_dd2ecdc85e07" name="V121:R1_tum:N1_tum" compartment="mw8b74f6f4_46e2_4f25_8438_5f4b91a267f0" initialAmount="0"/>
      <species id="mwc5330016_4cc8_4bcf_af11_7ebbd047c5fa" name="V121:R1_tum:N2_tum" compartment="mw8b74f6f4_46e2_4f25_8438_5f4b91a267f0" initialAmount="0"/>
      <species id="mw2b3418b6_a39a_4c26_b4c7_cc7c10988b42" name="antiVEGF" compartment="mw8b74f6f4_46e2_4f25_8438_5f4b91a267f0" initialAmount="0"/>
      <species id="mw09f9a080_40a9_4dbb_b18c_11882fb70ee8" name="V164:antiVEGF" compartment="mw8b74f6f4_46e2_4f25_8438_5f4b91a267f0" initialAmount="0"/>
      <species id="mw7c4f5598_232b_4eb5_88f7_c258b813835d" name="V120:antiVEGF" compartment="mw8b74f6f4_46e2_4f25_8438_5f4b91a267f0" initialAmount="0"/>
      <species id="mw49668c80_46aa_41f2_b393_948c0198640d" name="V165:antiVEGF" compartment="mw8b74f6f4_46e2_4f25_8438_5f4b91a267f0" initialAmount="0"/>
      <species id="mw596f86dc_643b_40f3_beca_04dbea032ecf" name="V121:antiVEGF" compartment="mw8b74f6f4_46e2_4f25_8438_5f4b91a267f0" initialAmount="0"/>
      <species id="mw40ee00cb_e22a_49fb_84ca_af2188c84105" name="sR1" compartment="mw8b74f6f4_46e2_4f25_8438_5f4b91a267f0" initialAmount="0"/>
      <species id="mwc37e08b9_dd22_417a_bd01_af43af7550f3" name="sR1:MECM" compartment="mw8b74f6f4_46e2_4f25_8438_5f4b91a267f0" initialAmount="0"/>
      <species id="mwf0d24fa0_fc75_4cf5_832a_4d312ddd2e8a" name="sR1:MEBM" compartment="mw8b74f6f4_46e2_4f25_8438_5f4b91a267f0" initialAmount="0"/>
      <species id="mwa874f966_b479_4978_88a3_876c3353a23f" name="sR1:MPBM" compartment="mw8b74f6f4_46e2_4f25_8438_5f4b91a267f0" initialAmount="0"/>
      <species id="mw16404466_fd43_425d_97c5_a18335d09bc1" name="sR1:N1_disEC" compartment="mw8b74f6f4_46e2_4f25_8438_5f4b91a267f0" initialAmount="0"/>
      <species id="mw137a4046_7072_4cc7_b4fe_a4a5e96c7844" name="sR1:N1_tum" compartment="mw8b74f6f4_46e2_4f25_8438_5f4b91a267f0" initialAmount="0"/>
      <species id="mwac4be143_d9bf_4de5_be52_54cae495f1eb" name="V165:sR1" compartment="mw8b74f6f4_46e2_4f25_8438_5f4b91a267f0" initialAmount="0"/>
      <species id="mw1b4a5b85_d227_4327_b697_52a1b53bde4e" name="V121:sR1" compartment="mw8b74f6f4_46e2_4f25_8438_5f4b91a267f0" initialAmount="0"/>
      <species id="mw2ee4b0a9_69be_420c_80a3_f8eb52095a0e" name="V121:sR1:N1_disEC" compartment="mw8b74f6f4_46e2_4f25_8438_5f4b91a267f0" initialAmount="0"/>
      <species id="mwbb647409_888a_423f_8835_66614ca279fc" name="V121:sR1:N1_tum" compartment="mw8b74f6f4_46e2_4f25_8438_5f4b91a267f0" initialAmount="0"/>
      <species id="mw5b1e1bed_d057_4251_b9aa_b76d01fc6feb" name="sR1:N2_tum" compartment="mw8b74f6f4_46e2_4f25_8438_5f4b91a267f0" initialAmount="0"/>
      <species id="mw88a978b5_c167_47ed_a2c2_f56104c5cec8" name="V121:sR1:N2_tum" compartment="mw8b74f6f4_46e2_4f25_8438_5f4b91a267f0" initialAmount="0"/>
      <species id="mwa7fca603_32d8_40e9_a74e_246144bd0ebe" name="V164:sR1" compartment="mw8b74f6f4_46e2_4f25_8438_5f4b91a267f0" initialAmount="0"/>
      <species id="mwfc70c29e_3f9a_4c32_be57_34443dc3b086" name="V120:sR1" compartment="mw8b74f6f4_46e2_4f25_8438_5f4b91a267f0" initialAmount="0"/>
      <species id="mwb6984ee1_3b65_4bb9_adad_3c9d2d26a057" name="V120:sR1:N1_disEC" compartment="mw8b74f6f4_46e2_4f25_8438_5f4b91a267f0" initialAmount="0"/>
      <species id="mw6006bc83_e013_4eab_8a2e_e1db3bdd4bf8" name="V120:sR1:N1_tum" compartment="mw8b74f6f4_46e2_4f25_8438_5f4b91a267f0" initialAmount="0"/>
      <species id="mwc50f7069_834d_40f7_b39d_9586c5b1142c" name="V120:sR1:N2_tum" compartment="mw8b74f6f4_46e2_4f25_8438_5f4b91a267f0" initialAmount="0"/>
      <species id="mw915b389c_ac01_4520_bd89_3d26885216e9" name="V120_pM" compartment="mw8b74f6f4_46e2_4f25_8438_5f4b91a267f0" initialAmount="0"/>
      <species id="mwd5682370_06e9_4e2d_9131_aa25bdae1ba5" name="V164_pM" compartment="mw8b74f6f4_46e2_4f25_8438_5f4b91a267f0" initialAmount="0"/>
      <species id="mw3d3ed0b1_cf85_40ee_bfae_32d5476544f7" name="V165_pM" compartment="mw8b74f6f4_46e2_4f25_8438_5f4b91a267f0" initialAmount="0"/>
      <species id="mw6eedfc59_5288_4ced_b4aa_58e2945a3245" name="V121_pM" compartment="mw8b74f6f4_46e2_4f25_8438_5f4b91a267f0" initialAmount="0"/>
      <species id="mwf34ded04_02f2_49a6_a6e5_3184c5a0424c" name="VEGF164_120_total_tis_dis_pM" compartment="mw8b74f6f4_46e2_4f25_8438_5f4b91a267f0" initialAmount="0"/>
      <species id="mwe9e1b95b_3a36_44d7_8617_b211c161caf1" name="VEGF165_121_total_tis_dis_pM" compartment="mw8b74f6f4_46e2_4f25_8438_5f4b91a267f0" initialAmount="0"/>
      <species id="mw4d35d1ed_76e9_4a96_b476_25320794b030" name="antiVEGF_free_tis_dis_uM" compartment="mw8b74f6f4_46e2_4f25_8438_5f4b91a267f0" initialAmount="0"/>
      <species id="mwf85822c5_e831_4b4c_a761_2c6b84e51ea2" name="antiVEGF_mVEGF_complex_tis_dis_nM" compartment="mw8b74f6f4_46e2_4f25_8438_5f4b91a267f0" initialAmount="0"/>
      <species id="mw3653ffd1_6b08_4997_8249_6a8c0adf51e3" name="antiVEGF_hVEGF_complex_tis_dis_nM" compartment="mw8b74f6f4_46e2_4f25_8438_5f4b91a267f0" initialAmount="0"/>
      <species id="mw59ce89fc_ee18_4769_8341_3d9066bac431" name="mantiVEGF_complex_dis_pg_per_ml" compartment="mw8b74f6f4_46e2_4f25_8438_5f4b91a267f0" initialAmount="0"/>
      <species id="mw3749d701_b82f_4b01_a44f_2ff65f7e5cc5" name="hantiVEGF_complex_dis_pg_per_ml" compartment="mw8b74f6f4_46e2_4f25_8438_5f4b91a267f0" initialAmount="0"/>
      <species id="mw0eb46249_2c12_4c41_9f07_7f0158ac31b3" name="hVEGF_free_dis_ug_per_ml" compartment="mw8b74f6f4_46e2_4f25_8438_5f4b91a267f0" initialAmount="0"/>
      <species id="mw4d95e03d_af79_4693_95b3_5e2759cfb321" name="R1_disEC_num" compartment="mw8b74f6f4_46e2_4f25_8438_5f4b91a267f0" initialAmount="0"/>
      <species id="mw9d9543eb_be8e_429d_a86f_03d151a3d7d4" name="R2_disEC_num" compartment="mw8b74f6f4_46e2_4f25_8438_5f4b91a267f0" initialAmount="0"/>
      <species id="mwedfd84db_9fc3_4954_9651_5ab0e050c940" name="N1_disEC_num" compartment="mw8b74f6f4_46e2_4f25_8438_5f4b91a267f0" initialAmount="0"/>
      <species id="mwd46a6dd1_1e2c_4d08_ba90_81b66517302b" name="R1_tum_num" compartment="mw8b74f6f4_46e2_4f25_8438_5f4b91a267f0" initialAmount="0"/>
      <species id="mw9d4a266b_6369_44b3_8dfb_38aa508803aa" name="R2_tum_num" compartment="mw8b74f6f4_46e2_4f25_8438_5f4b91a267f0" initialAmount="0"/>
      <species id="mw6fb20803_ad32_45e7_98f2_72eb9ffcf169" name="N1_tum_num" compartment="mw8b74f6f4_46e2_4f25_8438_5f4b91a267f0" initialAmount="0"/>
      <species id="mw7daa60e6_e675_49bd_b816_76c71e31b76e" name="N2_tum_num" compartment="mw8b74f6f4_46e2_4f25_8438_5f4b91a267f0" initialAmount="0"/>
      <species id="mw19341723_1640_4b6b_a402_0beef0322477" name="sR1_pM" compartment="mw8b74f6f4_46e2_4f25_8438_5f4b91a267f0" initialAmount="0"/>
      <species id="mw07a4f019_496b_4ced_b1d5_9bbf4ec332c3" name="hVEGF_sR1_pM" compartment="mw8b74f6f4_46e2_4f25_8438_5f4b91a267f0" initialAmount="0"/>
      <species id="mw6bf7f701_e198_4a34_9853_529663e6d25f" name="mVEGF_sR1_pM" compartment="mw8b74f6f4_46e2_4f25_8438_5f4b91a267f0" initialAmount="0"/>
      <species id="mwd3c70d04_d811_420e_be3d_a20d2d6a698f" name="V121:sR1:N1_myo" compartment="mw8b74f6f4_46e2_4f25_8438_5f4b91a267f0" initialAmount="0"/>
      <species id="mw4870a1f4_fb14_49e5_904d_c6094f2fa34c" name="V120:sR1:N1_myo" compartment="mw8b74f6f4_46e2_4f25_8438_5f4b91a267f0" initialAmount="0"/>
      <species id="mwb8ee49aa_7f9e_49a5_a666_6f33cf25b267" name="Weight" compartment="mw8b74f6f4_46e2_4f25_8438_5f4b91a267f0" initialAmount="0.0001"/>
      <species id="mw88dd0ac3_0996_4be4_aecc_254977e22a09" name="Ang" compartment="mw8b74f6f4_46e2_4f25_8438_5f4b91a267f0" initialAmount="0"/>
    </listOfSpecies>
    <listOfParameters>
      <parameter id="mw12eee433_704f_4dac_b76c_6c653eb38e04" name="VEGF164Secr_tis_norm" value="0.00972456">
        <notes>
          <body xmlns="http://www.w3.org/1999/xhtml">
            <notes>
              <body xmlns="http://www.w3.org/1999/xhtml">
                <notes>
                  <body xmlns="http://www.w3.org/1999/xhtml">
                    <notes>
                      <body xmlns="http://www.w3.org/1999/xhtml">
                        <notes>
                          <body xmlns="http://www.w3.org/1999/xhtml">0.062728115</body>
                        </notes>
                      </body>
                    </notes>
                  </body>
                </notes>
              </body>
            </notes>
          </body>
        </notes>
      </parameter>
      <parameter id="mw77531cdd_f347_4837_971d_dd0f61d0f2e2" name="VEGF120Secr_tis_norm" value="1"/>
      <parameter id="mw85912248_1240_4412_89de_a6134651860e" name="qV164_tis_norm" value="1"/>
      <parameter id="mw42391e92_0a48_4069_9abb_444619cd2561" name="qV120_tis_norm" value="1"/>
      <parameter id="mw1370ff1c_8672_43a1_a27e_a561c8b64c4d" name="VEGF_Secr_total" value="1"/>
      <parameter id="mw000b010d_e9aa_4a1a_b458_8efe432ddd9f" name="VEGF165Secr_tis_dis" value="0.004643845"/>
      <parameter id="mw032ea5c1_4e2c_4876_8293_eb34955417a8" name="VEGF121Secr_tis_dis" value="1"/>
      <parameter id="mw7c92e5c2_408b_4d71_84ab_c6f695cbf3f5" name="qV165_tis_dis" value="1" constant="false"/>
      <parameter id="mw2363ba15_172e_4e4f_9af6_48e6e4fcfa26" name="qV121_tis_dis" value="1" constant="false"/>
      <parameter id="mw027a86aa_5495_43f8_8df3_926fda1f8c35" name="VEGF_Secr_total_dis" value="1">
        <notes>
          <body xmlns="http://www.w3.org/1999/xhtml">
            <notes>
              <body xmlns="http://www.w3.org/1999/xhtml">
                <notes>
                  <body xmlns="http://www.w3.org/1999/xhtml">
                    <notes>
                      <body xmlns="http://www.w3.org/1999/xhtml">
                        <notes>
                          <body xmlns="http://www.w3.org/1999/xhtml">0.17045683423913</body>
                        </notes>
                      </body>
                    </notes>
                  </body>
                </notes>
              </body>
            </notes>
          </body>
        </notes>
      </parameter>
      <parameter id="mw1344c90b_2866_4ac6_8eae_8c3ae29ce9ec" name="ECM_Vol_tis_norm" value="0.109277432"/>
      <parameter id="mw57243fdd_aace_4019_8554_249e7c5c6723" name="ECM_Vol_blood" value="0"/>
      <parameter id="mwad7a723f_5910_45f6_84fc_b0670816c8a4" name="ECM_Vol_tis_dis" value="0.291584805" constant="false"/>
      <parameter id="mw95498459_64b8_4380_8681_60f246265c40" name="EBM_Vol_tis_norm" value="0.000694158"/>
      <parameter id="mwd13c87bc_d5e9_49d5_b6a2_dc55d8c48f28" name="EBM_Vol_blood" value="0"/>
      <parameter id="mwb695ea9e_72ec_4970_9238_d8690c2f8c69" name="EBM_Vol_tis_dis" value="0.000971956"/>
      <parameter id="mw857f3efb_36e4_4956_b824_3d4438696dc2" name="PBM_Vol_blood" value="0.488285714"/>
      <parameter id="mwb649768a_aeb8_4f92_aac0_171bf20d76aa" name="PBM_Vol_tis_norm" value="0.003145101"/>
      <parameter id="mwf4c29978_cb01_4330_96ea_1f3f9e2ad181" name="PBM_Vol_tis_dis" value="0.005082401" constant="false"/>
      <parameter id="mw077ceeb6_46e7_45f3_a786_ade305ad9a2f" name="ECM_conc_tis_norm" value="7.5e-07"/>
      <parameter id="mw88bac825_dfa6_43cd_b6ea_226d3780c836" name="EBM_conc_tis_norm" value="1.3e-05"/>
      <parameter id="mw6e9ac26d_c25c_434d_b9a1_87044f96f28c" name="PBM_conc_tis_norm" value="1.3e-05"/>
      <parameter id="mwd4665cee_14d2_47f1_83ef_1394d10ffcc1" name="ECM_conc_tis_dis" value="7.5e-07"/>
      <parameter id="mw37e975ac_aa5b_48e1_9b4f_0cbb2cb9b56f" name="EBM_conc_tis_dis" value="1.3e-05"/>
      <parameter id="mw44bbbe71_09e3_4a84_a23d_04e195b6f95c" name="PBM_conc_tis_dis" value="1.3e-05"/>
      <parameter id="mw6ea71e19_6699_4256_bcec_499481026e91" name="VesselSA_Vol_tis_norm" value="155.6802842"/>
      <parameter id="mw7bdbdd15_34c7_44f2_b084_3362d537f024" name="VesselSA_Vol_blood" value="155.6802842"/>
      <parameter id="mwb2434409_a21f_4108_abca_5388a4364c6e" name="VesselSA_Vol_tis_dis" value="375.171882254821" constant="false"/>
      <parameter id="mwca45b81d_a01f_43e8_98e4_24688e8ace14" name="VesselSA_Vol_blood_tis_norm" value="1"/>
      <parameter id="mwd18c2cf6_1fc9_4b07_a293_e47ab185f699" name="VesselSA_Vol_blood_tis_dis" value="1" constant="false"/>
      <parameter id="mw17e51cba_3080_4f1f_bbcd_394c642b1e79" name="FiberSA_Vol_tis_norm" value="713.6754979"/>
      <parameter id="mw28635316_e131_465d_9638_4e5aa6536296" name="tumorSA_Vol_tis_dis" value="2938.856182" constant="false"/>
      <parameter id="mwe65fa351_d18a_404d_8f18_83d69feefa14" name="VesselCellSurfArea_tis_norm" value="1e-05"/>
      <parameter id="mwd7ad0ec9_489a_4ba8_94b1_362ec83f56ab" name="VesselCellSurfArea_blood" value="1e-05"/>
      <parameter id="mw32bc8c96_c266_4335_b7b3_51f7c13e8c8e" name="VesselCellSurfArea_tis_dis" value="1e-05"/>
      <parameter id="mw6c7d5d1a_ffea_4d22_804c_0dd576490fe5" name="FiberCellSurfArea_tis_norm" value="1.8358368006139e-05"/>
      <parameter id="mw4097be68_3efd_4a5e_b790_68a4869202c6" name="tumorCellSurfArea_tis_dis" value="4.96883696332621e-06"/>
      <parameter id="mw5412a3b7_a0be_4e7a_86b6_0714ac7a759f" name="ECM_Kd_tis_norm" value="2.38e-08"/>
      <parameter id="mw24a21c71_d02d_4e75_8846_3a241b59ba96" name="ECM_Kd_tis_dis" value="2.38e-08"/>
      <parameter id="mw114fd10c_6854_4979_a4d1_daac87ccf603" name="Avogadro" value="6.0221367e+23"/>
      <parameter id="mw2fc3cc2a_84d9_4edc_8191_56839112c18f" name="Interstit_Vol_blood" value="1"/>
      <parameter id="mw83fc8589_e96a_44c4_93b3_5951382f4a5c" name="Interstit_Vol_tis_norm" value="1"/>
      <parameter id="mwad6f35aa_b34b_478d_b63f_6318eb04decc" name="Interstit_Vol_tis_dis" value="1"/>
      <parameter id="mw60407b16_e3f0_4dcb_a331_39164b63c4d4" name="Volume_tis_norm" value="21.93"/>
      <parameter id="mwba2f4ca3_6b97_42af_b660_b437aab943a8" name="Volume_blood" value="1.75"/>
      <parameter id="mw5e7ebd54_c1b7_4b63_a4eb_c4777263e008" name="Volume_plasma" value="0.8545"/>
      <parameter id="mw91c92dcd_42af_453f_b181_17cb7989d1c4" name="Volume_tis_dis" value="0.01" constant="false"/>
      <parameter id="mwc6d1e91c_a2e0_4870_a41a_ec896589d84c" name="koff_V164_R1_tis_norm_A" value="0.001"/>
      <parameter id="mw3cebcd52_c941_4b2e_ad2e_6d3606acf8cf" name="koff_V164_R2_tis_norm_A" value="0.001"/>
      <parameter id="mw06805048_dac0_455a_ab46_28603b7e93e9" name="koff_V164_N1_tis_norm_A" value="0.001"/>
      <parameter id="mwede0f3ba_3b8d_4420_b927_9cb9b9f7b762" name="koff_V164N1_R2_tis_norm_A" value="0.001"/>
      <parameter id="mw410c4554_680b_40ca_a6e7_c182af0d623b" name="koff_V120_R1_tis_norm_A" value="0.001"/>
      <parameter id="mwa41300ea_f48a_4e49_86d1_624e904c646d" name="koff_V164R2_N1_tis_norm_A" value="0.001"/>
      <parameter id="mw373e4788_12a4_43d3_ab5d_0dd5f69a1637" name="koff_V120_R2_tis_norm_A" value="0.001"/>
      <parameter id="mw90c244ad_6d4b_4602_b74f_3b62a4e2177f" name="kdissoc_R1_N1_tis_norm_A" value="0.01"/>
      <parameter id="mwa13c7625_846f_4613_a2a7_511f2c2da292" name="koff_V164_R1_tis_norm_L" value="0.001"/>
      <parameter id="mw1904dee5_a5f6_43ae_bdf4_4cda7f7e4368" name="koff_V164_R2_tis_norm_L" value="0.001"/>
      <parameter id="mw557e804d_9756_4cb0_b429_e6d0b52ab90c" name="koff_V164_N1_tis_norm_L" value="0.001"/>
      <parameter id="mwc8315678_ba60_49a2_acf8_115e2cc17436" name="koff_V164N1_R2_tis_norm_L" value="0.001"/>
      <parameter id="mw5555d789_9c97_4fee_b314_0dabaa8405f5" name="koff_V120_R1_tis_norm_L" value="0.001"/>
      <parameter id="mw8919f4a3_f73d_4687_86d9_a4b1ca0e242f" name="koff_V164R2_N1_tis_norm_L" value="0.001"/>
      <parameter id="mwa37ea2c9_e339_4555_898e_0f01292407ed" name="koff_V120_R2_tis_norm_L" value="0.001"/>
      <parameter id="mw7be7ffc6_5fdc_4177_9f2d_790b723c833f" name="kdissoc_R1_N1_tis_norm_L" value="0.01"/>
      <parameter id="mweda6a853_5020_46dc_ab9e_2185b40a0754" name="R1_recnumber_tis_norm_A" value="525"/>
      <parameter id="mwf99f7138_6367_4eea_bddd_02f588c52acb" name="R2_recnumber_tis_norm_A" value="350"/>
      <parameter id="mw0a426e60_8734_4c29_af04_4f10bd009ba0" name="N1_recnumber_tis_norm_A" value="17500"/>
      <parameter id="mwfb2b9058_5cb2_4a41_a203_f0c63aaccb36" name="R1_recnumber_tis_norm_L" value="525"/>
      <parameter id="mwa5439790_4669_4ef6_8255_407012f8c53c" name="R2_recnumber_tis_norm_L" value="350"/>
      <parameter id="mw32b24ec1_d9df_401b_bb74_80af07f8bca9" name="N1_recnumber_tis_norm_L" value="17500"/>
      <parameter id="mw84464a08_ed3f_446d_800e_10db7f2508a2" name="N1_recnumber_myo" value="35000"/>
      <parameter id="mw2baa94e8_f5ca_4eb3_92d5_976d7ff04974" name="R1_recnumber_tis_dis_A" value="3750"/>
      <parameter id="mwdb871def_20fc_4dc5_8d2d_b506f8ee60ca" name="R2_recnumber_tis_dis_A" value="300"/>
      <parameter id="mw4905a1f4_73c0_4f09_9e28_6f44c1195ff9" name="N1_recnumber_tis_dis_A" value="39748"/>
      <parameter id="mw33586e23_acb9_4653_9a2c_1fbf8a593824" name="R1_recnumber_tis_dis_L" value="3750"/>
      <parameter id="mw2a81dc42_b9e3_4952_8bfd_954d9bdd99fe" name="R2_recnumber_tis_dis_L" value="300"/>
      <parameter id="mw2c2fc5de_8303_4206_842e_25f91676014b" name="N1_recnumber_tis_dis_L" value="39748"/>
      <parameter id="mw30021bce_7b8f_4182_956f_53ceadec946a" name="R1_recnumber_tum" value="1100"/>
      <parameter id="mwb868ee87_74aa_4884_b163_5d70e345e4f8" name="R2_recnumber_tum" value="550"/>
      <parameter id="mwd9b0ef5a_2e11_4dcb_bf34_dfe9d3c89ad5" name="N1_recnumber_tum" value="39500"/>
      <parameter id="mw1bdb4537_adfb_4a01_bd4d_2c584c559829" name="N2_recnumber_tum" value="39500"/>
      <parameter id="mwa72358de_8fca_4b8d_9569_1079eb0b157d" name="c_V120" value="0.00385081766977747"/>
      <parameter id="mwd735f30c_fa41_403b_be9a_d0dba16700f2" name="c_V164" value="0.00385081766977747"/>
      <parameter id="mw96d3d828_ef20_4d05_806d_1e8a35bb63f6" name="c_V121" value="0.00385081766977747"/>
      <parameter id="mwef205f5a_96c9_4409_ab9d_277b8cc0b2c1" name="c_V165" value="0.00385081766977747"/>
      <parameter id="mw566d4f03_1c6a_4dfa_aebc_1ebc262e020e" name="kperm_blood_and_tis_dis" value="4e-07"/>
      <parameter id="mw2e65209a_1fdf_4456_81c8_72bea49c6bd9" name="kperm_blood_and_tis_norm" value="4e-08"/>
      <parameter id="mwbab36c9d_bcf5_44d7_9f77_f5549cea58df" name="kpermeability_V164_tis_norm_blood" value="1"/>
      <parameter id="mw2934a9ec_1471_4525_8f4c_3e49e6f8192e" name="kpermeability_V164_blood_tis_norm" value="1"/>
      <parameter id="mw2272135f_da50_40b6_8a55_3b0126814a46" name="kpermeability_V120_tis_norm_blood" value="1"/>
      <parameter id="mwab0e3dfd_933e_4b31_86af_80c2d0f45f25" name="kpermeability_V120_blood_tis_norm" value="1"/>
      <parameter id="mw6b64f1fe_e492_42b7_ae74_2bdb32c7ab93" name="kpermeability_V120_blood_tis_norm_prime" value="1"/>
      <parameter id="mw7d48296c_91cf_4e89_8ace_67d5ee36d125" name="kpermeability_V120_tis_norm_blood_prime" value="1"/>
      <parameter id="mwa76d09be_856b_4e87_8be1_cc479b921a5b" name="kpermeability_V164_blood_tis_norm_prime" value="1"/>
      <parameter id="mw0fe78c32_1464_49fe_8afa_58931bf3444a" name="kpermeability_V164_tis_norm_blood_prime" value="1"/>
      <parameter id="mw7dc0db1b_f0e1_45ba_9e7a_c2d80f204420" name="kpermeability_V165_tis_dis_blood" value="1" constant="false"/>
      <parameter id="mw726de074_2f49_4765_b5d3_2f9a79630d07" name="kpermeability_V165_blood_tis_dis" value="1" constant="false"/>
      <parameter id="mw100a0479_ac22_46ce_8bbf_c8ff9b91e02b" name="kpermeability_V121_tis_dis_blood" value="1" constant="false"/>
      <parameter id="mw05459601_897e_4808_b99c_6527c278ef0d" name="kpermeability_V121_blood_tis_dis" value="1" constant="false"/>
      <parameter id="mwcfd64a79_6a04_4913_a205_e57c10e56d9f" name="kpermeability_V121_blood_tis_dis_prime" value="1" constant="false"/>
      <parameter id="mw3f07be6d_bac3_4b6d_b557_de798eb2c99f" name="kpermeability_V121_tis_dis_blood_prime" value="1" constant="false"/>
      <parameter id="mw0fb93d35_b3a0_427f_a796_2ddad79fab26" name="kpermeability_V165_blood_tis_dis_prime" value="1" constant="false"/>
      <parameter id="mwee985d66_46fb_4661_83f0_e28f2f3dcc72" name="kpermeability_V165_tis_dis_blood_prime" value="1" constant="false"/>
      <parameter id="mwc867182b_f95e_4c8d_9b7d_54cda9f6dfb3" name="kpermeability_V164_blood_tis_dis" value="1" constant="false"/>
      <parameter id="mwc295a4c8_4166_468d_b0f0_7e0970dbebd7" name="kpermeability_V120_tis_dis_blood" value="1" constant="false"/>
      <parameter id="mw287f7989_5bbf_45ab_a03c_7c1d70a915af" name="kpermeability_V120_blood_tis_dis" value="1" constant="false"/>
      <parameter id="mwb85d4859_2996_44f9_a4f3_2d40ef0f8381" name="kpermeability_V164_tis_dis_blood" value="1" constant="false"/>
      <parameter id="mw2f8d7efd_2e6d_4604_ab5b_b16476d3d9bb" name="kpermeability_V164_tis_dis_blood_prime" value="1" constant="false"/>
      <parameter id="mw3922972e_586f_4e2c_b182_9da9c5fc79a4" name="kpermeability_V164_blood_tis_dis_prime" value="1" constant="false"/>
      <parameter id="mwaa07fb1d_463f_4d7c_bfa6_4c4f7114d9be" name="kpermeability_V120_tis_dis_blood_prime" value="1" constant="false"/>
      <parameter id="mw113261ab_f92f_4de3_8b99_89292d70268d" name="kpermeability_V120_blood_tis_dis_prime" value="1" constant="false"/>
      <parameter id="mw0e9a1572_902a_494e_a174_bc23538b443f" name="kpermeability_V165_blood_tis_norm" value="1"/>
      <parameter id="mw278c248c_135c_426a_be24_bbf18e948ecf" name="kpermeability_V121_blood_tis_norm" value="1"/>
      <parameter id="mwa75875a8_3de7_46d5_9b2e_46a34d4f14a1" name="kpermeability_V165_tis_norm_blood" value="1"/>
      <parameter id="mwbaa7a812_8229_4f34_b82b_2f2f85febb7a" name="kpermeability_V121_tis_norm_blood" value="1"/>
      <parameter id="mw14ccf93e_4331_425a_aa5e_f85682325edb" name="kpermeability_V121_blood_tis_norm_prime" value="1"/>
      <parameter id="mw8ac97c55_4ad2_4fbe_8019_1e846656c9d6" name="kpermeability_V121_tis_norm_blood_prime" value="1"/>
      <parameter id="mw450d71cf_41a6_4d5e_9a76_8b718794a35d" name="kpermeability_V165_blood_tis_norm_prime" value="1"/>
      <parameter id="mw022002d6_0443_47ec_ae8d_9edc4a60946c" name="kpermeability_V165_tis_norm_blood_prime" value="1"/>
      <parameter id="mw37f7122c_589d_4170_bd90_04546709b106" name="S_NB" value="1"/>
      <parameter id="mw6f459993_c301_46b4_8898_34020cae687c" name="S_NB_dis" value="1" constant="false"/>
      <parameter id="mwe3025b11_7b59_4bc3_aa2f_f3477b98ec58" name="k_lymph" value="6.66666666666667e-05"/>
      <parameter id="mwd80ba461_2916_4f8e_97ed_8298a0b4f24c" name="k_lymph_dis" value="0"/>
      <parameter id="mw3975b10a_5e89_472d_b098_1144940b91cc" name="k_lymph_from_tis_norm" value="1"/>
      <parameter id="mw9edbb94d_c90e_4475_843e_d6a8882379d2" name="k_lymph_to_blood" value="1"/>
      <parameter id="mwe9a23f92_6c40_4253_888c_275d6373a796" name="k_lymph_from_tis_dis" value="1" constant="false"/>
      <parameter id="mw06e91dd8_c42e_4fd0_93bb_f289bf6a9ba0" name="k_lymph_to_blood_dis" value="1" constant="false"/>
      <parameter id="mw5a534a85_b062_4c8f_b134_5c5e8654e42f" name="kdeg" value="0.000193"/>
      <parameter id="mw4af9b146_dede_4d76_82f2_7805333b7329" name="k_int" value="0.00028"/>
      <parameter id="mw909ff4c8_1583_4626_97f2_a2aeb9727dd0" name="k_int_L" value="0.00028"/>
      <parameter id="mw4ff39bf5_fae6_4587_9bdd_503ef406dbeb" name="sR" value="0.00028"/>
      <parameter id="mw6ebb17d7_de2a_4d6b_8e4b_53e186b6792a" name="sR_L" value="0.00028"/>
      <parameter id="mw2d7b6cf2_8c36_4b82_960b_e82b26b3d6c9" name="kon_V164_R1_A" value="30000000"/>
      <parameter id="mw0da28283_8748_4837_951a_6ef4bd5f92fe" name="kon_V164_R2_A" value="10000000"/>
      <parameter id="mw781193c9_377b_4e18_809e_e5aee10cba38" name="kon_V164_N1_A" value="3200000"/>
      <parameter id="mw19d204c0_7759_435f_9aeb_12481fc1669a" name="kon_V120_R1_A" value="30000000"/>
      <parameter id="mwdfd2668a_7443_455a_bd24_bb450a60c964" name="kon_V120_R2_A" value="10000000"/>
      <parameter id="mw57c82930_3297_414b_9a7a_4113a98a4dc7" name="kc_V164N1_R2_A" value="100000000000000"/>
      <parameter id="mwbee5cb73_6e55_4d18_bfa2_ba050a8fce48" name="kc_R1_N1_A" value="100000000000000"/>
      <parameter id="mwcb299b2e_490d_4cd7_ab5f_fefe95b07804" name="kc_V164R2_N1_A" value="31000000000000"/>
      <parameter id="mwed451eff_73c5_400c_adeb_35d47f0c9fcb" name="kon_V164_R1_L" value="30000000"/>
      <parameter id="mw52b8d675_3e54_47a2_adca_f785dca5555c" name="kon_V164_R2_L" value="10000000"/>
      <parameter id="mw6fa43273_a7f5_4f95_a86a_aeabe8189129" name="kon_V164_N1_L" value="3200000"/>
      <parameter id="mwdd281a7b_f0e0_41f9_8eb7_468f2c3a5334" name="kon_V120_R1_L" value="30000000"/>
      <parameter id="mwa026287f_4277_41f1_952b_859a2b1b3be1" name="kon_V120_R2_L" value="10000000"/>
      <parameter id="mwff3589eb_2ec1_4a35_8dfb_bca70299e1e4" name="kc_R1_N1_L" value="100000000000000"/>
      <parameter id="mwac2ad4d3_2705_4ce7_8d66_97068829998e" name="kc_V164N1_R2_L" value="100000000000000"/>
      <parameter id="mwe397fa73_dd48_4a12_b843_47968182e98f" name="kc_V164R2_N1_L" value="31000000000000"/>
      <parameter id="mw688ae9f9_5027_40fc_a8f2_84fa2dc3bbaa" name="kon_V165_R1_A" value="30000000"/>
      <parameter id="mwb71d5905_3250_4bb8_bffa_76e3fb5cc30f" name="kon_V165_R2_A" value="10000000"/>
      <parameter id="mw6fbb0cb4_6a9e_4f9f_9534_aa11800ee248" name="kon_V165_N1_A" value="3200000"/>
      <parameter id="mw6c17f87b_98e2_4684_a457_87bee886b5b9" name="kon_V121_R1_A" value="30000000"/>
      <parameter id="mw328eb5ab_c459_4405_8680_e690057d16f3" name="kon_V121_R2_A" value="10000000"/>
      <parameter id="mw2b93708e_23a4_4972_928f_2baf41a935ba" name="kc_V165N1_R2_A" value="100000000000000"/>
      <parameter id="mw05d808a6_9612_421b_98d4_b1a47809de54" name="kc_V165R2_N1_A" value="31000000000000"/>
      <parameter id="mwf3456aeb_b788_4020_9e93_211adb2cc1a1" name="kon_V165_R1_L" value="30000000"/>
      <parameter id="mw6d117eba_5f1c_46ff_b6d2_189389dbc772" name="kon_V165_R2_L" value="10000000"/>
      <parameter id="mw4be68582_bb4c_4be2_b44a_e32eac39ead3" name="kon_V165_N1_L" value="3200000"/>
      <parameter id="mw0b79536e_7fa2_436c_bb1a_04cd414339cd" name="kon_V121_R1_L" value="30000000"/>
      <parameter id="mwcdc7d9e0_e8ec_4ecb_b751_3620a3402109" name="kon_V121_R2_L" value="10000000"/>
      <parameter id="mw98e59bdd_97c6_4137_ad33_5adf1ad21087" name="kc_V165N1_R2_L" value="100000000000000"/>
      <parameter id="mwca4de5cc_3c1d_4f4c_bfaf_226408b7a55c" name="kc_V165R2_N1_L" value="31000000000000"/>
      <parameter id="mw4ac06724_9731_4126_8a05_2c689f1197b1" name="koff_V164_MECM" value="0.01"/>
      <parameter id="mw432de2a3_9ce8_4621_9c87_0dc98dc26b07" name="koff_V164_MPBM" value="0.01"/>
      <parameter id="mwf327bcce_334e_4c35_8efb_410fb5352838" name="koff_V164_MEBM" value="0.01"/>
      <parameter id="mw05de0d3c_9deb_4dc1_93f2_47342ac37838" name="koff_V165_MECM" value="0.01"/>
      <parameter id="mw968c6e03_063d_4746_b887_02a5e78b83c7" name="koff_V165_MPBM" value="0.01"/>
      <parameter id="mw064f6596_668d_4905_a367_a8518c843430" name="koff_V165_MEBM" value="0.01"/>
      <parameter id="mw303ba556_0844_4696_9308_9337ea7e6a39" name="koff_V164_R1_tis_dis_A" value="0.001"/>
      <parameter id="mw74bb3615_1123_4bc2_838d_0c8fb952ef70" name="koff_V164_R2_tis_dis_A" value="0.001"/>
      <parameter id="mwd5171aea_c7dd_4947_95c8_3787fcdc2d16" name="koff_V164_N1_tis_dis_A" value="0.001"/>
      <parameter id="mw95c20b1c_bec1_465e_a54a_9b8d8c93cf26" name="koff_V164N1_R2_tis_dis_A" value="0.001"/>
      <parameter id="mwb686574b_3d9e_4806_9bf3_785f600c9310" name="koff_V164R2_N1_tis_dis_A" value="0.001"/>
      <parameter id="mw66cce1ac_8b65_4dcb_840a_6c30b3b11bb1" name="koff_V120_R1_tis_dis_A" value="0.001"/>
      <parameter id="mwc3a26c5d_25f6_441c_b743_df5fa5b25f28" name="koff_V120_R2_tis_dis_A" value="0.001"/>
      <parameter id="mw5a113564_d230_4f80_a710_a211ddf55a6c" name="koff_V165_R1_tis_dis_A" value="0.001"/>
      <parameter id="mw5569d5c1_2e7a_44e8_a5d1_9b7b738db3cb" name="koff_V165_R2_tis_dis_A" value="0.001"/>
      <parameter id="mw2c9ad00d_563a_4187_abd2_0064fbc930fe" name="koff_V165_N1_tis_dis_A" value="0.001"/>
      <parameter id="mw44fb51c7_d1b1_435f_84e1_496a488aae98" name="koff_V165N1_R2_tis_dis_A" value="0.001"/>
      <parameter id="mwe1543e2d_981e_48cf_9251_94acada216ec" name="koff_V165R2_N1_tis_dis_A" value="0.001"/>
      <parameter id="mwa62a6927_032e_4c77_9ecf_b8b08c85dcf2" name="koff_V121_R1_tis_dis_A" value="0.001"/>
      <parameter id="mwdda9a115_5352_4358_9919_1fce8d34924b" name="koff_V121_R2_tis_dis_A" value="0.001"/>
      <parameter id="mwc5397f51_34be_4299_beae_0e01c2143aef" name="kdissoc_R1_N1_tis_dis_A" value="0.01"/>
      <parameter id="mwc28e14e1_5b94_43d1_94df_dc439913f5f0" name="kdissoc_R1_N1_tis_dis_L" value="0.01"/>
      <parameter id="mwaf35dae3_6e6b_4a7e_bd35_1722efb3e719" name="koff_V164_R1_tis_dis_L" value="0.001"/>
      <parameter id="mwcbe529ee_672f_4a94_a921_d4757d18ee64" name="koff_V164_R2_tis_dis_L" value="0.001"/>
      <parameter id="mwacae1e11_d2cc_4b1d_8b50_1793bf2b85c3" name="koff_V164_N1_tis_dis_L" value="0.001"/>
      <parameter id="mw7739d4fb_a614_4ed2_ab38_2c8e1040d79b" name="koff_V164N1_R2_tis_dis_L" value="0.001"/>
      <parameter id="mwaf747962_8d02_43a1_a1e9_09ea7d419690" name="koff_V164R2_N1_tis_dis_L" value="0.001"/>
      <parameter id="mw3f1a40b7_5a47_4238_ba1f_13ad51d7eb63" name="koff_V120_R1_tis_dis_L" value="0.001"/>
      <parameter id="mwb2b820d4_cce0_4c2c_85a7_ffefc513e899" name="koff_V120_R2_tis_dis_L" value="0.001"/>
      <parameter id="mw387272d9_cc29_4690_81d1_3929ad90147e" name="koff_V165_R1_tis_dis_L" value="0.001"/>
      <parameter id="mw6dbdf46c_4cbe_4860_9156_663c2b29a813" name="koff_V165_R2_tis_dis_L" value="0.001"/>
      <parameter id="mw9064261e_81cb_4257_b3f8_b01cae86f44b" name="koff_V165_N1_tis_dis_L" value="0.001"/>
      <parameter id="mw09d73c2d_f39a_46ca_9fca_ceb5d23d55ca" name="koff_V165R2_N1_tis_dis_L" value="0.001"/>
      <parameter id="mw6ec68926_77d9_4d75_8bcb_239416e34b8e" name="koff_V165N1_R2_tis_dis_L" value="0.001"/>
      <parameter id="mwf96ac196_4c19_4aaf_ba1c_61f363220b4e" name="koff_V121_R1_tis_dis_L" value="0.001"/>
      <parameter id="mw2e7938f4_a4fd_4ddf_8f05_52594e27b2e2" name="koff_V121_R2_tis_dis_L" value="0.001"/>
      <parameter id="mw94a4ec57_6965_4e62_8927_51261b7b53f8" name="koff_V165_R1_tis_norm_A" value="0.001"/>
      <parameter id="mw9a51927e_0bf5_48b9_a916_b6b8d0c90841" name="koff_V165_R2_tis_norm_A" value="0.001"/>
      <parameter id="mwe6fa43a0_e8c2_4343_b807_eaf6e0fbf0c9" name="koff_V165_N1_tis_norm_A" value="0.001"/>
      <parameter id="mwb2369980_51fd_4ba1_91e0_a54de84f721a" name="koff_V165N1_R2_tis_norm_A" value="0.001"/>
      <parameter id="mw7184f5d5_d20c_4584_b677_1ccfa02c1d36" name="koff_V165R2_N1_tis_norm_A" value="0.001"/>
      <parameter id="mwa4494f54_3c25_4dce_b262_9c25294652f4" name="koff_V121_R1_tis_norm_A" value="0.001"/>
      <parameter id="mwff7254ca_a66d_4494_8ea1_a6f03b6972f9" name="koff_V121_R2_tis_norm_A" value="0.001"/>
      <parameter id="mw870b93ba_dba8_473f_adbe_1c0042612df6" name="koff_V165_R1_tis_norm_L" value="0.001"/>
      <parameter id="mw5d0b5f72_d343_4f42_81f9_1859501e86e8" name="koff_V165_R2_tis_norm_L" value="0.001"/>
      <parameter id="mw3694f70d_557b_433b_bf39_fa92f1fd598e" name="koff_V165_N1_tis_norm_L" value="0.001"/>
      <parameter id="mw785cfda0_df60_401e_98aa_d1c7c00fc3a7" name="koff_V165N1_R2_tis_norm_L" value="0.001"/>
      <parameter id="mw2430e6f4_87d1_4eac_9bc2_66c50debd4b0" name="koff_V165R2_N1_tis_norm_L" value="0.001"/>
      <parameter id="mw17f13a39_2f0c_490e_875e_115e6832d7eb" name="koff_V121_R1_tis_norm_L" value="0.001"/>
      <parameter id="mw54a1e148_2dc2_4073_b5d2_c5428fda3a8a" name="koff_V121_R2_tis_norm_L" value="0.001"/>
      <parameter id="mwcf8a355b_04fa_46f6_9ed4_8deb89a1060b" name="koff_V164_MECM_tis_norm" value="1"/>
      <parameter id="mw24599270_5f1e_4bbc_b065_39121f94ba85" name="koff_V164_MEBM_tis_norm" value="1"/>
      <parameter id="mwbfc41c0c_fe57_4fb1_887f_be72b236498e" name="koff_V164_MPBM_tis_norm" value="1"/>
      <parameter id="mw295bd3ef_ae1e_418e_8ab6_7a84d1676cbb" name="kon_V164_MECM_tis_norm" value="1"/>
      <parameter id="mw43003528_0d1f_463b_94db_11897a949c07" name="kon_V164_MEBM_tis_norm" value="1"/>
      <parameter id="mw481a11c2_010e_4263_9d65_4a568ee25823" name="kon_V164_MPBM_tis_norm" value="1"/>
      <parameter id="mwcfedb8df_cd27_4803_aa97_b3576cd3ba6a" name="koff_V165_MECM_tis_norm" value="1"/>
      <parameter id="mw89d966e8_276f_4150_aa2e_9467ee716bc5" name="koff_V165_MEBM_tis_norm" value="1"/>
      <parameter id="mwbd0a9613_fb91_4256_9c82_124fe282ad0b" name="koff_V165_MPBM_tis_norm" value="1"/>
      <parameter id="mw5dcd98d3_f2bb_40a2_aa44_42cb8d56c595" name="kon_V165_MECM_tis_norm" value="1"/>
      <parameter id="mw9344900a_fba4_4df2_ac0d_27783ecfa59e" name="kon_V165_MEBM_tis_norm" value="1"/>
      <parameter id="mwec87cda5_76ca_4ffd_a9a0_a60193b81660" name="kon_V165_MPBM_tis_norm" value="1"/>
      <parameter id="mwc8af0ad3_ac19_407c_8528_538ed643f502" name="k_int_R1_tis_norm_A" value="1"/>
      <parameter id="mwd26bf80d_3663_4238_9067_5c879777d794" name="k_int_R2_tis_norm_A" value="1"/>
      <parameter id="mwb67fe94d_88d4_46f3_aeeb_d77beb2433dd" name="k_int_N1_tis_norm_A" value="1"/>
      <parameter id="mwbb258010_7a3e_49fb_b3ba_22b89a981381" name="k_int_V120R1_tis_norm_A" value="1"/>
      <parameter id="mw7fc6da7c_7c00_4b12_9431_425ca1458f12" name="k_int_V120R2_tis_norm_A" value="1"/>
      <parameter id="mwf764781e_51db_4b76_87f1_22a0e163b570" name="k_int_V164R1_tis_norm_A" value="1"/>
      <parameter id="mw72aed36d_08e3_4438_8c91_7b89a711966e" name="k_int_V164R2_tis_norm_A" value="1"/>
      <parameter id="mwe22020cb_e0f8_4b33_9cbd_7691c858e945" name="k_int_V164N1_tis_norm_A" value="1"/>
      <parameter id="mwb085f912_9e50_486b_8eb4_57ba88409600" name="k_int_R1N1_tis_norm_A" value="1"/>
      <parameter id="mw19c98869_3378_4a68_bcc3_f13dbfef532b" name="k_int_V164R2N1_tis_norm_A" value="1"/>
      <parameter id="mwe3120348_2743_48ea_969d_c6f94bbd1f9d" name="k_int_V120R1N1_tis_norm_A" value="1"/>
      <parameter id="mw94888662_131a_4a4c_bf9e_251db357c899" name="k_int_R1_tis_norm_L" value="1"/>
      <parameter id="mw59bf72bb_c904_48a1_8ebd_1106be3a0fc6" name="k_int_R2_tis_norm_L" value="1"/>
      <parameter id="mw796b72ba_6853_4c4e_93d8_caf68f37ddb5" name="k_int_N1_tis_norm_L" value="1"/>
      <parameter id="mw5c4f926e_6ec7_40e5_aeb4_ddbcabb33911" name="k_int_V120R1_tis_norm_L" value="1"/>
      <parameter id="mwd6cab5e0_85d9_4038_8728_6afecebb3dc0" name="k_int_V120R2_tis_norm_L" value="1"/>
      <parameter id="mwda24039d_0325_4876_821e_dd1fe84d431b" name="k_int_V164R1_tis_norm_L" value="1"/>
      <parameter id="mwbe36ffdb_72aa_4494_9185_b1310f6d13e6" name="k_int_V164R2_tis_norm_L" value="1"/>
      <parameter id="mwdf16c7ed_bfe6_4751_ab4e_094c2a3380ea" name="k_int_V164N1_tis_norm_L" value="1"/>
      <parameter id="mw39030388_af69_486e_9063_e9b0cebb1f76" name="k_int_R1N1_tis_norm_L" value="1"/>
      <parameter id="mwe4903255_367f_4995_806e_62c08ca1642d" name="k_int_V164R2N1_tis_norm_L" value="1"/>
      <parameter id="mw1c96d363_7c3d_4544_ab79_51979a9469de" name="k_int_V120R1N1_tis_norm_L" value="1"/>
      <parameter id="mw7dc91030_d591_4cde_b286_54be9e21c4dd" name="kon_V164_R1_tis_norm_A" value="1"/>
      <parameter id="mw54b34f1f_f2bc_4dcd_a552_723518ca519a" name="kon_V164_R2_tis_norm_A" value="1"/>
      <parameter id="mwb6a6f0d9_abd8_4c73_87d5_9d4171c52bc4" name="kon_V164_N1_tis_norm_A" value="1"/>
      <parameter id="mw5c1ca214_b652_470f_b588_23e3316c8017" name="kc_V164N1_R2_tis_norm_A" value="1"/>
      <parameter id="mw46b627a4_4aa4_4294_96c0_8e2f3ce4021f" name="kon_V120_R1_tis_norm_A" value="1"/>
      <parameter id="mwd02513c4_7d10_4e7c_a78e_008353391009" name="kon_V120_R2_tis_norm_A" value="1"/>
      <parameter id="mwc71dd5cc_d8b0_4fba_9e63_38a8a4799bca" name="kc_R1_N1_tis_norm_A" value="1"/>
      <parameter id="mw39b8da18_400f_4b78_9e3e_2632d8f9366f" name="kc_V164R2_N1_tis_norm_A" value="1"/>
      <parameter id="mwfae235c4_1629_426f_9422_765c90f5d43e" name="sR_R1_tis_norm_A" value="1"/>
      <parameter id="mw8890fa88_b2f3_446b_bd03_ec8754c74ee6" name="sR_N1_tis_norm_A" value="1"/>
      <parameter id="mwa22c9fc1_e03e_472d_967b_73762279efc3" name="sR_R2_tis_norm_A" value="1"/>
      <parameter id="mwf12fcce7_7807_4ab5_ae47_52ecdee87d12" name="kon_V164_R1_tis_norm_L" value="1"/>
      <parameter id="mw0082b05e_06b4_49be_909c_f656c1673459" name="kon_V164_R2_tis_norm_L" value="1"/>
      <parameter id="mweffe2d94_587f_4f78_b193_2aa48b69981d" name="kon_V164_N1_tis_norm_L" value="1"/>
      <parameter id="mwcc1c8668_055c_4cf2_963a_baa7b1b947cd" name="kon_V120_R1_tis_norm_L" value="1"/>
      <parameter id="mw091f6c07_788b_4c5d_864c_d906e21acf66" name="kon_V120_R2_tis_norm_L" value="1"/>
      <parameter id="mwf6c27ccd_fccc_4d1a_9c54_056b8dea4dee" name="kc_V164N1_R2_tis_norm_L" value="1"/>
      <parameter id="mw3f888bbe_9c38_414d_893d_abd19a858eac" name="kc_R1_N1_tis_norm_L" value="1"/>
      <parameter id="mw61db0e6c_5b3a_48e0_afb9_07973981461d" name="kc_V164R2_N1_tis_norm_L" value="1"/>
      <parameter id="mwff0f813d_a631_4567_88fd_816ece462120" name="sR_R1_tis_norm_L" value="1"/>
      <parameter id="mwf6f76a52_06f7_4756_a2ff_24e540301687" name="sR_N1_tis_norm_L" value="1"/>
      <parameter id="mwb476d063_fedb_4a78_bf10_dcfa6c31b51b" name="sR_R2_tis_norm_L" value="1"/>
      <parameter id="mwf80acad8_1560_4681_a718_b454f2a3583a" name="kon_V164_N1_myocytes" value="3200000"/>
      <parameter id="mw4074b115_ef72_4e07_b1ba_575a3eb98748" name="koff_V164_N1_myo" value="0.001"/>
      <parameter id="mw30f0105b_7cef_426c_bc24_6e2cd63dcb65" name="kon_V164_N1_myo" value="1"/>
      <parameter id="mw061c0ea4_82b9_4730_935a_16ee416a4b29" name="kon_V165_N1_myocytes" value="3200000"/>
      <parameter id="mwf8f887c9_80c2_423c_9a92_721d349e8e34" name="koff_V165_N1_myo" value="0.001"/>
      <parameter id="mwbfa0d1ad_fad9_483f_8198_ae0c0a4f64e9" name="kon_V165_N1_myo" value="1"/>
      <parameter id="mw0e576cc4_a05a_4069_be4e_f59918667fd6" name="k_int_V165N1_myo" value="1"/>
      <parameter id="mwd342fe37_9a93_425c_9c9d_bb807bba02fb" name="k_int_myo" value="0.00028"/>
      <parameter id="mw88d7e38f_0ae8_42f9_965b_9a008a75ff09" name="sR_myo" value="0.00028"/>
      <parameter id="mw498e976b_4a1b_4454_af40_b1968c8b40cc" name="k_int_N1_myo" value="1"/>
      <parameter id="mwf9ca91e7_9755_43c1_9c0e_8c9bdc57daa9" name="sR_N1_myo" value="1"/>
      <parameter id="mw47824aeb_8f09_414d_93bc_2936387d6d64" name="k_int_V164N1_myo" value="1"/>
      <parameter id="mw241af0a9_5533_4425_a9e9_c5002d5b2523" name="koff_V165_MECM_tis_dis" value="1"/>
      <parameter id="mwd665ec93_9c5f_44bd_aa3d_fdf37166a761" name="koff_V165_MEBM_tis_dis" value="1"/>
      <parameter id="mw1b21ba43_b268_4ae7_bd12_384a27331d83" name="koff_V165_MPBM_tis_dis" value="1"/>
      <parameter id="mwf84f6551_a964_4a4b_a28b_6c79287bb3b1" name="kon_V165_MECM_tis_dis" value="1"/>
      <parameter id="mw7d6a7e3f_5402_4a10_9ce4_9edf42b4a203" name="kon_V165_MEBM_tis_dis" value="1"/>
      <parameter id="mw171c2faa_a66b_4309_9f54_04d988182b5b" name="kon_V165_MPBM_tis_dis" value="1"/>
      <parameter id="mw22df01ba_40dc_469d_907a_f6b09a5a11b1" name="koff_V164_MECM_tis_dis" value="1"/>
      <parameter id="mwd3255170_1caa_43b4_8581_516634fd2a79" name="koff_V164_MEBM_tis_dis" value="1"/>
      <parameter id="mw3f13a4c1_f179_4917_bf85_44636ed1e119" name="koff_V164_MPBM_tis_dis" value="1"/>
      <parameter id="mw7bed2f53_dc87_4b32_b795_3d52e0edf4b0" name="kon_V164_MECM_tis_dis" value="1"/>
      <parameter id="mw2900c0f4_3e8b_4b81_9d08_7753f7809b5d" name="kon_V164_MEBM_tis_dis" value="1"/>
      <parameter id="mw512a2d55_3580_48d5_acb4_fcda5ab3c542" name="kon_V164_MPBM_tis_dis" value="1"/>
      <parameter id="mw64c185f8_70a1_4ab0_8689_8cd35ef086da" name="k_int_R1_tis_dis_A" value="1"/>
      <parameter id="mwe07e367d_afee_4a8e_b302_7afcd0693928" name="k_int_R2_tis_dis_A" value="1"/>
      <parameter id="mw3f021850_a309_45de_839d_026eeb05f655" name="k_int_N1_tis_dis_A" value="1"/>
      <parameter id="mw6f7ffa93_bc7f_4f34_a4c2_cd5182fc8b5c" name="k_int_V121R1_tis_dis_A" value="1"/>
      <parameter id="mwe8cf7e5f_2357_45a0_a173_85b4ee5e720e" name="k_int_V121R2_tis_dis_A" value="1"/>
      <parameter id="mw3f714ce9_d01e_4589_b067_0e34572a851e" name="k_int_V165R1_tis_dis_A" value="1"/>
      <parameter id="mwd9ae45f2_2d30_44a8_abf2_06893ed6ff5c" name="k_int_V165R2_tis_dis_A" value="1"/>
      <parameter id="mw1cb436af_0425_4225_827b_d8465733fb3a" name="k_int_V165N1_tis_dis_A" value="1"/>
      <parameter id="mw4a65d8ea_edd4_41c8_b51e_90c819b57b47" name="k_int_R1N1_tis_dis_A" value="1"/>
      <parameter id="mwef7193f0_e632_4adf_bf6f_b0c89f62a42d" name="k_int_V165R2N1_tis_dis_A" value="1"/>
      <parameter id="mw074a1065_93df_4b8a_883c_6586e996fb12" name="k_int_V121R1N1_tis_dis_A" value="1"/>
      <parameter id="mwc42b0597_afa6_41c5_9954_52e936d6ff74" name="k_int_R1_tis_dis_L" value="1"/>
      <parameter id="mw739848fc_2b98_4721_addb_0cb4c17f1f84" name="k_int_R2_tis_dis_L" value="1"/>
      <parameter id="mw706c5f7f_5c8e_4403_b463_f4a29131d7ef" name="k_int_N1_tis_dis_L" value="1"/>
      <parameter id="mwb4fc6dbf_47a6_45d3_bb36_35c9178e4540" name="k_int_V121R1_tis_dis_L" value="1"/>
      <parameter id="mwc5337b80_4189_467d_a7e1_e1c39d117a15" name="k_int_V121R2_tis_dis_L" value="1"/>
      <parameter id="mwb941bc2e_53c7_40f4_a000_000dda6eda2b" name="k_int_V165R1_tis_dis_L" value="1"/>
      <parameter id="mw2d58dbfb_83e9_4fd9_9feb_b5f99dd0bf1b" name="k_int_V165R2_tis_dis_L" value="1"/>
      <parameter id="mwc5caa2e4_ec14_4287_b323_0f7e13557d88" name="k_int_V165N1_tis_dis_L" value="1"/>
      <parameter id="mwfbc99c92_00b7_4a08_afdf_edb8d264e8b4" name="k_int_R1N1_tis_dis_L" value="1"/>
      <parameter id="mwa3fe1a2e_6dff_471c_a5cb_40dcbdf16b5c" name="k_int_V165R2N1_tis_dis_L" value="1"/>
      <parameter id="mw0c337bdf_8bea_426c_a588_588c2885184c" name="k_int_V121R1N1_tis_dis_L" value="1"/>
      <parameter id="mw1af86ec2_f25a_417e_9a1b_542a93ace9db" name="kon_V165_R1_tis_dis_A" value="1"/>
      <parameter id="mw213b7bd3_6a4e_4573_b554_ea0ecf588336" name="kon_V165_R2_tis_dis_A" value="1"/>
      <parameter id="mwe1533faf_7680_450b_a1e4_68c4f1e5e6f4" name="kon_V165_N1_tis_dis_A" value="1"/>
      <parameter id="mwb7edb544_51d4_4753_9422_fa0afe248311" name="kc_V165N1_R2_tis_dis_A" value="1"/>
      <parameter id="mwe14c28bb_dd8f_4944_9108_59f3f3cad12a" name="kc_V165R2_N1_tis_dis_A" value="1"/>
      <parameter id="mw45ad84af_aad2_4da9_af8a_7c336f89ffa5" name="kon_V121_R1_tis_dis_A" value="1"/>
      <parameter id="mw46a97eab_711a_4352_8fc7_fe3a77d397f5" name="kon_V121_R2_tis_dis_A" value="1"/>
      <parameter id="mw8f9259aa_7d0d_48a5_8150_d8252bdacd35" name="kc_R1_N1_tis_dis_A" value="1"/>
      <parameter id="mw19097800_40fa_42fd_b50c_ce2e094a34a7" name="sR_R1_tis_dis_A" value="1"/>
      <parameter id="mw6ea89beb_991e_4313_acc0_e779b0eaef38" name="sR_N1_tis_dis_A" value="1"/>
      <parameter id="mw382357ae_26fa_40b8_a0c8_2748ad620734" name="sR_R2_tis_dis_A" value="1"/>
      <parameter id="mwa997866c_669c_4dd4_ba50_6fdbcc554ffc" name="kon_V165_R1_tis_dis_L" value="1"/>
      <parameter id="mweaaa2a4e_9688_4c99_9432_7654324b78b4" name="kon_V165_R2_tis_dis_L" value="1"/>
      <parameter id="mwa52da7f0_f63e_4372_8242_98568ba687aa" name="kon_V165_N1_tis_dis_L" value="1"/>
      <parameter id="mw759aa121_74c3_44e9_b3ad_3c6668d2f5f4" name="kc_V165N1_R2_tis_dis_L" value="1" constant="false"/>
      <parameter id="mwc8a81fed_3ef9_425e_b7c2_d4690ec86a3b" name="kc_V165R2_N1_tis_dis_L" value="1" constant="false"/>
      <parameter id="mw775c28a7_9ce2_451b_922e_b3294ce11719" name="kon_V121_R1_tis_dis_L" value="1"/>
      <parameter id="mw6ebeb51c_aa27_4482_9909_a19f14321fdb" name="kon_V121_R2_tis_dis_L" value="1"/>
      <parameter id="mwe778c395_d049_494d_a428_2aa9d37aa64b" name="kc_R1_N1_tis_dis_L" value="1" constant="false"/>
      <parameter id="mwa14b09b9_4fda_4ff6_9933_cfcafd1691fb" name="sR_R1_tis_dis_L" value="1"/>
      <parameter id="mw424d0001_8f32_4263_8656_368967e3524f" name="sR_N1_tis_dis_L" value="1"/>
      <parameter id="mwda60e8b5_6bbe_43c3_a9d3_829fa6bc4cee" name="sR_R2_tis_dis_L" value="1"/>
      <parameter id="mw39d06142_4f9b_4bb8_973b_aff02726c173" name="kon_V165_N1_tumor" value="3200000"/>
      <parameter id="mwe9bbfae3_f001_4430_b4db_f8e3476d51c5" name="kon_V165_N2_tumor" value="1000000"/>
      <parameter id="mw04e17cce_ed1c_4dbb_b17a_f60f1a50ad90" name="kon_V165_R1_tumor" value="30000000"/>
      <parameter id="mw521f4081_2330_4ec5_87e0_2ca2d84b82ce" name="kon_V165_R2_tumor" value="10000000"/>
      <parameter id="mw7385c14f_a899_4d94_a550_1cedf29b39b0" name="kon_V121_R1_tumor" value="30000000"/>
      <parameter id="mw705c6f17_5fd1_4628_9679_877fa41d0d59" name="kon_V121_R2_tumor" value="10000000"/>
      <parameter id="mw3cebfe52_80e3_41e6_9ca7_309eb1dff8a4" name="kc_V165N1_R2_tumor" value="100000000000000"/>
      <parameter id="mwbe2bdf95_12ea_49d2_8612_b6a18e4f53fa" name="kc_V165R2_N1_tumor" value="31000000000000"/>
      <parameter id="mw108adfc3_f462_4752_ba7c_dc944c338a3b" name="kc_R1_N1_tumor" value="100000000000000"/>
      <parameter id="mw3a46fc9f_8422_47c2_ae33_772bb8a750c8" name="kc_R1_N2_tumor" value="100000000000000"/>
      <parameter id="mwa5dc61c5_df3b_41c2_a02d_3a85cb0c6c8d" name="koff_V165N1_R2_tum" value="0.001"/>
      <parameter id="mw2cc0e8a5_4468_40e8_b5d9_c697fde53c54" name="koff_V121_R1_tum" value="0.001"/>
      <parameter id="mwebf6b5ec_858a_47ba_b507_1cb942ab94e0" name="koff_V165R2_N1_tum" value="0.001"/>
      <parameter id="mwe6fdc7d2_ae81_4638_8ca3_8173cd107246" name="koff_V121_R2_tum" value="0.001"/>
      <parameter id="mwfeac955f_d4ba_4ba4_b8d6_11083ee24fc6" name="koff_V165N2_R2_tum" value="0.001"/>
      <parameter id="mweb6c8182_9ebb_49f3_800b_4cbf309f2312" name="koff_V165R2_N2_tum" value="0.001"/>
      <parameter id="mw6a0d2049_8664_420c_b85e_0870d5c6b8b4" name="koff_V165_N1_tum" value="0.001"/>
      <parameter id="mw893bc82f_341e_4a15_806c_2845f613b4fd" name="koff_V165_N2_tum" value="0.001"/>
      <parameter id="mw460afcd0_61d1_4714_984f_7a249b1ad759" name="koff_V165_R1_tum" value="0.001"/>
      <parameter id="mwb35f9071_b100_4d1d_a50e_5419a88d7adb" name="koff_V165_R2_tum" value="0.001"/>
      <parameter id="mwee763d6f_d5da_45c3_ad8a_8f009ee7e780" name="kon_V164_N1_tumor" value="3200000"/>
      <parameter id="mwd40ee7ef_7fb1_45e4_9178_8597b511d79c" name="kon_V164_N2_tumor" value="1000000"/>
      <parameter id="mw3273e1b3_6329_40e2_a5a0_ce6f126e1480" name="kon_V164_R1_tumor" value="30000000"/>
      <parameter id="mwa0c079fd_1173_4acd_9399_bb48186703e6" name="kon_V164_R2_tumor" value="10000000"/>
      <parameter id="mwe4103061_8aa3_4b88_8515_cd608320f8f0" name="kon_V120_R1_tumor" value="30000000"/>
      <parameter id="mwc6d334c7_f5ed_40dd_9348_7fa665f838d1" name="kon_V120_R2_tumor" value="10000000"/>
      <parameter id="mw436d7e0e_9e65_4c18_bcaa_fbff639d09d2" name="kc_V164N1_R2_tumor" value="100000000000000"/>
      <parameter id="mw4ecdd26f_3c48_4e72_93a8_8faacd8cf895" name="kc_V164R2_N1_tumor" value="31000000000000"/>
      <parameter id="mwf6d3a832_a46c_4baf_859b_da143e840a17" name="koff_V164_N1_tum" value="0.001"/>
      <parameter id="mwe8be9101_7c29_4293_a7e7_2f8bd55c6163" name="koff_V164_N2_tum" value="0.001"/>
      <parameter id="mw98cb96bf_927c_4346_8db9_b31c242915ab" name="koff_V164_R1_tum" value="0.001"/>
      <parameter id="mwd57e450a_0ad8_4327_9c3c_1d33115df816" name="koff_V164_R2_tum" value="0.001"/>
      <parameter id="mw38785dd0_bb1c_45b8_820a_065e9afe6f9b" name="koff_V164N1_R2_tum" value="0.001"/>
      <parameter id="mwafbf6454_e124_4766_837a_31817f6c1306" name="koff_V120_R1_tum" value="0.001"/>
      <parameter id="mw04d80aa0_c407_4196_8358_c6ad5c6d063b" name="koff_V164R2_N1_tum" value="0.001"/>
      <parameter id="mweb4d04b4_b4bd_46a4_b2b7_4ceb845cb25a" name="koff_V120_R2_tum" value="0.001"/>
      <parameter id="mwcec3b75e_b62e_424c_9539_b2e180d0acb4" name="koff_V164N2_R2_tum" value="0.001"/>
      <parameter id="mw95923456_af38_4250_a146_3a787dcb6356" name="koff_V164R2_N2_tum" value="0.001"/>
      <parameter id="mw3d568e3f_09c0_4d45_b454_4c11405744a2" name="kdissoc_R1_N1_tum" value="0.01"/>
      <parameter id="mw316e3096_6d5f_4440_b18a_ee967c9c3ec1" name="kdissoc_R1_N2_tum" value="0.01"/>
      <parameter id="mw670ecf83_a137_47b7_bfa7_0fe0c53e6b37" name="k_int_tum" value="0.00028"/>
      <parameter id="mwe4eea0ff_d10f_4785_9da6_f7cb4630b0c1" name="sR_tum" value="0.00028"/>
      <parameter id="mwdbf25031_b62d_42a9_9cc2_6221bb5192d5" name="sR_N1_tum" value="1" constant="false"/>
      <parameter id="mwf2eeb09a_bda5_4481_9b98_8289ee8b2f28" name="sR_N2_tum" value="1" constant="false"/>
      <parameter id="mw5100060e_c740_4087_ba2c_fce5ca627138" name="sR_R1_tum" value="1" constant="false"/>
      <parameter id="mw3977c9b3_1dce_48a5_ad73_b0eb35924940" name="sR_R2_tum" value="1" constant="false"/>
      <parameter id="mw371ca77f_fa7f_4888_a7d6_72870aa92bab" name="k_int_N1_tum" value="1"/>
      <parameter id="mw87af54a1_820a_42f9_a30a_cbb1ddaaec72" name="k_int_N2_tum" value="1"/>
      <parameter id="mw636c2a01_1c03_427d_a41a_3766c33b8a38" name="k_int_R1_tum" value="1"/>
      <parameter id="mwccb2f0be_58a4_4132_9ef4_50fe0c1c5469" name="k_int_R2_tum" value="1"/>
      <parameter id="mwd412718d_bff5_4bed_a2fd_dafe2a7e6404" name="k_int_V165N1_tum" value="1"/>
      <parameter id="mw3bbfcbb0_c552_4854_ad51_f61e6f4f0a0d" name="k_int_V165N2_tum" value="1"/>
      <parameter id="mw95ab49d6_cdde_4281_ae1c_a136cf224655" name="k_int_V165R1_tum" value="1"/>
      <parameter id="mwf4acfcf7_11fd_4cce_907f_763717672fac" name="k_int_V165R2_tum" value="1"/>
      <parameter id="mw5628835a_ae83_456a_bf4b_b3476bd35390" name="k_int_V120R1_tis_dis_A" value="1"/>
      <parameter id="mw9ca37354_39c5_41c8_94bb_9bea8235748a" name="k_int_V120R2_tis_dis_A" value="1"/>
      <parameter id="mwa4c4d27f_e131_4da9_b52f_a1536d9e2abe" name="k_int_V164R1_tis_dis_A" value="1"/>
      <parameter id="mw85b3d471_1d5d_4a24_9980_6c226b33038f" name="k_int_V164R2_tis_dis_A" value="1"/>
      <parameter id="mw8781a9c6_f02d_4be2_ae17_d9bba75295a5" name="k_int_V164N1_tis_dis_A" value="1"/>
      <parameter id="mwe656bf17_08ba_4c47_b872_a498efd531e4" name="k_int_V164R2N1_tis_dis_A" value="1"/>
      <parameter id="mw555b9dee_0464_4711_b0f5_0e42e4374423" name="k_int_V120R1N1_tis_dis_A" value="1"/>
      <parameter id="mw1741a9c5_d3b2_4468_8488_b2d4e2182a25" name="k_int_V120R1_tis_dis_L" value="1"/>
      <parameter id="mw8a6e8f8f_73c8_4225_a290_8dd5ad8f7628" name="k_int_V120R2_tis_dis_L" value="1"/>
      <parameter id="mwc5caa1c0_faf7_42de_8721_76078373a248" name="k_int_V164R1_tis_dis_L" value="1"/>
      <parameter id="mwac6f61fd_0ed5_47d4_aae1_4bad3c280a08" name="k_int_V164R2_tis_dis_L" value="1"/>
      <parameter id="mw65386e8d_48f9_4a33_8b59_63e6dff682b2" name="k_int_V164N1_tis_dis_L" value="1"/>
      <parameter id="mw5ac23499_2ba0_4152_ab6d_c2722e834130" name="k_int_V164R2N1_tis_dis_L" value="1"/>
      <parameter id="mw36aa1d2a_5bc0_492f_a19f_75c73c69288e" name="k_int_V120R1N1_tis_dis_L" value="1"/>
      <parameter id="mw55a2748f_d35b_46c5_aaf7_77452a4c9665" name="kon_V164_R1_tis_dis_A" value="1"/>
      <parameter id="mw8f45412d_dec5_480a_8379_5d5fc3d3c41e" name="kon_V164_R2_tis_dis_A" value="1"/>
      <parameter id="mwe376eb8a_118b_4aee_9c08_45ae28141bcf" name="kon_V164_N1_tis_dis_A" value="1"/>
      <parameter id="mwb5398139_4c6a_4a1e_9ebc_9c77c0943785" name="kc_V164N1_R2_tis_dis_A" value="1"/>
      <parameter id="mw5a9a4387_23fe_4021_8a3d_6b9b73fdb41d" name="kon_V120_R1_tis_dis_A" value="1"/>
      <parameter id="mwdb91c8f1_66b9_4a7e_82a7_25c57df7e0ae" name="kon_V120_R2_tis_dis_A" value="1"/>
      <parameter id="mwf3f28dba_a3e9_484a_b356_f4b8928e9585" name="kc_V164R2_N1_tis_dis_A" value="1"/>
      <parameter id="mwcc472d55_20a1_4f2d_a79a_86e84393ef9b" name="kon_V164_R1_tis_dis_L" value="1"/>
      <parameter id="mw84400c33_ce25_4e95_b9a5_54bfacdb1461" name="kon_V164_R2_tis_dis_L" value="1"/>
      <parameter id="mwc3aae910_e44f_48d7_9056_f9196b223469" name="kon_V164_N1_tis_dis_L" value="1"/>
      <parameter id="mwbffc9f3d_708d_4686_8392_f62ea828cd61" name="kon_V120_R1_tis_dis_L" value="1"/>
      <parameter id="mw34ec1ab6_7e59_4dab_a61c_c7fa86b5d62d" name="kon_V120_R2_tis_dis_L" value="1"/>
      <parameter id="mw67a0a56a_9220_4f25_a641_6d3acaea1173" name="kc_V164N1_R2_tis_dis_L" value="1" constant="false"/>
      <parameter id="mwe3fe1bb5_6c82_43f3_b9a6_51ee4070112b" name="kc_V164R2_N1_tis_dis_L" value="1" constant="false"/>
      <parameter id="mwe024777b_3864_43db_bf4f_037fcb04d4cd" name="kon_V165_N1_tum" value="1"/>
      <parameter id="mw1757d6fd_08b6_4c42_b9df_7b849f663a24" name="kon_V165_N2_tum" value="1"/>
      <parameter id="mw1a7d764e_b5cb_4c28_8a2f_510ec5b1f16e" name="kon_V165_R1_tum" value="1"/>
      <parameter id="mw0979381a_8eb4_4768_b4fe_db5a25474613" name="kon_V165_R2_tum" value="1"/>
      <parameter id="mw7890c547_593a_4733_91c9_0b3285d95c0f" name="kon_V121_R1_tum" value="1"/>
      <parameter id="mw8eb73be3_9044_4434_af3d_0a0439ac83ad" name="kon_V121_R2_tum" value="1"/>
      <parameter id="mw3e08b38f_d580_4b50_b4c5_c187b6001b10" name="kc_R1_N1_tum" value="1" constant="false"/>
      <parameter id="mw8439b8c5_d5cf_4666_9d22_597cdadc36a4" name="kc_R1_N2_tum" value="1" constant="false"/>
      <parameter id="mw6b367459_430c_4c28_b570_29c32541b938" name="kc_V165N1_R2_tum" value="1" constant="false"/>
      <parameter id="mw46f1c949_7908_42f5_abcc_b558475c0011" name="kc_V165N2_R2_tum" value="1" constant="false"/>
      <parameter id="mw8bc227a7_852b_4f55_ae96_e06fc52d1b0a" name="kc_V165R2_N1_tum" value="1" constant="false"/>
      <parameter id="mw532953db_2850_4680_ae0f_7b873b51cfaf" name="kc_V165R2_N2_tum" value="1" constant="false"/>
      <parameter id="mw26b729ff_29a5_4d55_aeac_09cd60391d3a" name="k_int_V165R2N2_tum" value="1" constant="false"/>
      <parameter id="mw71df0d27_7d46_4b1a_a838_4032312a3684" name="k_int_V165R2N1_tum" value="1" constant="false"/>
      <parameter id="mw6510be8c_f715_4518_91b5_25b4608894a9" name="k_int_V121R1_tum" value="1"/>
      <parameter id="mw75f62114_e707_49d5_9d88_c5fc4c462074" name="k_int_V121R2_tum" value="1"/>
      <parameter id="mwd6a5abe7_b7d1_43b7_ba5b_775973acf921" name="k_int_R1N1_tum" value="1"/>
      <parameter id="mw354894a5_7531_4bfc_9ebd_0a249c0d6d33" name="k_int_R1N2_tum" value="1"/>
      <parameter id="mw18c42f5b_c13d_4431_879c_0874676abf2a" name="k_int_V121R1N1_tum" value="1"/>
      <parameter id="mwda18561a_eaa0_45e9_bba5_92ac25fadc91" name="kon_V164_N1_tum" value="1"/>
      <parameter id="mw677ddaf3_d94c_49a9_8b69_6508c772876b" name="kon_V164_N2_tum" value="1"/>
      <parameter id="mw6b1cf8b6_03ea_474f_92c9_3acfd91679a5" name="kon_V164_R1_tum" value="1"/>
      <parameter id="mwe0175672_68ed_4251_91f6_363c6cfebf37" name="kon_V164_R2_tum" value="1"/>
      <parameter id="mw629fe7ac_7c96_4c99_8da7_4a32d6a43e9c" name="kon_V120_R1_tum" value="1"/>
      <parameter id="mw7070be7c_ae24_47fa_90e3_383ff8752328" name="kon_V120_R2_tum" value="1"/>
      <parameter id="mwb6573c7e_ec7e_40a0_af02_54ac44a22445" name="kc_V164N1_R2_tum" value="1" constant="false"/>
      <parameter id="mwd8dd08fa_5acf_4204_84a0_43540faa8302" name="kc_V164N2_R2_tum" value="1" constant="false"/>
      <parameter id="mw45d82d55_bd7c_4b26_8ebd_79c514f6924a" name="kc_V164R2_N1_tum" value="1" constant="false"/>
      <parameter id="mwdf49682e_464a_4368_a586_a5d0b1e2e450" name="kc_V164R2_N2_tum" value="1" constant="false"/>
      <parameter id="mw23c38046_8192_40a2_941d_7d26e77be38a" name="k_int_V164N1_tum" value="1"/>
      <parameter id="mw902fcb60_386e_4cbb_8a20_e6a6fc470e56" name="k_int_V164N2_tum" value="1"/>
      <parameter id="mwc833841b_b6f8_4162_b4b1_586089d29f59" name="k_int_V164R1_tum" value="1"/>
      <parameter id="mwdd71f0cc_9bd4_41cd_a931_003996499378" name="k_int_V164R2_tum" value="1"/>
      <parameter id="mw4c9b8117_8e0b_4b04_8d15_990e4fc56e94" name="k_int_V164R2N2_tum" value="1"/>
      <parameter id="mw3e7d03dc_d6ad_4d94_bd48_42d1b63ca69d" name="k_int_V164R2N1_tum" value="1"/>
      <parameter id="mwe482bcfd_4574_4d1d_83ad_30faf845df5a" name="k_int_V120R1_tum" value="1"/>
      <parameter id="mw9ae5eaff_2a37_4c01_bdb6_c3b2f67cb69b" name="k_int_V120R2_tum" value="1"/>
      <parameter id="mw973bad60_7bc6_4c48_a3d4_c5ed743ec65a" name="k_int_V120R1N1_tum" value="1"/>
      <parameter id="mwd2cd08cb_0e0e_4cc6_a5fa_55ec8b922ef8" name="k_int_V121R1_tis_norm_A" value="1"/>
      <parameter id="mw04b00802_bbcb_4c09_b21c_2e7d372e2ef1" name="k_int_V121R2_tis_norm_A" value="1"/>
      <parameter id="mw027c7674_b8fc_4c40_9ad6_ec8bde59fb32" name="k_int_V165R1_tis_norm_A" value="1"/>
      <parameter id="mw5b4efeee_7765_416c_b7ac_2f70a08b7660" name="k_int_V165R2_tis_norm_A" value="1"/>
      <parameter id="mw2bb4b9cf_fd1a_413b_864b_5dfa6574e3a0" name="k_int_V165N1_tis_norm_A" value="1"/>
      <parameter id="mw832cb75d_36e7_47b5_900f_2be3e21a5850" name="k_int_V165R2N1_tis_norm_A" value="1"/>
      <parameter id="mwa8ce968e_d3f9_418d_b188_829a9ff22b43" name="k_int_V121R1N1_tis_norm_A" value="1"/>
      <parameter id="mwdd1609e6_267a_409b_9c50_dcb85a1859af" name="k_int_V121R1_tis_norm_L" value="1"/>
      <parameter id="mw0b83e91d_348e_4f7a_af4b_07f6ca5f1952" name="k_int_V121R2_tis_norm_L" value="1"/>
      <parameter id="mwf3887d1c_7c55_476a_a60e_1e14c167227c" name="k_int_V165R1_tis_norm_L" value="1"/>
      <parameter id="mwbb95845e_1adc_4dde_85be_74312acdb8f0" name="k_int_V165R2_tis_norm_L" value="1"/>
      <parameter id="mwd8ef9a58_f210_4a17_8f17_c31578ec7fa6" name="k_int_V165N1_tis_norm_L" value="1"/>
      <parameter id="mw2941af92_5fd2_4ab6_994a_50dd77f77030" name="k_int_V165R2N1_tis_norm_L" value="1"/>
      <parameter id="mwb1522915_7634_44d9_84b1_25781fa9bae6" name="k_int_V121R1N1_tis_norm_L" value="1"/>
      <parameter id="mw4a3b5a57_ce30_41ed_b51b_a05aaf62b0e4" name="kon_V165_R1_tis_norm_A" value="1"/>
      <parameter id="mwf4ba503a_f84d_4c59_b1b9_74fc005d51d4" name="kon_V165_R2_tis_norm_A" value="1"/>
      <parameter id="mwbe375fc3_4403_43c1_8f7e_2a6f6bca7c5a" name="kon_V165_N1_tis_norm_A" value="1"/>
      <parameter id="mwd24473f6_9666_4788_a29d_5794e702b3aa" name="kc_V165N1_R2_tis_norm_A" value="1"/>
      <parameter id="mwa06ffb7d_09af_42bb_ae42_1d741662158d" name="kon_V121_R1_tis_norm_A" value="1"/>
      <parameter id="mw2465a72a_d178_426c_9e2a_c5c060831bc7" name="kon_V121_R2_tis_norm_A" value="1"/>
      <parameter id="mwf6315c34_3ec7_4a65_944a_a0a07b557bd4" name="kc_V165R2_N1_tis_norm_A" value="1"/>
      <parameter id="mw54c372e0_cb54_4440_ac0c_a3fc8d59d6f9" name="kon_V165_R1_tis_norm_L" value="1"/>
      <parameter id="mw1ce0b1f3_9e4c_4c71_aba0_4b7a71311ba7" name="kon_V165_R2_tis_norm_L" value="1"/>
      <parameter id="mw60ef950e_7663_47e4_97f0_0a9d6994f43b" name="kon_V165_N1_tis_norm_L" value="1"/>
      <parameter id="mwd220e674_856c_40be_b4c1_af311c00e6e8" name="kon_V121_R1_tis_norm_L" value="1"/>
      <parameter id="mwfc13305c_e728_46c3_b390_bfb3ea167fac" name="kon_V121_R2_tis_norm_L" value="1"/>
      <parameter id="mw39ecc9d4_be66_411a_bb9b_2315b1ee8c83" name="kc_V165N1_R2_tis_norm_L" value="1"/>
      <parameter id="mw8849530b_6e62_46ee_b7ef_448446d5b0e1" name="kc_V165R2_N1_tis_norm_L" value="1"/>
      <parameter id="mw23dd77c3_ba3b_4714_a1b3_ed5ebecf1d40" name="k_int_V120R1N2_tum" value="1"/>
      <parameter id="mw44c43fcd_3bda_43a0_92e2_64845c8258a8" name="kon_V164_antiVEGF_blood" value="1"/>
      <parameter id="mw769ce440_5f27_478f_b7a7_8b50a5d9068a" name="kon_V164_antiVEGF" value="0"/>
      <parameter id="mwb8de6b32_9511_4840_a1b2_93394ce8a2d0" name="koff_V164_antiVEGF" value="0"/>
      <parameter id="mw50800522_4e65_4474_b710_368f737509a1" name="kon_V120_antiVEGF_blood" value="1"/>
      <parameter id="mwde9e542a_7b23_494d_a487_3112f1e4ca8d" name="kon_V120_antiVEGF" value="0"/>
      <parameter id="mwee26d36e_c1c7_4e73_a642_ad3f00e94b1c" name="koff_V120_antiVEGF" value="0"/>
      <parameter id="mw6923edc3_dcdd_4963_821b_13a666426a49" name="kon_V164_antiVEGF_norm" value="1"/>
      <parameter id="mwb6839743_0547_449e_b719_f554db8ecfe5" name="kon_V120_antiVEGF_norm" value="1"/>
      <parameter id="mwb55b02c3_a6f4_446d_8898_fcf802b59d0d" name="c_antiVEGF_V164" value="1"/>
      <parameter id="mwcb43f0f2_4705_4d51_a26f_a00f214a0fb9" name="c_antiVEGF_V120" value="1"/>
      <parameter id="mw6171f5b3_307b_42ca_8368_f630e191a4b7" name="dosage" value="0"/>
      <parameter id="mw0cc93f1f_c5b1_4c03_9885_1119a92ae680" name="c_antiVEGF" value="5.73e-07"/>
      <parameter id="mw002710b4_0014_4b32_b2a2_9ff975b2f746" name="c_antiVEGF_complex" value="5.73e-07"/>
      <parameter id="mwaefb451a_9479_485c_b7bf_1e981e1cbea4" name="Kd_antiVEGF_VEGF165" value="4.456e-09"/>
      <parameter id="mwcfb68e71_bea6_4fe8_a8a4_6e1b4d82b139" name="Kd_antiVEGF_VEGF121" value="4.456e-09"/>
      <parameter id="mw885e06cd_c8bf_4f35_a7c7_57e4b4b8a36b" name="Kd_antiVEGF_VEGF" value="0"/>
      <parameter id="mw7d069d36_739d_4c48_9046_0cbaa332b628" name="kon_V165_antiVEGF_blood" value="1"/>
      <parameter id="mwdbd32255_3e9d_4dfa_a1a0_089dea0df139" name="kon_V165_antiVEGF" value="0"/>
      <parameter id="mw0b8d3bd1_966f_41fc_8e8f_684c95b91db4" name="koff_V165_antiVEGF" value="0.000219"/>
      <parameter id="mw1d431020_8f4f_4b43_a899_cb344cb008db" name="kon_V121_antiVEGF_blood" value="1"/>
      <parameter id="mw66a8bb40_3f67_4538_8d9f_f17c8adbce60" name="kon_V121_antiVEGF" value="1"/>
      <parameter id="mw2a397ab2_357a_4d15_a973_07014f74e55a" name="koff_V121_antiVEGF" value="0.000219"/>
      <parameter id="mw254938e5_b96c_42bd_9780_07bed3de294d" name="kon_V165_antiVEGF_dis" value="1"/>
      <parameter id="mw0bdffc06_40b7_41b1_a226_9b4612465903" name="kon_V121_antiVEGF_dis" value="1"/>
      <parameter id="mwa290f2c0_3bfc_4e2a_ae15_87af5575c5f0" name="c_antiVEGF_V165" value="1"/>
      <parameter id="mwef8b0771_e70d_4229_a8ca_391866c91dd3" name="c_antiVEGF_V121" value="1"/>
      <parameter id="mwf7843246_bfa3_4365_8145_c4269122595f" name="sTime_antiVEGF" value="1629658"/>
      <parameter id="mw0e6d47f0_464e_4ece_a666_ecd855eae038" name="iDoses_antiVEGF" value="0" constant="false"/>
      <parameter id="mw686e6f29_60f8_47be_be2e_93a384bcdcef" name="doseInt_antiVEGF" value="302400"/>
      <parameter id="mwacdcb6e0_792a_4c23_9bab_4c54d108aa01" name="numDoses_antiVEGF" value="0"/>
      <parameter id="mw4bfcaa67_75d6_4020_904d_4fd9ac0415ad" name="infTime_antiVEGF" value="60"/>
      <parameter id="mwac1fe338_9613_4983_af74_c4adacd305d1" name="antiVEGF_MW" value="150000"/>
      <parameter id="mw38bb3811_2bbd_4628_a832_af5aaa0fd98e" name="antiVEGF_infusion_rate" value="0" constant="false"/>
      <parameter id="mw846ac021_6f57_4bf9_9f4c_f66c0ff44888" name="q_antiVEGF" value="1" constant="false"/>
      <parameter id="mw2ac314a2_48d0_4c5c_a521_a938d76e19e7" name="antiVEGF_dosage" value="0" constant="false"/>
      <parameter id="mwd34a0d19_d2ec_4e3f_ae2f_a1f60ac8f555" name="antiVEGF_injection_rate" value="0" constant="false"/>
      <parameter id="mw6019dc4a_df79_4e1a_b796_d5f6274f17f8" name="q_antiVEGF_sc" value="0" constant="false"/>
      <parameter id="mwe389c648_efe5_4de3_8b9f_7b33ee49b2dc" name="injTime_antiVEGF" value="60"/>
      <parameter id="mw2ca24fd4_62fb_4a95_b8c8_6bb0c8a1999e" name="kon_V164_antiVEGF_dis" value="1"/>
      <parameter id="mw6262a9e0_a3cf_42c9_9b83_d2efe3bd06e7" name="kon_V120_antiVEGF_dis" value="1"/>
      <parameter id="mw412936fd_b557_4876_97e1_086f2af176a6" name="klymphatics_norm_antiVEGF" value="1"/>
      <parameter id="mwf38ec0f9_675d_480c_87fd_21a6ab088d43" name="klymphatics_dis_antiVEGF" value="0"/>
      <parameter id="mwf0b65a79_19a7_429e_9af9_6151e317f267" name="kpermeability_norm_to_blood_antiVEGF" value="1"/>
      <parameter id="mwb7c97793_4c2c_4ad4_9b41_97698e73be52" name="kperm_blood_and_tis_norm_antiVEGF" value="3e-08"/>
      <parameter id="mw90407ed7_8214_42ac_8f3e_55ac4d27ffb9" name="kpermeability_norm_from_blood_antiVEGF" value="1"/>
      <parameter id="mw6cdeb21c_a21b_48f4_9212_3d8c47e4c329" name="kpermeability_dis_to_blood_antiVEGF" value="1"/>
      <parameter id="mw9ed964e4_0438_47e5_a202_ab18b7848be1" name="kperm_blood_and_tis_dis_antiVEGF" value="3e-07"/>
      <parameter id="mw632791d8_a954_4612_93dd_b98bfbd63d15" name="kpermeability_dis_from_blood_antiVEGF" value="1"/>
      <parameter id="mw038d65c3_ad8c_4cac_a1dc_2a6fa6786139" name="lymph_V120_antiVEGF_tis_norm" value="1"/>
      <parameter id="mw302dac34_dcfb_4537_a5aa_b5d53192a86e" name="lymph_V164_antiVEGF_tis_norm" value="1"/>
      <parameter id="mwe987c142_5876_462c_a925_a0d706222736" name="lymph_V165_antiVEGF_tis_norm" value="1"/>
      <parameter id="mw0a82a51c_e64d_4777_a916_f1cb2b990d9b" name="lymph_V121_antiVEGF_tis_norm" value="1"/>
      <parameter id="mwcb618b3d_01ac_4ffa_bfbd_e429beb07fc5" name="lymph_V120_antiVEGF_tis_dis" value="1" constant="false"/>
      <parameter id="mwc46e9709_334c_4755_ad3f_f77c8bfc6f1c" name="lymph_V164_antiVEGF_tis_dis" value="1" constant="false"/>
      <parameter id="mwa9e8ac6a_0f9c_457e_8677_d4616888136c" name="lymph_V121_antiVEGF_tis_dis" value="1" constant="false"/>
      <parameter id="mw4474214e_8dfc_4452_9829_2178d04f0bd7" name="lymph_V165_antiVEGF_tis_dis" value="1" constant="false"/>
      <parameter id="mw8ba2542e_6d70_4183_9a72_6aa0776cf210" name="lymph_free_antiVEGF_tis_norm" value="1"/>
      <parameter id="mw77a06680_a7f2_4c96_9d97_594bf0c05fd7" name="lymph_free_antiVEGF_tis_dis" value="1" constant="false"/>
      <parameter id="mwb753692c_a62e_42bf_9818_545a54e351cf" name="kon_V165_antiVEGF_norm" value="1"/>
      <parameter id="mw160b9efc_69e5_454b_8bc0_b80b5a24d4a4" name="kon_V121_antiVEGF_norm" value="1"/>
      <parameter id="mw5abd8dc0_eed0_493c_9961_6d313a0d3ad3" name="k_int_V121R1N2_tum" value="1"/>
      <parameter id="mw92407b25_6c5c_4d65_bcc0_029953bfd5c3" name="Kd_antiVEGF_VEGF164" value="0"/>
      <parameter id="mw2389834a_04cf_48b8_966a_d0a726b1671c" name="Kd_antiVEGF_VEGF120" value="0"/>
      <parameter id="mw37257770_50e7_4293_9613_a6542a7716d2" name="ratioV165" value="50"/>
      <parameter id="mw483aaa0d_8a8c_4a43_9126_4a4d0b404666" name="BW" value="0.025"/>
      <parameter id="mw9a3130ad_699f_4c69_8d56_1fa9af6ab0e4" name="Kd_VEGF_a2M" value="4e-06"/>
      <parameter id="mw1170f86b_6445_40b8_b28e_8551ba38454b" name="koff_VEGF_a2M" value="0.0001"/>
      <parameter id="mw49addf94_67af_40b4_ae4f_c5c5cf9c3bb8" name="kon_VEGF_a2M" value="1"/>
      <parameter id="mw5a98dbd2_041e_493a_b7b9_7aae508a9bdf" name="c_a2M" value="4.37592917020167e-05">
        <notes>
          <body xmlns="http://www.w3.org/1999/xhtml">
            <notes>
              <body xmlns="http://www.w3.org/1999/xhtml">
                <notes>
                  <body xmlns="http://www.w3.org/1999/xhtml">
                    <notes>
                      <body xmlns="http://www.w3.org/1999/xhtml">
                        <notes>
                          <body xmlns="http://www.w3.org/1999/xhtml">human: 5 hrs
mouse: 4.4 hrs</body>
                        </notes>
                      </body>
                    </notes>
                  </body>
                </notes>
              </body>
            </notes>
          </body>
        </notes>
      </parameter>
      <parameter id="mw89aa3c7c_113c_402d_b1bf_7d43aad1bd9c" name="ksyn_a2M" value="2.99138518074986e-14">
        <notes>
          <body xmlns="http://www.w3.org/1999/xhtml">
            <notes>
              <body xmlns="http://www.w3.org/1999/xhtml">
                <notes>
                  <body xmlns="http://www.w3.org/1999/xhtml">
                    <notes>
                      <body xmlns="http://www.w3.org/1999/xhtml">
                        <notes>
                          <body xmlns="http://www.w3.org/1999/xhtml">human: 6.27760296527124E-14
mouse: 2.99138518074986e-14</body>
                        </notes>
                      </body>
                    </notes>
                  </body>
                </notes>
              </body>
            </notes>
          </body>
        </notes>
      </parameter>
      <parameter id="mw3885decd_4fae_4113_a05b_cd43d7328bb0" name="c_a2M_V_antiVEGF" value="3.85081766977747e-05"/>
      <parameter id="mwd00f9c17_0e95_4538_b010_087e64555a35" name="Kd_VEGF_a2M_fast" value="4e-07"/>
      <parameter id="mw80104ba9_14e8_462a_931a_607cad3c57ea" name="koff_VEGF_a2M_fast" value="0.0001"/>
      <parameter id="mw345ecaef_b377_4826_b2c9_bfb48754b86d" name="kon_VEGF_a2M_fast" value="1"/>
      <parameter id="mw81825d57_b172_4c8b_b231_44115bef45e0" name="ksyn_a2M_fast" value="2.63241895905988e-14">
        <notes>
          <body xmlns="http://www.w3.org/1999/xhtml">
            <notes>
              <body xmlns="http://www.w3.org/1999/xhtml">
                <notes>
                  <body xmlns="http://www.w3.org/1999/xhtml">
                    <notes>
                      <body xmlns="http://www.w3.org/1999/xhtml">
                        <notes>
                          <body xmlns="http://www.w3.org/1999/xhtml">human: 3.13880148263562E-14
mouse: 2.63241895905988e-14</body>
                        </notes>
                      </body>
                    </notes>
                  </body>
                </notes>
              </body>
            </notes>
          </body>
        </notes>
      </parameter>
      <parameter id="mwc348b3d4_0070_4c54_aebe_dec3f5dfc2ea" name="c_a2M_fast" value="0.003850817669777">
        <notes>
          <body xmlns="http://www.w3.org/1999/xhtml">
            <notes>
              <body xmlns="http://www.w3.org/1999/xhtml">
                <notes>
                  <body xmlns="http://www.w3.org/1999/xhtml">
                    <notes>
                      <body xmlns="http://www.w3.org/1999/xhtml">
                        <notes>
                          <body xmlns="http://www.w3.org/1999/xhtml">human: 3 min
mouse: 3 min</body>
                        </notes>
                      </body>
                    </notes>
                  </body>
                </notes>
              </body>
            </notes>
          </body>
        </notes>
      </parameter>
      <parameter id="mw03abbe6a_92ab_403d_80ff_36d3e7a24ff1" name="koff_sR1_MECM" value="0.01">
        <notes>
          <body xmlns="http://www.w3.org/1999/xhtml">
            <notes>
              <body xmlns="http://www.w3.org/1999/xhtml">
                <notes>
                  <body xmlns="http://www.w3.org/1999/xhtml">
                    <notes>
                      <body xmlns="http://www.w3.org/1999/xhtml">
                        <notes>
                          <body xmlns="http://www.w3.org/1999/xhtml">1/s</body>
                        </notes>
                      </body>
                    </notes>
                  </body>
                </notes>
              </body>
            </notes>
          </body>
        </notes>
      </parameter>
      <parameter id="mwab347004_7058_460a_8146_ecefeef6e81d" name="koff_sR1_MPBM" value="0.01">
        <notes>
          <body xmlns="http://www.w3.org/1999/xhtml">
            <notes>
              <body xmlns="http://www.w3.org/1999/xhtml">
                <notes>
                  <body xmlns="http://www.w3.org/1999/xhtml">
                    <notes>
                      <body xmlns="http://www.w3.org/1999/xhtml">
                        <notes>
                          <body xmlns="http://www.w3.org/1999/xhtml">1/s</body>
                        </notes>
                      </body>
                    </notes>
                  </body>
                </notes>
              </body>
            </notes>
          </body>
        </notes>
      </parameter>
      <parameter id="mw76f3b466_d087_4e3f_86db_da2790009b98" name="koff_sR1_MEBM" value="0.01">
        <notes>
          <body xmlns="http://www.w3.org/1999/xhtml">
            <notes>
              <body xmlns="http://www.w3.org/1999/xhtml">
                <notes>
                  <body xmlns="http://www.w3.org/1999/xhtml">
                    <notes>
                      <body xmlns="http://www.w3.org/1999/xhtml">
                        <notes>
                          <body xmlns="http://www.w3.org/1999/xhtml">1/s</body>
                        </notes>
                      </body>
                    </notes>
                  </body>
                </notes>
              </body>
            </notes>
          </body>
        </notes>
      </parameter>
      <parameter id="mw3da96df6_602d_4608_8ac9_b38fc3a1c767" name="koff_V165_sR1" value="0.001">
        <notes>
          <body xmlns="http://www.w3.org/1999/xhtml">
            <notes>
              <body xmlns="http://www.w3.org/1999/xhtml">
                <notes>
                  <body xmlns="http://www.w3.org/1999/xhtml">
                    <notes>
                      <body xmlns="http://www.w3.org/1999/xhtml">
                        <notes>
                          <body xmlns="http://www.w3.org/1999/xhtml">1/s</body>
                        </notes>
                      </body>
                    </notes>
                  </body>
                </notes>
              </body>
            </notes>
          </body>
        </notes>
      </parameter>
      <parameter id="mw40cf6d42_e663_4b5a_b8b3_efd17dc927f1" name="koff_V164_sR1" value="0.001">
        <notes>
          <body xmlns="http://www.w3.org/1999/xhtml">
            <notes>
              <body xmlns="http://www.w3.org/1999/xhtml">
                <notes>
                  <body xmlns="http://www.w3.org/1999/xhtml">
                    <notes>
                      <body xmlns="http://www.w3.org/1999/xhtml">
                        <notes>
                          <body xmlns="http://www.w3.org/1999/xhtml">1/s</body>
                        </notes>
                      </body>
                    </notes>
                  </body>
                </notes>
              </body>
            </notes>
          </body>
        </notes>
      </parameter>
      <parameter id="mw0e84c36b_56a9_4513_9ac9_b36526dc8778" name="koff_V121_sR1" value="0.001">
        <notes>
          <body xmlns="http://www.w3.org/1999/xhtml">
            <notes>
              <body xmlns="http://www.w3.org/1999/xhtml">
                <notes>
                  <body xmlns="http://www.w3.org/1999/xhtml">
                    <notes>
                      <body xmlns="http://www.w3.org/1999/xhtml">
                        <notes>
                          <body xmlns="http://www.w3.org/1999/xhtml">1/s</body>
                        </notes>
                      </body>
                    </notes>
                  </body>
                </notes>
              </body>
            </notes>
          </body>
        </notes>
      </parameter>
      <parameter id="mw216dcaa8_7d7c_4a53_b207_192bdaed4e0b" name="koff_V120_sR1" value="0.001">
        <notes>
          <body xmlns="http://www.w3.org/1999/xhtml">
            <notes>
              <body xmlns="http://www.w3.org/1999/xhtml">
                <notes>
                  <body xmlns="http://www.w3.org/1999/xhtml">
                    <notes>
                      <body xmlns="http://www.w3.org/1999/xhtml">
                        <notes>
                          <body xmlns="http://www.w3.org/1999/xhtml">1/s</body>
                        </notes>
                      </body>
                    </notes>
                  </body>
                </notes>
              </body>
            </notes>
          </body>
        </notes>
      </parameter>
      <parameter id="mw8f67e931_bc0d_4cdc_9bdc_b242143951e9" name="koff_sR1_N1_tis_norm" value="0.01">
        <notes>
          <body xmlns="http://www.w3.org/1999/xhtml">
            <notes>
              <body xmlns="http://www.w3.org/1999/xhtml">
                <notes>
                  <body xmlns="http://www.w3.org/1999/xhtml">
                    <notes>
                      <body xmlns="http://www.w3.org/1999/xhtml">
                        <notes>
                          <body xmlns="http://www.w3.org/1999/xhtml">1/s</body>
                        </notes>
                      </body>
                    </notes>
                  </body>
                </notes>
              </body>
            </notes>
          </body>
        </notes>
      </parameter>
      <parameter id="mwc2c0ee11_aaf0_46cf_8b35_1053e276fad0" name="koff_sR1_N1_L_norm" value="0.01">
        <notes>
          <body xmlns="http://www.w3.org/1999/xhtml">
            <notes>
              <body xmlns="http://www.w3.org/1999/xhtml">
                <notes>
                  <body xmlns="http://www.w3.org/1999/xhtml">
                    <notes>
                      <body xmlns="http://www.w3.org/1999/xhtml">
                        <notes>
                          <body xmlns="http://www.w3.org/1999/xhtml">1/s</body>
                        </notes>
                      </body>
                    </notes>
                  </body>
                </notes>
              </body>
            </notes>
          </body>
        </notes>
      </parameter>
      <parameter id="mw29018bc0_2081_496e_b233_896adf700f52" name="koff_sR1_N1_L_dis" value="0.01">
        <notes>
          <body xmlns="http://www.w3.org/1999/xhtml">
            <notes>
              <body xmlns="http://www.w3.org/1999/xhtml">
                <notes>
                  <body xmlns="http://www.w3.org/1999/xhtml">
                    <notes>
                      <body xmlns="http://www.w3.org/1999/xhtml">
                        <notes>
                          <body xmlns="http://www.w3.org/1999/xhtml">1/s</body>
                        </notes>
                      </body>
                    </notes>
                  </body>
                </notes>
              </body>
            </notes>
          </body>
        </notes>
      </parameter>
      <parameter id="mw685cb4b7_fa9c_4328_9af5_681dd05f0eca" name="koff_sR1_N1_tis_dis" value="0.01">
        <notes>
          <body xmlns="http://www.w3.org/1999/xhtml">
            <notes>
              <body xmlns="http://www.w3.org/1999/xhtml">
                <notes>
                  <body xmlns="http://www.w3.org/1999/xhtml">
                    <notes>
                      <body xmlns="http://www.w3.org/1999/xhtml">
                        <notes>
                          <body xmlns="http://www.w3.org/1999/xhtml">1/s</body>
                        </notes>
                      </body>
                    </notes>
                  </body>
                </notes>
              </body>
            </notes>
          </body>
        </notes>
      </parameter>
      <parameter id="mwa62b0638_ceb8_46d6_b88b_ab644cbafa4b" name="koff_sR1_N1_myo" value="0.01">
        <notes>
          <body xmlns="http://www.w3.org/1999/xhtml">
            <notes>
              <body xmlns="http://www.w3.org/1999/xhtml">
                <notes>
                  <body xmlns="http://www.w3.org/1999/xhtml">
                    <notes>
                      <body xmlns="http://www.w3.org/1999/xhtml">
                        <notes>
                          <body xmlns="http://www.w3.org/1999/xhtml">1/s</body>
                        </notes>
                      </body>
                    </notes>
                  </body>
                </notes>
              </body>
            </notes>
          </body>
        </notes>
      </parameter>
      <parameter id="mwf9520cd5_be12_413f_af8a_b8406c345812" name="koff_sR1_N1_tumor" value="0.01">
        <notes>
          <body xmlns="http://www.w3.org/1999/xhtml">
            <notes>
              <body xmlns="http://www.w3.org/1999/xhtml">
                <notes>
                  <body xmlns="http://www.w3.org/1999/xhtml">
                    <notes>
                      <body xmlns="http://www.w3.org/1999/xhtml">
                        <notes>
                          <body xmlns="http://www.w3.org/1999/xhtml">1/s</body>
                        </notes>
                      </body>
                    </notes>
                  </body>
                </notes>
              </body>
            </notes>
          </body>
        </notes>
      </parameter>
      <parameter id="mwa59d5432_abe2_44c0_a420_5b2122795366" name="koff_sR1_N2_tumor" value="0.01">
        <notes>
          <body xmlns="http://www.w3.org/1999/xhtml">
            <notes>
              <body xmlns="http://www.w3.org/1999/xhtml">
                <notes>
                  <body xmlns="http://www.w3.org/1999/xhtml">
                    <notes>
                      <body xmlns="http://www.w3.org/1999/xhtml">
                        <notes>
                          <body xmlns="http://www.w3.org/1999/xhtml">1/s</body>
                        </notes>
                      </body>
                    </notes>
                  </body>
                </notes>
              </body>
            </notes>
          </body>
        </notes>
      </parameter>
      <parameter id="mw585f0f6d_bc9e_4bd3_b987_15d7e8abfe8f" name="k_int_sR1N1_tis_norm" value="1">
        <notes>
          <body xmlns="http://www.w3.org/1999/xhtml">
            <notes>
              <body xmlns="http://www.w3.org/1999/xhtml">
                <notes>
                  <body xmlns="http://www.w3.org/1999/xhtml">
                    <notes>
                      <body xmlns="http://www.w3.org/1999/xhtml">
                        <notes>
                          <body xmlns="http://www.w3.org/1999/xhtml">1/s</body>
                        </notes>
                      </body>
                    </notes>
                  </body>
                </notes>
              </body>
            </notes>
          </body>
        </notes>
      </parameter>
      <parameter id="mwfb7523ef_c62f_4db0_b2d3_eed0542dde1d" name="k_int_sR1N1_myo" value="1">
        <notes>
          <body xmlns="http://www.w3.org/1999/xhtml">
            <notes>
              <body xmlns="http://www.w3.org/1999/xhtml">
                <notes>
                  <body xmlns="http://www.w3.org/1999/xhtml">
                    <notes>
                      <body xmlns="http://www.w3.org/1999/xhtml">
                        <notes>
                          <body xmlns="http://www.w3.org/1999/xhtml">1/s</body>
                        </notes>
                      </body>
                    </notes>
                  </body>
                </notes>
              </body>
            </notes>
          </body>
        </notes>
      </parameter>
      <parameter id="mw92f3298e_df78_4ec2_aa73_e863a0947710" name="k_int_sR1N1_L_norm" value="1">
        <notes>
          <body xmlns="http://www.w3.org/1999/xhtml">
            <notes>
              <body xmlns="http://www.w3.org/1999/xhtml">
                <notes>
                  <body xmlns="http://www.w3.org/1999/xhtml">
                    <notes>
                      <body xmlns="http://www.w3.org/1999/xhtml">
                        <notes>
                          <body xmlns="http://www.w3.org/1999/xhtml">1/s</body>
                        </notes>
                      </body>
                    </notes>
                  </body>
                </notes>
              </body>
            </notes>
          </body>
        </notes>
      </parameter>
      <parameter id="mwd73754a7_68ea_4f9e_a69e_8aa4ceb1df5a" name="k_int_sR1N1_L_dis" value="1">
        <notes>
          <body xmlns="http://www.w3.org/1999/xhtml">
            <notes>
              <body xmlns="http://www.w3.org/1999/xhtml">
                <notes>
                  <body xmlns="http://www.w3.org/1999/xhtml">
                    <notes>
                      <body xmlns="http://www.w3.org/1999/xhtml">
                        <notes>
                          <body xmlns="http://www.w3.org/1999/xhtml">1/s</body>
                        </notes>
                      </body>
                    </notes>
                  </body>
                </notes>
              </body>
            </notes>
          </body>
        </notes>
      </parameter>
      <parameter id="mwfe5bcc08_5b12_451d_b7ac_a579e7c2684d" name="k_int_sR1N1_tis_dis" value="1">
        <notes>
          <body xmlns="http://www.w3.org/1999/xhtml">
            <notes>
              <body xmlns="http://www.w3.org/1999/xhtml">
                <notes>
                  <body xmlns="http://www.w3.org/1999/xhtml">
                    <notes>
                      <body xmlns="http://www.w3.org/1999/xhtml">
                        <notes>
                          <body xmlns="http://www.w3.org/1999/xhtml">1/s</body>
                        </notes>
                      </body>
                    </notes>
                  </body>
                </notes>
              </body>
            </notes>
          </body>
        </notes>
      </parameter>
      <parameter id="mwf2ff2a8e_6549_4e60_a59c_b48646c2c7f2" name="k_int_sR1N1_tum" value="1">
        <notes>
          <body xmlns="http://www.w3.org/1999/xhtml">
            <notes>
              <body xmlns="http://www.w3.org/1999/xhtml">
                <notes>
                  <body xmlns="http://www.w3.org/1999/xhtml">
                    <notes>
                      <body xmlns="http://www.w3.org/1999/xhtml">
                        <notes>
                          <body xmlns="http://www.w3.org/1999/xhtml">1/s</body>
                        </notes>
                      </body>
                    </notes>
                  </body>
                </notes>
              </body>
            </notes>
          </body>
        </notes>
      </parameter>
      <parameter id="mwb73a2da9_45cc_4d3b_90ce_d6655c91c5ba" name="k_int_sR1N2_tum" value="1">
        <notes>
          <body xmlns="http://www.w3.org/1999/xhtml">
            <notes>
              <body xmlns="http://www.w3.org/1999/xhtml">
                <notes>
                  <body xmlns="http://www.w3.org/1999/xhtml">
                    <notes>
                      <body xmlns="http://www.w3.org/1999/xhtml">
                        <notes>
                          <body xmlns="http://www.w3.org/1999/xhtml">1/s</body>
                        </notes>
                      </body>
                    </notes>
                  </body>
                </notes>
              </body>
            </notes>
          </body>
        </notes>
      </parameter>
      <parameter id="mw0ed5d8da_865c_4b63_8451_9139ba407a6f" name="k_int_V121sR1N1_tis_norm" value="1">
        <notes>
          <body xmlns="http://www.w3.org/1999/xhtml">
            <notes>
              <body xmlns="http://www.w3.org/1999/xhtml">
                <notes>
                  <body xmlns="http://www.w3.org/1999/xhtml">
                    <notes>
                      <body xmlns="http://www.w3.org/1999/xhtml">
                        <notes>
                          <body xmlns="http://www.w3.org/1999/xhtml">1/s</body>
                        </notes>
                      </body>
                    </notes>
                  </body>
                </notes>
              </body>
            </notes>
          </body>
        </notes>
      </parameter>
      <parameter id="mwef341655_929d_4719_9ed0_ba88178c3e55" name="k_int_V121sR1N1_myo" value="1"/>
      <parameter id="mw3abefde7_b4a8_4ca5_8ad3_93629fedbd80" name="k_int_V121sR1N1_L_norm" value="1">
        <notes>
          <body xmlns="http://www.w3.org/1999/xhtml">
            <notes>
              <body xmlns="http://www.w3.org/1999/xhtml">
                <notes>
                  <body xmlns="http://www.w3.org/1999/xhtml">
                    <notes>
                      <body xmlns="http://www.w3.org/1999/xhtml">
                        <notes>
                          <body xmlns="http://www.w3.org/1999/xhtml">1/s</body>
                        </notes>
                      </body>
                    </notes>
                  </body>
                </notes>
              </body>
            </notes>
          </body>
        </notes>
      </parameter>
      <parameter id="mw8ae28790_c58f_4d1c_8a47_61a888f10fa7" name="k_int_V121sR1N1_L_dis" value="1">
        <notes>
          <body xmlns="http://www.w3.org/1999/xhtml">
            <notes>
              <body xmlns="http://www.w3.org/1999/xhtml">
                <notes>
                  <body xmlns="http://www.w3.org/1999/xhtml">
                    <notes>
                      <body xmlns="http://www.w3.org/1999/xhtml">
                        <notes>
                          <body xmlns="http://www.w3.org/1999/xhtml">1/s</body>
                        </notes>
                      </body>
                    </notes>
                  </body>
                </notes>
              </body>
            </notes>
          </body>
        </notes>
      </parameter>
      <parameter id="mw109ac123_693a_4ccd_b1bc_df4eee6688e5" name="k_int_V121sR1N1_tis_dis" value="1">
        <notes>
          <body xmlns="http://www.w3.org/1999/xhtml">
            <notes>
              <body xmlns="http://www.w3.org/1999/xhtml">
                <notes>
                  <body xmlns="http://www.w3.org/1999/xhtml">
                    <notes>
                      <body xmlns="http://www.w3.org/1999/xhtml">
                        <notes>
                          <body xmlns="http://www.w3.org/1999/xhtml">1/s</body>
                        </notes>
                      </body>
                    </notes>
                  </body>
                </notes>
              </body>
            </notes>
          </body>
        </notes>
      </parameter>
      <parameter id="mwb504ce55_4d4f_4a1e_b01f_a3640f80f163" name="k_int_V121sR1N1_tum" value="1">
        <notes>
          <body xmlns="http://www.w3.org/1999/xhtml">
            <notes>
              <body xmlns="http://www.w3.org/1999/xhtml">
                <notes>
                  <body xmlns="http://www.w3.org/1999/xhtml">
                    <notes>
                      <body xmlns="http://www.w3.org/1999/xhtml">
                        <notes>
                          <body xmlns="http://www.w3.org/1999/xhtml">1/s</body>
                        </notes>
                      </body>
                    </notes>
                  </body>
                </notes>
              </body>
            </notes>
          </body>
        </notes>
      </parameter>
      <parameter id="mw6e3b5fff_66f1_4c0c_9ed4_d204c73031fb" name="k_int_V121sR1N2_tum" value="1">
        <notes>
          <body xmlns="http://www.w3.org/1999/xhtml">
            <notes>
              <body xmlns="http://www.w3.org/1999/xhtml">
                <notes>
                  <body xmlns="http://www.w3.org/1999/xhtml">
                    <notes>
                      <body xmlns="http://www.w3.org/1999/xhtml">
                        <notes>
                          <body xmlns="http://www.w3.org/1999/xhtml">1/s</body>
                        </notes>
                      </body>
                    </notes>
                  </body>
                </notes>
              </body>
            </notes>
          </body>
        </notes>
      </parameter>
      <parameter id="mw8002b484_1063_4976_aab1_bdc482f2e9f4" name="k_int_V120sR1N1_tis_norm" value="1">
        <notes>
          <body xmlns="http://www.w3.org/1999/xhtml">
            <notes>
              <body xmlns="http://www.w3.org/1999/xhtml">
                <notes>
                  <body xmlns="http://www.w3.org/1999/xhtml">
                    <notes>
                      <body xmlns="http://www.w3.org/1999/xhtml">
                        <notes>
                          <body xmlns="http://www.w3.org/1999/xhtml">1/s</body>
                        </notes>
                      </body>
                    </notes>
                  </body>
                </notes>
              </body>
            </notes>
          </body>
        </notes>
      </parameter>
      <parameter id="mw70fc58de_060c_4663_9276_49edfce77343" name="k_int_V120sR1N1_myo" value="1"/>
      <parameter id="mw4931c670_27f2_4812_acbc_91ce1381c63a" name="k_int_V120sR1N1_L_norm" value="1">
        <notes>
          <body xmlns="http://www.w3.org/1999/xhtml">
            <notes>
              <body xmlns="http://www.w3.org/1999/xhtml">
                <notes>
                  <body xmlns="http://www.w3.org/1999/xhtml">
                    <notes>
                      <body xmlns="http://www.w3.org/1999/xhtml">
                        <notes>
                          <body xmlns="http://www.w3.org/1999/xhtml">1/s</body>
                        </notes>
                      </body>
                    </notes>
                  </body>
                </notes>
              </body>
            </notes>
          </body>
        </notes>
      </parameter>
      <parameter id="mwd861c079_75af_4e7c_9995_a9f30dff43d3" name="k_int_V120sR1N1_L_dis" value="1">
        <notes>
          <body xmlns="http://www.w3.org/1999/xhtml">
            <notes>
              <body xmlns="http://www.w3.org/1999/xhtml">
                <notes>
                  <body xmlns="http://www.w3.org/1999/xhtml">
                    <notes>
                      <body xmlns="http://www.w3.org/1999/xhtml">
                        <notes>
                          <body xmlns="http://www.w3.org/1999/xhtml">1/s</body>
                        </notes>
                      </body>
                    </notes>
                  </body>
                </notes>
              </body>
            </notes>
          </body>
        </notes>
      </parameter>
      <parameter id="mw98f22bc1_cd59_4151_ae75_be21f96c9a97" name="k_int_V120sR1N1_tis_dis" value="1">
        <notes>
          <body xmlns="http://www.w3.org/1999/xhtml">
            <notes>
              <body xmlns="http://www.w3.org/1999/xhtml">
                <notes>
                  <body xmlns="http://www.w3.org/1999/xhtml">
                    <notes>
                      <body xmlns="http://www.w3.org/1999/xhtml">
                        <notes>
                          <body xmlns="http://www.w3.org/1999/xhtml">1/s</body>
                        </notes>
                      </body>
                    </notes>
                  </body>
                </notes>
              </body>
            </notes>
          </body>
        </notes>
      </parameter>
      <parameter id="mw2c3ff8bb_36d7_40f4_9994_73ff92de587c" name="k_int_V120sR1N1_tum" value="1">
        <notes>
          <body xmlns="http://www.w3.org/1999/xhtml">
            <notes>
              <body xmlns="http://www.w3.org/1999/xhtml">
                <notes>
                  <body xmlns="http://www.w3.org/1999/xhtml">
                    <notes>
                      <body xmlns="http://www.w3.org/1999/xhtml">
                        <notes>
                          <body xmlns="http://www.w3.org/1999/xhtml">1/s</body>
                        </notes>
                      </body>
                    </notes>
                  </body>
                </notes>
              </body>
            </notes>
          </body>
        </notes>
      </parameter>
      <parameter id="mw6c462eeb_dd82_4335_bbf0_150c62f68f86" name="k_int_V120sR1N2_tum" value="1">
        <notes>
          <body xmlns="http://www.w3.org/1999/xhtml">
            <notes>
              <body xmlns="http://www.w3.org/1999/xhtml">
                <notes>
                  <body xmlns="http://www.w3.org/1999/xhtml">
                    <notes>
                      <body xmlns="http://www.w3.org/1999/xhtml">
                        <notes>
                          <body xmlns="http://www.w3.org/1999/xhtml">1/s</body>
                        </notes>
                      </body>
                    </notes>
                  </body>
                </notes>
              </body>
            </notes>
          </body>
        </notes>
      </parameter>
      <parameter id="mwdeede045_8f6d_4ee1_83e7_32623e54c996" name="kon_sR1_MECM" value="420000"/>
      <parameter id="mw0af48e02_6d3f_4121_ae9b_dbc64217bdb1" name="kon_sR1_MEBM" value="420000"/>
      <parameter id="mweb861694_f4ef_4ba1_bc78_84a63d38690f" name="kon_sR1_MPBM" value="420000"/>
      <parameter id="mw4d6dde29_1cb4_4ef2_af7f_4f2fac09ef9b" name="kon_sR1_MECM_tis_norm" value="1">
        <notes>
          <body xmlns="http://www.w3.org/1999/xhtml">
            <notes>
              <body xmlns="http://www.w3.org/1999/xhtml">
                <notes>
                  <body xmlns="http://www.w3.org/1999/xhtml">
                    <notes>
                      <body xmlns="http://www.w3.org/1999/xhtml">
                        <notes>
                          <body xmlns="http://www.w3.org/1999/xhtml">(moles/cm3 tissue)^-1 s^-1</body>
                        </notes>
                      </body>
                    </notes>
                  </body>
                </notes>
              </body>
            </notes>
          </body>
        </notes>
      </parameter>
      <parameter id="mw5e4a4873_060a_45d6_a54b_a15851c5785a" name="kon_sR1_MECM_tis_dis" value="1">
        <notes>
          <body xmlns="http://www.w3.org/1999/xhtml">
            <notes>
              <body xmlns="http://www.w3.org/1999/xhtml">
                <notes>
                  <body xmlns="http://www.w3.org/1999/xhtml">
                    <notes>
                      <body xmlns="http://www.w3.org/1999/xhtml">
                        <notes>
                          <body xmlns="http://www.w3.org/1999/xhtml">(moles/cm3 tissue)^-1 s^-1</body>
                        </notes>
                      </body>
                    </notes>
                  </body>
                </notes>
              </body>
            </notes>
          </body>
        </notes>
      </parameter>
      <parameter id="mw73a11687_392a_40d3_b7db_cd468f19aafe" name="kon_sR1_MEBM_tis_norm" value="1">
        <notes>
          <body xmlns="http://www.w3.org/1999/xhtml">
            <notes>
              <body xmlns="http://www.w3.org/1999/xhtml">
                <notes>
                  <body xmlns="http://www.w3.org/1999/xhtml">
                    <notes>
                      <body xmlns="http://www.w3.org/1999/xhtml">
                        <notes>
                          <body xmlns="http://www.w3.org/1999/xhtml">(moles/cm3 tissue)^-1 s^-1</body>
                        </notes>
                      </body>
                    </notes>
                  </body>
                </notes>
              </body>
            </notes>
          </body>
        </notes>
      </parameter>
      <parameter id="mwe235dba1_f8f8_4bd6_bd8a_f799dad60e16" name="kon_sR1_MEBM_tis_dis" value="1">
        <notes>
          <body xmlns="http://www.w3.org/1999/xhtml">
            <notes>
              <body xmlns="http://www.w3.org/1999/xhtml">
                <notes>
                  <body xmlns="http://www.w3.org/1999/xhtml">
                    <notes>
                      <body xmlns="http://www.w3.org/1999/xhtml">
                        <notes>
                          <body xmlns="http://www.w3.org/1999/xhtml">(moles/cm3 tissue)^-1 s^-1</body>
                        </notes>
                      </body>
                    </notes>
                  </body>
                </notes>
              </body>
            </notes>
          </body>
        </notes>
      </parameter>
      <parameter id="mwa2ee5e7f_d94e_4705_89fa_0a627ad38cdc" name="kon_sR1_MPBM_tis_norm" value="1">
        <notes>
          <body xmlns="http://www.w3.org/1999/xhtml">
            <notes>
              <body xmlns="http://www.w3.org/1999/xhtml">
                <notes>
                  <body xmlns="http://www.w3.org/1999/xhtml">
                    <notes>
                      <body xmlns="http://www.w3.org/1999/xhtml">
                        <notes>
                          <body xmlns="http://www.w3.org/1999/xhtml">(moles/cm3 tissue)^-1 s^-1</body>
                        </notes>
                      </body>
                    </notes>
                  </body>
                </notes>
              </body>
            </notes>
          </body>
        </notes>
      </parameter>
      <parameter id="mw63aedcc5_4697_49d7_afb6_b9e174bb6687" name="kon_sR1_MPBM_tis_dis" value="1">
        <notes>
          <body xmlns="http://www.w3.org/1999/xhtml">
            <notes>
              <body xmlns="http://www.w3.org/1999/xhtml">
                <notes>
                  <body xmlns="http://www.w3.org/1999/xhtml">
                    <notes>
                      <body xmlns="http://www.w3.org/1999/xhtml">
                        <notes>
                          <body xmlns="http://www.w3.org/1999/xhtml">(moles/cm3 tissue)^-1 s^-1</body>
                        </notes>
                      </body>
                    </notes>
                  </body>
                </notes>
              </body>
            </notes>
          </body>
        </notes>
      </parameter>
      <parameter id="mwadcb6fb3_4c20_4c1f_abaa_9ad5b988d89c" name="kon_V165_sR1_tis_norm" value="1">
        <notes>
          <body xmlns="http://www.w3.org/1999/xhtml">
            <notes>
              <body xmlns="http://www.w3.org/1999/xhtml">
                <notes>
                  <body xmlns="http://www.w3.org/1999/xhtml">
                    <notes>
                      <body xmlns="http://www.w3.org/1999/xhtml">
                        <notes>
                          <body xmlns="http://www.w3.org/1999/xhtml">(moles/cm3 tissue)^-1 s^-1</body>
                        </notes>
                      </body>
                    </notes>
                  </body>
                </notes>
              </body>
            </notes>
          </body>
        </notes>
      </parameter>
      <parameter id="mw602cafcc_9352_4c76_9801_52881e82b3fb" name="kon_V165_sR1_blood" value="1">
        <notes>
          <body xmlns="http://www.w3.org/1999/xhtml">
            <notes>
              <body xmlns="http://www.w3.org/1999/xhtml">
                <notes>
                  <body xmlns="http://www.w3.org/1999/xhtml">
                    <notes>
                      <body xmlns="http://www.w3.org/1999/xhtml">
                        <notes>
                          <body xmlns="http://www.w3.org/1999/xhtml">(moles/cm3 tissue)^-1 s^-1</body>
                        </notes>
                      </body>
                    </notes>
                  </body>
                </notes>
              </body>
            </notes>
          </body>
        </notes>
      </parameter>
      <parameter id="mw0975b2e7_8ffe_4263_826e_043d2110fcc7" name="kon_V165_sR1_tis_dis" value="1">
        <notes>
          <body xmlns="http://www.w3.org/1999/xhtml">
            <notes>
              <body xmlns="http://www.w3.org/1999/xhtml">
                <notes>
                  <body xmlns="http://www.w3.org/1999/xhtml">
                    <notes>
                      <body xmlns="http://www.w3.org/1999/xhtml">
                        <notes>
                          <body xmlns="http://www.w3.org/1999/xhtml">(moles/cm3 tissue)^-1 s^-1</body>
                        </notes>
                      </body>
                    </notes>
                  </body>
                </notes>
              </body>
            </notes>
          </body>
        </notes>
      </parameter>
      <parameter id="mwf9806b83_9556_4e40_86f1_54704feac8e7" name="kon_V164_sR1_tis_norm" value="1">
        <notes>
          <body xmlns="http://www.w3.org/1999/xhtml">
            <notes>
              <body xmlns="http://www.w3.org/1999/xhtml">
                <notes>
                  <body xmlns="http://www.w3.org/1999/xhtml">
                    <notes>
                      <body xmlns="http://www.w3.org/1999/xhtml">
                        <notes>
                          <body xmlns="http://www.w3.org/1999/xhtml">(moles/cm3 tissue)^-1 s^-1</body>
                        </notes>
                      </body>
                    </notes>
                  </body>
                </notes>
              </body>
            </notes>
          </body>
        </notes>
      </parameter>
      <parameter id="mw95efea90_9eff_4807_89f3_23d57ab6d21a" name="kon_V164_sR1_blood" value="1">
        <notes>
          <body xmlns="http://www.w3.org/1999/xhtml">
            <notes>
              <body xmlns="http://www.w3.org/1999/xhtml">
                <notes>
                  <body xmlns="http://www.w3.org/1999/xhtml">
                    <notes>
                      <body xmlns="http://www.w3.org/1999/xhtml">
                        <notes>
                          <body xmlns="http://www.w3.org/1999/xhtml">(moles/cm3 tissue)^-1 s^-1</body>
                        </notes>
                      </body>
                    </notes>
                  </body>
                </notes>
              </body>
            </notes>
          </body>
        </notes>
      </parameter>
      <parameter id="mw53fe243a_c4ec_4079_b8f8_3e6e9fe6ba52" name="kon_V164_sR1_tis_dis" value="1">
        <notes>
          <body xmlns="http://www.w3.org/1999/xhtml">
            <notes>
              <body xmlns="http://www.w3.org/1999/xhtml">
                <notes>
                  <body xmlns="http://www.w3.org/1999/xhtml">
                    <notes>
                      <body xmlns="http://www.w3.org/1999/xhtml">
                        <notes>
                          <body xmlns="http://www.w3.org/1999/xhtml">(moles/cm3 tissue)^-1 s^-1</body>
                        </notes>
                      </body>
                    </notes>
                  </body>
                </notes>
              </body>
            </notes>
          </body>
        </notes>
      </parameter>
      <parameter id="mw5a576a11_d25e_4fdb_b957_7c9a7633a9d3" name="kon_V121_sR1_tis_norm" value="1">
        <notes>
          <body xmlns="http://www.w3.org/1999/xhtml">
            <notes>
              <body xmlns="http://www.w3.org/1999/xhtml">
                <notes>
                  <body xmlns="http://www.w3.org/1999/xhtml">
                    <notes>
                      <body xmlns="http://www.w3.org/1999/xhtml">
                        <notes>
                          <body xmlns="http://www.w3.org/1999/xhtml">(moles/cm3 tissue)^-1 s^-1</body>
                        </notes>
                      </body>
                    </notes>
                  </body>
                </notes>
              </body>
            </notes>
          </body>
        </notes>
      </parameter>
      <parameter id="mw69a2c693_e4bc_4053_8539_4efe7b3975a8" name="kon_V121_sR1_blood" value="1">
        <notes>
          <body xmlns="http://www.w3.org/1999/xhtml">
            <notes>
              <body xmlns="http://www.w3.org/1999/xhtml">
                <notes>
                  <body xmlns="http://www.w3.org/1999/xhtml">
                    <notes>
                      <body xmlns="http://www.w3.org/1999/xhtml">
                        <notes>
                          <body xmlns="http://www.w3.org/1999/xhtml">(moles/cm3 tissue)^-1 s^-1</body>
                        </notes>
                      </body>
                    </notes>
                  </body>
                </notes>
              </body>
            </notes>
          </body>
        </notes>
      </parameter>
      <parameter id="mw3beb6534_a6eb_4ab9_ae88_4c48323ee5d4" name="kon_V121_sR1_tis_dis" value="1">
        <notes>
          <body xmlns="http://www.w3.org/1999/xhtml">
            <notes>
              <body xmlns="http://www.w3.org/1999/xhtml">
                <notes>
                  <body xmlns="http://www.w3.org/1999/xhtml">
                    <notes>
                      <body xmlns="http://www.w3.org/1999/xhtml">
                        <notes>
                          <body xmlns="http://www.w3.org/1999/xhtml">(moles/cm3 tissue)^-1 s^-1</body>
                        </notes>
                      </body>
                    </notes>
                  </body>
                </notes>
              </body>
            </notes>
          </body>
        </notes>
      </parameter>
      <parameter id="mw2f1dbf72_e3d1_4e69_afc8_ad662c4c66fb" name="kon_V120_sR1_tis_norm" value="1">
        <notes>
          <body xmlns="http://www.w3.org/1999/xhtml">
            <notes>
              <body xmlns="http://www.w3.org/1999/xhtml">
                <notes>
                  <body xmlns="http://www.w3.org/1999/xhtml">
                    <notes>
                      <body xmlns="http://www.w3.org/1999/xhtml">
                        <notes>
                          <body xmlns="http://www.w3.org/1999/xhtml">(moles/cm3 tissue)^-1 s^-1</body>
                        </notes>
                      </body>
                    </notes>
                  </body>
                </notes>
              </body>
            </notes>
          </body>
        </notes>
      </parameter>
      <parameter id="mwccea9365_bf59_4200_b357_dfccea1dbf0f" name="kon_V120_sR1_blood" value="1">
        <notes>
          <body xmlns="http://www.w3.org/1999/xhtml">
            <notes>
              <body xmlns="http://www.w3.org/1999/xhtml">
                <notes>
                  <body xmlns="http://www.w3.org/1999/xhtml">
                    <notes>
                      <body xmlns="http://www.w3.org/1999/xhtml">
                        <notes>
                          <body xmlns="http://www.w3.org/1999/xhtml">(moles/cm3 tissue)^-1 s^-1</body>
                        </notes>
                      </body>
                    </notes>
                  </body>
                </notes>
              </body>
            </notes>
          </body>
        </notes>
      </parameter>
      <parameter id="mw9ebe20ac_fb4a_4f23_a1db_32592b38b047" name="kon_V120_sR1_tis_dis" value="1">
        <notes>
          <body xmlns="http://www.w3.org/1999/xhtml">
            <notes>
              <body xmlns="http://www.w3.org/1999/xhtml">
                <notes>
                  <body xmlns="http://www.w3.org/1999/xhtml">
                    <notes>
                      <body xmlns="http://www.w3.org/1999/xhtml">
                        <notes>
                          <body xmlns="http://www.w3.org/1999/xhtml">(moles/cm3 tissue)^-1 s^-1</body>
                        </notes>
                      </body>
                    </notes>
                  </body>
                </notes>
              </body>
            </notes>
          </body>
        </notes>
      </parameter>
      <parameter id="mwad364ecb_bacd_439d_ba60_00ef3f9351d4" name="kon_sR1_N1_tis_norm" value="1">
        <notes>
          <body xmlns="http://www.w3.org/1999/xhtml">
            <notes>
              <body xmlns="http://www.w3.org/1999/xhtml">
                <notes>
                  <body xmlns="http://www.w3.org/1999/xhtml">
                    <notes>
                      <body xmlns="http://www.w3.org/1999/xhtml">
                        <notes>
                          <body xmlns="http://www.w3.org/1999/xhtml">(moles/cm3 tissue)^-1 s^-1</body>
                        </notes>
                      </body>
                    </notes>
                  </body>
                </notes>
              </body>
            </notes>
          </body>
        </notes>
      </parameter>
      <parameter id="mw8bed3764_b5c2_442f_b501_52c65577aef5" name="kon_sR1_N1_L_norm" value="1">
        <notes>
          <body xmlns="http://www.w3.org/1999/xhtml">
            <notes>
              <body xmlns="http://www.w3.org/1999/xhtml">
                <notes>
                  <body xmlns="http://www.w3.org/1999/xhtml">
                    <notes>
                      <body xmlns="http://www.w3.org/1999/xhtml">
                        <notes>
                          <body xmlns="http://www.w3.org/1999/xhtml">(moles/cm3 tissue)^-1 s^-1</body>
                        </notes>
                      </body>
                    </notes>
                  </body>
                </notes>
              </body>
            </notes>
          </body>
        </notes>
      </parameter>
      <parameter id="mwd81ca850_17d9_4a47_9a5d_6c721a64fb28" name="kon_sR1_N1_myo" value="1">
        <notes>
          <body xmlns="http://www.w3.org/1999/xhtml">
            <notes>
              <body xmlns="http://www.w3.org/1999/xhtml">
                <notes>
                  <body xmlns="http://www.w3.org/1999/xhtml">
                    <notes>
                      <body xmlns="http://www.w3.org/1999/xhtml">
                        <notes>
                          <body xmlns="http://www.w3.org/1999/xhtml">(moles/cm3 tissue)^-1 s^-1</body>
                        </notes>
                      </body>
                    </notes>
                  </body>
                </notes>
              </body>
            </notes>
          </body>
        </notes>
      </parameter>
      <parameter id="mwecec2306_51ad_4a8d_96ce_c10907a4cb49" name="kon_sR1_N1_L_dis" value="1"/>
      <parameter id="mw80978c29_5598_437b_b707_5f358e40c02e" name="kon_sR1_N1_tis_dis" value="1">
        <notes>
          <body xmlns="http://www.w3.org/1999/xhtml">
            <notes>
              <body xmlns="http://www.w3.org/1999/xhtml">
                <notes>
                  <body xmlns="http://www.w3.org/1999/xhtml">
                    <notes>
                      <body xmlns="http://www.w3.org/1999/xhtml">
                        <notes>
                          <body xmlns="http://www.w3.org/1999/xhtml">(moles/cm3 tissue)^-1 s^-1</body>
                        </notes>
                      </body>
                    </notes>
                  </body>
                </notes>
              </body>
            </notes>
          </body>
        </notes>
      </parameter>
      <parameter id="mw98322ca4_9565_41ae_8be2_3e698165b94c" name="kon_sR1_N1_tumor" value="1">
        <notes>
          <body xmlns="http://www.w3.org/1999/xhtml">
            <notes>
              <body xmlns="http://www.w3.org/1999/xhtml">
                <notes>
                  <body xmlns="http://www.w3.org/1999/xhtml">
                    <notes>
                      <body xmlns="http://www.w3.org/1999/xhtml">
                        <notes>
                          <body xmlns="http://www.w3.org/1999/xhtml">(moles/cm3 tissue)^-1 s^-1</body>
                        </notes>
                      </body>
                    </notes>
                  </body>
                </notes>
              </body>
            </notes>
          </body>
        </notes>
      </parameter>
      <parameter id="mw4ef99f0c_deec_463e_9314_0b18e72d21cf" name="kon_sR1_N2_tumor" value="1">
        <notes>
          <body xmlns="http://www.w3.org/1999/xhtml">
            <notes>
              <body xmlns="http://www.w3.org/1999/xhtml">
                <notes>
                  <body xmlns="http://www.w3.org/1999/xhtml">
                    <notes>
                      <body xmlns="http://www.w3.org/1999/xhtml">
                        <notes>
                          <body xmlns="http://www.w3.org/1999/xhtml">(moles/cm3 tissue)^-1 s^-1</body>
                        </notes>
                      </body>
                    </notes>
                  </body>
                </notes>
              </body>
            </notes>
          </body>
        </notes>
      </parameter>
      <parameter id="mwde913078_f05a_4249_8683_8adb603da59f" name="kon_V165_sR1" value="30000000">
        <notes>
          <body xmlns="http://www.w3.org/1999/xhtml">
            <notes>
              <body xmlns="http://www.w3.org/1999/xhtml">
                <notes>
                  <body xmlns="http://www.w3.org/1999/xhtml">
                    <notes>
                      <body xmlns="http://www.w3.org/1999/xhtml">
                        <notes>
                          <body xmlns="http://www.w3.org/1999/xhtml">1/(M s)</body>
                        </notes>
                      </body>
                    </notes>
                  </body>
                </notes>
              </body>
            </notes>
          </body>
        </notes>
      </parameter>
      <parameter id="mwa9973d9f_5abe_41e8_849d_d07741498dba" name="kon_V121_sR1" value="30000000">
        <notes>
          <body xmlns="http://www.w3.org/1999/xhtml">
            <notes>
              <body xmlns="http://www.w3.org/1999/xhtml">
                <notes>
                  <body xmlns="http://www.w3.org/1999/xhtml">
                    <notes>
                      <body xmlns="http://www.w3.org/1999/xhtml">
                        <notes>
                          <body xmlns="http://www.w3.org/1999/xhtml">1/(M s)</body>
                        </notes>
                      </body>
                    </notes>
                  </body>
                </notes>
              </body>
            </notes>
          </body>
        </notes>
      </parameter>
      <parameter id="mw313cbeb4_69b1_41b5_97b3_7a1b1d441bc8" name="kon_V164_sR1" value="30000000">
        <notes>
          <body xmlns="http://www.w3.org/1999/xhtml">
            <notes>
              <body xmlns="http://www.w3.org/1999/xhtml">
                <notes>
                  <body xmlns="http://www.w3.org/1999/xhtml">
                    <notes>
                      <body xmlns="http://www.w3.org/1999/xhtml">
                        <notes>
                          <body xmlns="http://www.w3.org/1999/xhtml">1/(M s)</body>
                        </notes>
                      </body>
                    </notes>
                  </body>
                </notes>
              </body>
            </notes>
          </body>
        </notes>
      </parameter>
      <parameter id="mw776e6e35_7e6a_42bf_a291_1712be04e941" name="kon_V120_sR1" value="30000000">
        <notes>
          <body xmlns="http://www.w3.org/1999/xhtml">
            <notes>
              <body xmlns="http://www.w3.org/1999/xhtml">
                <notes>
                  <body xmlns="http://www.w3.org/1999/xhtml">
                    <notes>
                      <body xmlns="http://www.w3.org/1999/xhtml">
                        <notes>
                          <body xmlns="http://www.w3.org/1999/xhtml">1/(M s)</body>
                        </notes>
                      </body>
                    </notes>
                  </body>
                </notes>
              </body>
            </notes>
          </body>
        </notes>
      </parameter>
      <parameter id="mw92806d8d_2f59_49d1_ab95_a001024aef0a" name="kon_sR1_N1_norm" value="5560000">
        <notes>
          <body xmlns="http://www.w3.org/1999/xhtml">
            <notes>
              <body xmlns="http://www.w3.org/1999/xhtml">
                <notes>
                  <body xmlns="http://www.w3.org/1999/xhtml">
                    <notes>
                      <body xmlns="http://www.w3.org/1999/xhtml">
                        <notes>
                          <body xmlns="http://www.w3.org/1999/xhtml">(moles/cm3 tissue)^-1 s^-1</body>
                        </notes>
                      </body>
                    </notes>
                  </body>
                </notes>
              </body>
            </notes>
          </body>
        </notes>
      </parameter>
      <parameter id="mw997e062b_048d_4808_a561_6e29e994d0fa" name="kon_sR1_N1_myocytes" value="5560000">
        <notes>
          <body xmlns="http://www.w3.org/1999/xhtml">
            <notes>
              <body xmlns="http://www.w3.org/1999/xhtml">
                <notes>
                  <body xmlns="http://www.w3.org/1999/xhtml">
                    <notes>
                      <body xmlns="http://www.w3.org/1999/xhtml">
                        <notes>
                          <body xmlns="http://www.w3.org/1999/xhtml">(moles/cm3 tissue)^-1 s^-1</body>
                        </notes>
                      </body>
                    </notes>
                  </body>
                </notes>
              </body>
            </notes>
          </body>
        </notes>
      </parameter>
      <parameter id="mw472c4d2c_ecd2_4c53_9ef5_11e7feb16ad0" name="kon_sR1_N1_luminal" value="5560000">
        <notes>
          <body xmlns="http://www.w3.org/1999/xhtml">
            <notes>
              <body xmlns="http://www.w3.org/1999/xhtml">
                <notes>
                  <body xmlns="http://www.w3.org/1999/xhtml">
                    <notes>
                      <body xmlns="http://www.w3.org/1999/xhtml">
                        <notes>
                          <body xmlns="http://www.w3.org/1999/xhtml">(moles/cm3 tissue)^-1 s^-1</body>
                        </notes>
                      </body>
                    </notes>
                  </body>
                </notes>
              </body>
            </notes>
          </body>
        </notes>
      </parameter>
      <parameter id="mw46a474ee_f778_4122_9830_fe27784973cd" name="kon_sR1_N1_dis" value="5560000">
        <notes>
          <body xmlns="http://www.w3.org/1999/xhtml">
            <notes>
              <body xmlns="http://www.w3.org/1999/xhtml">
                <notes>
                  <body xmlns="http://www.w3.org/1999/xhtml">
                    <notes>
                      <body xmlns="http://www.w3.org/1999/xhtml">
                        <notes>
                          <body xmlns="http://www.w3.org/1999/xhtml">(moles/cm3 tissue)^-1 s^-1</body>
                        </notes>
                      </body>
                    </notes>
                  </body>
                </notes>
              </body>
            </notes>
          </body>
        </notes>
      </parameter>
      <parameter id="mw51cc4b2f_cb1f_4a89_b873_10b3ea186a15" name="kon_sR1_N1_tumors" value="5560000">
        <notes>
          <body xmlns="http://www.w3.org/1999/xhtml">
            <notes>
              <body xmlns="http://www.w3.org/1999/xhtml">
                <notes>
                  <body xmlns="http://www.w3.org/1999/xhtml">
                    <notes>
                      <body xmlns="http://www.w3.org/1999/xhtml">
                        <notes>
                          <body xmlns="http://www.w3.org/1999/xhtml">(moles/cm3 tissue)^-1 s^-1</body>
                        </notes>
                      </body>
                    </notes>
                  </body>
                </notes>
              </body>
            </notes>
          </body>
        </notes>
      </parameter>
      <parameter id="mwc0de80d6_669c_4703_9690_234819bd865a" name="kon_sR1_N2_tumors" value="5560000">
        <notes>
          <body xmlns="http://www.w3.org/1999/xhtml">
            <notes>
              <body xmlns="http://www.w3.org/1999/xhtml">
                <notes>
                  <body xmlns="http://www.w3.org/1999/xhtml">
                    <notes>
                      <body xmlns="http://www.w3.org/1999/xhtml">
                        <notes>
                          <body xmlns="http://www.w3.org/1999/xhtml">(moles/cm3 tissue)^-1 s^-1</body>
                        </notes>
                      </body>
                    </notes>
                  </body>
                </notes>
              </body>
            </notes>
          </body>
        </notes>
      </parameter>
      <parameter id="mw8aa8b4f0_5c50_4a06_926e_a08684675c02" name="kdeg_sR1" value="0.000193"/>
      <parameter id="mw861b720a_d260_4876_a373_3a71303b7288" name="c_sR1" value="5e-06"/>
      <parameter id="mw1a7a7a60_86c2_4530_9697_c2979f087835" name="sR1Secr_normEC" value="1e-12" constant="false"/>
      <parameter id="mwc3aae2b9_8d44_4ef4_88a2_1a3e3d6e9c30" name="sR1Secr_disEC" value="1e-12"/>
      <parameter id="mwd1ae5c15_c043_42da_a209_fc6e0ef9dca6" name="qsR1_abluminal_normEC" value="1"/>
      <parameter id="mw15a48f7c_664c_47f2_9964_c5a1ea874ca4" name="qsR1_abluminal_disEC" value="1"/>
      <parameter id="mw6c82645d_47f5_4f98_8973_b0ca279213e6" name="qsR1_luminal_normEC" value="1"/>
      <parameter id="mw084b93a3_b6d3_459a_a5cb_7a9cd1d582f8" name="qsR1_luminal_disEC" value="1" constant="false"/>
      <parameter id="mw6fc28724_9d1b_4593_9236_1bbcc87d4194" name="kperm_blood_and_tis_norm_sR1" value="1.5e-08"/>
      <parameter id="mw98483124_947e_4bc3_a516_e991cca0c9b6" name="kpermeability_norm_to_blood_sR1" value="1"/>
      <parameter id="mw4b3bd9f4_00a4_4230_a272_f7f681b82bc0" name="kpermeability_norm_from_blood_sR1" value="1"/>
      <parameter id="mw7b9e8771_1d0c_409d_a0bb_0fe875ef2f27" name="kperm_blood_and_tis_dis_sR1" value="1.5e-07"/>
      <parameter id="mw4c0fe563_9e83_4ddd_8dfb_511130d63d11" name="kpermeability_dis_to_blood_sR1" value="1"/>
      <parameter id="mw23b21c94_2921_4e9d_8ad0_1641c3dfb83b" name="kpermeability_dis_from_blood_sR1" value="1"/>
      <parameter id="mw307cd2cb_959b_422e_b788_b4f3cc55d5b4" name="kperm_blood_and_tis_norm_V164_sR1" value="1.5e-08"/>
      <parameter id="mw2ff8f839_8995_4beb_926d_a23d8e4c6f92" name="kpermeability_norm_to_blood_V164_sR1" value="1"/>
      <parameter id="mw8aac8fad_f051_45c1_a4e2_ea734b11e816" name="kpermeability_norm_from_blood_V164_sR1" value="1"/>
      <parameter id="mw3d361c9a_ca4c_4b38_994e_69a008040087" name="kperm_blood_and_tis_dis_V164_sR1" value="1.5e-07"/>
      <parameter id="mwd3e95e96_3eb3_4e5e_a04e_a485f4a98a2d" name="kpermeability_dis_to_blood_V164_sR1" value="1"/>
      <parameter id="mw4a94ebb0_11c6_438d_812f_9ce5d377bb86" name="kpermeability_dis_from_blood_V164_sR1" value="1"/>
      <parameter id="mwcda37b2d_0495_45c6_801a_5c4dee771520" name="kperm_blood_and_tis_norm_V120_sR1" value="1.5e-08"/>
      <parameter id="mw70f838cf_b9bb_45ea_a3c9_c6471164cf81" name="kpermeability_norm_to_blood_V120_sR1" value="1"/>
      <parameter id="mwf1964e9c_1096_4c67_ae9b_444f10cd07c2" name="kpermeability_norm_from_blood_V120_sR1" value="1"/>
      <parameter id="mw712d3a7d_65f1_4be8_9f58_bee891ddcbdb" name="kperm_blood_and_tis_dis_V120_sR1" value="1.5e-07"/>
      <parameter id="mw1cd22e71_08f7_4c21_a2ca_1e1379c08d49" name="kpermeability_dis_to_blood_V120_sR1" value="1"/>
      <parameter id="mw46272484_8354_42c9_a938_a72be5bf1cbb" name="kpermeability_dis_from_blood_V120_sR1" value="1"/>
      <parameter id="mw95de3a9c_eccb_4a92_ad1b_1308dd81ea26" name="kperm_blood_and_tis_norm_V165_sR1" value="1.5e-08"/>
      <parameter id="mw3379fe7a_13b8_4075_9197_23bcd3890806" name="kpermeability_norm_to_blood_V165_sR1" value="1"/>
      <parameter id="mwf9245155_b9e6_489d_87d9_c73e536f7882" name="kpermeability_norm_from_blood_V165_sR1" value="1"/>
      <parameter id="mw78ced060_976d_428f_af39_7e4ba6fba5ec" name="kperm_blood_and_tis_dis_V165_sR1" value="1.5e-07"/>
      <parameter id="mw1b4c80e8_793c_4d6c_8176_1b29f93da371" name="kpermeability_dis_to_blood_V165_sR1" value="1"/>
      <parameter id="mwd0294433_c69c_4b61_8993_eb77ab4406f5" name="kpermeability_dis_from_blood_V165_sR1" value="1"/>
      <parameter id="mw047221b5_790a_45dc_91c8_877f611b0d75" name="kperm_blood_and_tis_norm_V121_sR1" value="1.5e-08"/>
      <parameter id="mwb18f981e_ce6d_441a_abe6_4f41e08e808d" name="kpermeability_norm_to_blood_V121_sR1" value="1"/>
      <parameter id="mw592da8ca_b96b_4449_afc3_7f093434ada9" name="kpermeability_norm_from_blood_V121_sR1" value="1"/>
      <parameter id="mw61f3b713_23c4_4e53_beaa_e3fbbb385053" name="kperm_blood_and_tis_dis_V121_sR1" value="1.5e-07"/>
      <parameter id="mw93f87387_7653_4022_8fb6_d5c818f68e69" name="kpermeability_dis_to_blood_V121_sR1" value="1"/>
      <parameter id="mwb6e40cf9_8773_4072_aad4_05e070c85d98" name="kpermeability_dis_from_blood_V121_sR1" value="1"/>
      <parameter id="mwb14d6e8c_55ab_4298_928d_0f8e8b857707" name="VEGF164Secr_EC" value="0.006724481">
        <notes>
          <body xmlns="http://www.w3.org/1999/xhtml">
            <notes>
              <body xmlns="http://www.w3.org/1999/xhtml">
                <notes>
                  <body xmlns="http://www.w3.org/1999/xhtml">
                    <notes>
                      <body xmlns="http://www.w3.org/1999/xhtml">
                        <notes>
                          <body xmlns="http://www.w3.org/1999/xhtml">0.062728115</body>
                        </notes>
                      </body>
                    </notes>
                  </body>
                </notes>
              </body>
            </notes>
          </body>
        </notes>
      </parameter>
      <parameter id="mwf2f4d7ab_ccfc_41dd_bcd2_73792c230655" name="VEGF120Secr_EC" value="1"/>
      <parameter id="mw6e45f847_70c7_4682_b0b4_4d7e78bcae18" name="qV164_luminal_normEC" value="1"/>
      <parameter id="mw8ab0908f_ca13_4df4_9892_6e96913ac5cd" name="qV120_luminal_normEC" value="1"/>
      <parameter id="mw225fac55_97e5_4cc6_a813_1e9ddee658fa" name="qV164_luminal_disEC" value="1" constant="false"/>
      <parameter id="mwe2a8da01_f165_4d14_9d69_fa38630966c5" name="qV120_luminal_disEC" value="1" constant="false"/>
      <parameter id="mw46e2e5fe_be19_4162_b472_9786575300c5" name="qV164_abluminal_normEC" value="1"/>
      <parameter id="mwf228c5e5_f3f3_4548_b667_f43785863e4b" name="qV120_abluminal_normEC" value="1"/>
      <parameter id="mw569c7666_cb6a_4006_8208_396c5789a38f" name="qV164_abluminal_disEC" value="1" constant="false"/>
      <parameter id="mwf259adfc_46dc_4dc1_8f7b_ba76008194e3" name="qV120_abluminal_disEC" value="1" constant="false"/>
      <parameter id="mwaa14de86_e2ff_49cf_a112_8e8282a1d943" name="factor_disEC_secr" value="1"/>
      <parameter id="mw45b25662_76f2_4771_8e18_b664313e3860" name="tumorCellVol_tis_dis" value="9.04778684234e-10"/>
      <parameter id="mwac4ed0a0_8730_47dd_ab64_b8043c365c00" name="Vol_IS" value="1" constant="false"/>
      <parameter id="mwae9a7e37_d4f5_4c49_9dd6_7252e41daac9" name="Vol_MV" value="0.1149"/>
      <parameter id="mw804ec9c4_4838_4c6c_981e_614f29b10475" name="Vol_TC" value="1" constant="false"/>
      <parameter id="mwbdc5ec09_80e9_4bcd_886e_0fa28d820f90" name="k1" value="2.1e-06"/>
      <parameter id="mwd8c4a02a_c63e_4f3f_a477_6f4fe7f42ae6" name="Ang0" value="1e-14"/>
      <parameter id="mw5dd5e8d3_2611_4f9d_bc2f_489a3d848057" name="psi" value="20"/>
      <parameter id="mw82cbcd4a_7aec_4e7d_b7b7_f01c17604c2b" name="k0" value="1.49e-05"/>
      <parameter id="mwcab9eca0_0c9c_41bb_94df_397a5bdcec27" name="W1" value="1"/>
    </listOfParameters>
    <listOfInitialAssignments>
      <initialAssignment symbol="mw77531cdd_f347_4837_971d_dd0f61d0f2e2">
        <math xmlns="http://www.w3.org/1998/Math/MathML">
          <apply>
            <times/>
            <apply>
              <divide/>
              <cn type="integer"> 8 </cn>
              <cn type="integer"> 92 </cn>
            </apply>
            <ci> mw12eee433_704f_4dac_b76c_6c653eb38e04 </ci>
          </apply>
        </math>
      </initialAssignment>
      <initialAssignment symbol="mw2fc3cc2a_84d9_4edc_8191_56839112c18f">
        <math xmlns="http://www.w3.org/1998/Math/MathML">
          <apply>
            <plus/>
            <ci> mwd13c87bc_d5e9_49d5_b6a2_dc55d8c48f28 </ci>
            <ci> mw857f3efb_36e4_4956_b824_3d4438696dc2 </ci>
            <ci> mw57243fdd_aace_4019_8554_249e7c5c6723 </ci>
          </apply>
        </math>
      </initialAssignment>
      <initialAssignment symbol="mw83fc8589_e96a_44c4_93b3_5951382f4a5c">
        <math xmlns="http://www.w3.org/1998/Math/MathML">
          <apply>
            <plus/>
            <ci> mw95498459_64b8_4380_8681_60f246265c40 </ci>
            <ci> mwb649768a_aeb8_4f92_aac0_171bf20d76aa </ci>
            <ci> mw1344c90b_2866_4ac6_8eae_8c3ae29ce9ec </ci>
          </apply>
        </math>
      </initialAssignment>
      <initialAssignment symbol="mw960128f2_f669_4c8b_b0c9_98963636c26b">
        <math xmlns="http://www.w3.org/1998/Math/MathML">
          <apply>
            <divide/>
            <apply>
              <times/>
              <ci> mw077ceeb6_46e7_45f3_a786_ade305ad9a2f </ci>
              <ci> mw1344c90b_2866_4ac6_8eae_8c3ae29ce9ec </ci>
            </apply>
            <cn type="integer"> 1000 </cn>
          </apply>
        </math>
      </initialAssignment>
      <initialAssignment symbol="mwaaf8dba9_d057_452a_b140_d4ec377357ee">
        <math xmlns="http://www.w3.org/1998/Math/MathML">
          <apply>
            <divide/>
            <apply>
              <times/>
              <ci> mw88bac825_dfa6_43cd_b6ea_226d3780c836 </ci>
              <ci> mw95498459_64b8_4380_8681_60f246265c40 </ci>
            </apply>
            <cn type="integer"> 1000 </cn>
          </apply>
        </math>
      </initialAssignment>
      <initialAssignment symbol="mwd467b610_6961_4b95_90e3_29644ae3cac2">
        <math xmlns="http://www.w3.org/1998/Math/MathML">
          <apply>
            <divide/>
            <apply>
              <times/>
              <ci> mw6e9ac26d_c25c_434d_b9a1_87044f96f28c </ci>
              <ci> mwb649768a_aeb8_4f92_aac0_171bf20d76aa </ci>
            </apply>
            <cn type="integer"> 1000 </cn>
          </apply>
        </math>
      </initialAssignment>
      <initialAssignment symbol="mwca45b81d_a01f_43e8_98e4_24688e8ace14">
        <math xmlns="http://www.w3.org/1998/Math/MathML">
          <apply>
            <divide/>
            <apply>
              <times/>
              <ci> mw6ea71e19_6699_4256_bcec_499481026e91 </ci>
              <ci> mw60407b16_e3f0_4dcb_a331_39164b63c4d4 </ci>
            </apply>
            <ci> mwba2f4ca3_6b97_42af_b660_b437aab943a8 </ci>
          </apply>
        </math>
      </initialAssignment>
      <initialAssignment symbol="mw2d3b1a6d_80c7_4da4_8556_dfa3122326d5">
        <math xmlns="http://www.w3.org/1998/Math/MathML">
          <apply>
            <times/>
            <apply>
              <divide/>
              <apply>
                <divide/>
                <ci> mweda6a853_5020_46dc_ab9e_2185b40a0754 </ci>
                <ci> mwe65fa351_d18a_404d_8f18_83d69feefa14 </ci>
              </apply>
              <ci> mw114fd10c_6854_4979_a4d1_daac87ccf603 </ci>
            </apply>
            <ci> mw6ea71e19_6699_4256_bcec_499481026e91 </ci>
          </apply>
        </math>
      </initialAssignment>
      <initialAssignment symbol="mwaca9b1d8_8825_4d89_91d0_dacbc504bae6">
        <math xmlns="http://www.w3.org/1998/Math/MathML">
          <apply>
            <times/>
            <apply>
              <divide/>
              <apply>
                <divide/>
                <ci> mwf99f7138_6367_4eea_bddd_02f588c52acb </ci>
                <ci> mwe65fa351_d18a_404d_8f18_83d69feefa14 </ci>
              </apply>
              <ci> mw114fd10c_6854_4979_a4d1_daac87ccf603 </ci>
            </apply>
            <ci> mw6ea71e19_6699_4256_bcec_499481026e91 </ci>
          </apply>
        </math>
      </initialAssignment>
      <initialAssignment symbol="mw85b0e5ea_9d72_4766_a590_1ae7a6007fda">
        <math xmlns="http://www.w3.org/1998/Math/MathML">
          <apply>
            <times/>
            <apply>
              <divide/>
              <apply>
                <divide/>
                <ci> mw0a426e60_8734_4c29_af04_4f10bd009ba0 </ci>
                <ci> mwe65fa351_d18a_404d_8f18_83d69feefa14 </ci>
              </apply>
              <ci> mw114fd10c_6854_4979_a4d1_daac87ccf603 </ci>
            </apply>
            <ci> mw6ea71e19_6699_4256_bcec_499481026e91 </ci>
          </apply>
        </math>
      </initialAssignment>
      <initialAssignment symbol="mw7d081f0c_582c_4d28_b868_a4de09cba829">
        <math xmlns="http://www.w3.org/1998/Math/MathML">
          <apply>
            <times/>
            <apply>
              <divide/>
              <apply>
                <divide/>
                <ci> mwfb2b9058_5cb2_4a41_a203_f0c63aaccb36 </ci>
                <ci> mwd7ad0ec9_489a_4ba8_94b1_362ec83f56ab </ci>
              </apply>
              <ci> mw114fd10c_6854_4979_a4d1_daac87ccf603 </ci>
            </apply>
            <ci> mwca45b81d_a01f_43e8_98e4_24688e8ace14 </ci>
          </apply>
        </math>
      </initialAssignment>
      <initialAssignment symbol="mw473a7d02_abea_45ae_a0b2_6e49e553d2a7">
        <math xmlns="http://www.w3.org/1998/Math/MathML">
          <apply>
            <times/>
            <apply>
              <divide/>
              <apply>
                <divide/>
                <ci> mwa5439790_4669_4ef6_8255_407012f8c53c </ci>
                <ci> mwd7ad0ec9_489a_4ba8_94b1_362ec83f56ab </ci>
              </apply>
              <ci> mw114fd10c_6854_4979_a4d1_daac87ccf603 </ci>
            </apply>
            <ci> mwca45b81d_a01f_43e8_98e4_24688e8ace14 </ci>
          </apply>
        </math>
      </initialAssignment>
      <initialAssignment symbol="mwc45bb1c9_1013_4e0c_ae0f_7bde61e046db">
        <math xmlns="http://www.w3.org/1998/Math/MathML">
          <apply>
            <times/>
            <apply>
              <divide/>
              <apply>
                <divide/>
                <ci> mw32b24ec1_d9df_401b_bb74_80af07f8bca9 </ci>
                <ci> mwd7ad0ec9_489a_4ba8_94b1_362ec83f56ab </ci>
              </apply>
              <ci> mw114fd10c_6854_4979_a4d1_daac87ccf603 </ci>
            </apply>
            <ci> mwca45b81d_a01f_43e8_98e4_24688e8ace14 </ci>
          </apply>
        </math>
      </initialAssignment>
      <initialAssignment symbol="mw295bd3ef_ae1e_418e_8ab6_7a84d1676cbb">
        <math xmlns="http://www.w3.org/1998/Math/MathML">
          <apply>
            <divide/>
            <apply>
              <times/>
              <apply>
                <divide/>
                <ci> mw4ac06724_9731_4126_8a05_2c689f1197b1 </ci>
                <ci> mw5412a3b7_a0be_4e7a_86b6_0714ac7a759f </ci>
              </apply>
              <cn type="integer"> 1000 </cn>
            </apply>
            <ci> mw83fc8589_e96a_44c4_93b3_5951382f4a5c </ci>
          </apply>
        </math>
      </initialAssignment>
      <initialAssignment symbol="mw481a11c2_010e_4263_9d65_4a568ee25823">
        <math xmlns="http://www.w3.org/1998/Math/MathML">
          <apply>
            <divide/>
            <apply>
              <times/>
              <apply>
                <divide/>
                <ci> mw432de2a3_9ce8_4621_9c87_0dc98dc26b07 </ci>
                <ci> mw5412a3b7_a0be_4e7a_86b6_0714ac7a759f </ci>
              </apply>
              <cn type="integer"> 1000 </cn>
            </apply>
            <ci> mw83fc8589_e96a_44c4_93b3_5951382f4a5c </ci>
          </apply>
        </math>
      </initialAssignment>
      <initialAssignment symbol="mw43003528_0d1f_463b_94db_11897a949c07">
        <math xmlns="http://www.w3.org/1998/Math/MathML">
          <apply>
            <divide/>
            <apply>
              <times/>
              <apply>
                <divide/>
                <ci> mwf327bcce_334e_4c35_8efb_410fb5352838 </ci>
                <ci> mw5412a3b7_a0be_4e7a_86b6_0714ac7a759f </ci>
              </apply>
              <cn type="integer"> 1000 </cn>
            </apply>
            <ci> mw83fc8589_e96a_44c4_93b3_5951382f4a5c </ci>
          </apply>
        </math>
      </initialAssignment>
      <initialAssignment symbol="mwcf8a355b_04fa_46f6_9ed4_8deb89a1060b">
        <math xmlns="http://www.w3.org/1998/Math/MathML">
          <ci> mw4ac06724_9731_4126_8a05_2c689f1197b1 </ci>
        </math>
      </initialAssignment>
      <initialAssignment symbol="mw24599270_5f1e_4bbc_b065_39121f94ba85">
        <math xmlns="http://www.w3.org/1998/Math/MathML">
          <ci> mwf327bcce_334e_4c35_8efb_410fb5352838 </ci>
        </math>
      </initialAssignment>
      <initialAssignment symbol="mwbfc41c0c_fe57_4fb1_887f_be72b236498e">
        <math xmlns="http://www.w3.org/1998/Math/MathML">
          <ci> mw432de2a3_9ce8_4621_9c87_0dc98dc26b07 </ci>
        </math>
      </initialAssignment>
      <initialAssignment symbol="mw7dc91030_d591_4cde_b286_54be9e21c4dd">
        <math xmlns="http://www.w3.org/1998/Math/MathML">
          <apply>
            <divide/>
            <apply>
              <times/>
              <ci> mw2d7b6cf2_8c36_4b82_960b_e82b26b3d6c9 </ci>
              <cn type="integer"> 1000 </cn>
            </apply>
            <ci> mw83fc8589_e96a_44c4_93b3_5951382f4a5c </ci>
          </apply>
        </math>
      </initialAssignment>
      <initialAssignment symbol="mw54b34f1f_f2bc_4dcd_a552_723518ca519a">
        <math xmlns="http://www.w3.org/1998/Math/MathML">
          <apply>
            <divide/>
            <apply>
              <times/>
              <ci> mw0da28283_8748_4837_951a_6ef4bd5f92fe </ci>
              <cn type="integer"> 1000 </cn>
            </apply>
            <ci> mw83fc8589_e96a_44c4_93b3_5951382f4a5c </ci>
          </apply>
        </math>
      </initialAssignment>
      <initialAssignment symbol="mwb6a6f0d9_abd8_4c73_87d5_9d4171c52bc4">
        <math xmlns="http://www.w3.org/1998/Math/MathML">
          <apply>
            <divide/>
            <apply>
              <times/>
              <ci> mw781193c9_377b_4e18_809e_e5aee10cba38 </ci>
              <cn type="integer"> 1000 </cn>
            </apply>
            <ci> mw83fc8589_e96a_44c4_93b3_5951382f4a5c </ci>
          </apply>
        </math>
      </initialAssignment>
      <initialAssignment symbol="mw46b627a4_4aa4_4294_96c0_8e2f3ce4021f">
        <math xmlns="http://www.w3.org/1998/Math/MathML">
          <apply>
            <divide/>
            <apply>
              <times/>
              <ci> mw19d204c0_7759_435f_9aeb_12481fc1669a </ci>
              <cn type="integer"> 1000 </cn>
            </apply>
            <ci> mw83fc8589_e96a_44c4_93b3_5951382f4a5c </ci>
          </apply>
        </math>
      </initialAssignment>
      <initialAssignment symbol="mwd02513c4_7d10_4e7c_a78e_008353391009">
        <math xmlns="http://www.w3.org/1998/Math/MathML">
          <apply>
            <divide/>
            <apply>
              <times/>
              <ci> mwdfd2668a_7443_455a_bd24_bb450a60c964 </ci>
              <cn type="integer"> 1000 </cn>
            </apply>
            <ci> mw83fc8589_e96a_44c4_93b3_5951382f4a5c </ci>
          </apply>
        </math>
      </initialAssignment>
      <initialAssignment symbol="mw5c1ca214_b652_470f_b588_23e3316c8017">
        <math xmlns="http://www.w3.org/1998/Math/MathML">
          <apply>
            <divide/>
            <ci> mw57c82930_3297_414b_9a7a_4113a98a4dc7 </ci>
            <ci> mw6ea71e19_6699_4256_bcec_499481026e91 </ci>
          </apply>
        </math>
      </initialAssignment>
      <initialAssignment symbol="mwc71dd5cc_d8b0_4fba_9e63_38a8a4799bca">
        <math xmlns="http://www.w3.org/1998/Math/MathML">
          <apply>
            <divide/>
            <ci> mwbee5cb73_6e55_4d18_bfa2_ba050a8fce48 </ci>
            <ci> mw6ea71e19_6699_4256_bcec_499481026e91 </ci>
          </apply>
        </math>
      </initialAssignment>
      <initialAssignment symbol="mw39b8da18_400f_4b78_9e3e_2632d8f9366f">
        <math xmlns="http://www.w3.org/1998/Math/MathML">
          <apply>
            <divide/>
            <ci> mwcb299b2e_490d_4cd7_ab5f_fefe95b07804 </ci>
            <ci> mw6ea71e19_6699_4256_bcec_499481026e91 </ci>
          </apply>
        </math>
      </initialAssignment>
      <initialAssignment symbol="mwfae235c4_1629_426f_9422_765c90f5d43e">
        <math xmlns="http://www.w3.org/1998/Math/MathML">
          <apply>
            <times/>
            <apply>
              <divide/>
              <apply>
                <divide/>
                <apply>
                  <times/>
                  <ci> mw4ff39bf5_fae6_4587_9bdd_503ef406dbeb </ci>
                  <ci> mweda6a853_5020_46dc_ab9e_2185b40a0754 </ci>
                </apply>
                <ci> mwe65fa351_d18a_404d_8f18_83d69feefa14 </ci>
              </apply>
              <ci> mw114fd10c_6854_4979_a4d1_daac87ccf603 </ci>
            </apply>
            <ci> mw6ea71e19_6699_4256_bcec_499481026e91 </ci>
          </apply>
        </math>
      </initialAssignment>
      <initialAssignment symbol="mwa22c9fc1_e03e_472d_967b_73762279efc3">
        <math xmlns="http://www.w3.org/1998/Math/MathML">
          <apply>
            <times/>
            <apply>
              <divide/>
              <apply>
                <divide/>
                <apply>
                  <times/>
                  <ci> mw4ff39bf5_fae6_4587_9bdd_503ef406dbeb </ci>
                  <ci> mwf99f7138_6367_4eea_bddd_02f588c52acb </ci>
                </apply>
                <ci> mwe65fa351_d18a_404d_8f18_83d69feefa14 </ci>
              </apply>
              <ci> mw114fd10c_6854_4979_a4d1_daac87ccf603 </ci>
            </apply>
            <ci> mw6ea71e19_6699_4256_bcec_499481026e91 </ci>
          </apply>
        </math>
      </initialAssignment>
      <initialAssignment symbol="mw8890fa88_b2f3_446b_bd03_ec8754c74ee6">
        <math xmlns="http://www.w3.org/1998/Math/MathML">
          <apply>
            <times/>
            <apply>
              <divide/>
              <apply>
                <divide/>
                <apply>
                  <times/>
                  <ci> mw4ff39bf5_fae6_4587_9bdd_503ef406dbeb </ci>
                  <ci> mw0a426e60_8734_4c29_af04_4f10bd009ba0 </ci>
                </apply>
                <ci> mwe65fa351_d18a_404d_8f18_83d69feefa14 </ci>
              </apply>
              <ci> mw114fd10c_6854_4979_a4d1_daac87ccf603 </ci>
            </apply>
            <ci> mw6ea71e19_6699_4256_bcec_499481026e91 </ci>
          </apply>
        </math>
      </initialAssignment>
      <initialAssignment symbol="mwf12fcce7_7807_4ab5_ae47_52ecdee87d12">
        <math xmlns="http://www.w3.org/1998/Math/MathML">
          <apply>
            <divide/>
            <apply>
              <times/>
              <ci> mwed451eff_73c5_400c_adeb_35d47f0c9fcb </ci>
              <cn type="integer"> 1000 </cn>
            </apply>
            <ci> mw2fc3cc2a_84d9_4edc_8191_56839112c18f </ci>
          </apply>
        </math>
      </initialAssignment>
      <initialAssignment symbol="mw0082b05e_06b4_49be_909c_f656c1673459">
        <math xmlns="http://www.w3.org/1998/Math/MathML">
          <apply>
            <divide/>
            <apply>
              <times/>
              <ci> mw52b8d675_3e54_47a2_adca_f785dca5555c </ci>
              <cn type="integer"> 1000 </cn>
            </apply>
            <ci> mw2fc3cc2a_84d9_4edc_8191_56839112c18f </ci>
          </apply>
        </math>
      </initialAssignment>
      <initialAssignment symbol="mweffe2d94_587f_4f78_b193_2aa48b69981d">
        <math xmlns="http://www.w3.org/1998/Math/MathML">
          <apply>
            <divide/>
            <apply>
              <times/>
              <ci> mw6fa43273_a7f5_4f95_a86a_aeabe8189129 </ci>
              <cn type="integer"> 1000 </cn>
            </apply>
            <ci> mw2fc3cc2a_84d9_4edc_8191_56839112c18f </ci>
          </apply>
        </math>
      </initialAssignment>
      <initialAssignment symbol="mwcc1c8668_055c_4cf2_963a_baa7b1b947cd">
        <math xmlns="http://www.w3.org/1998/Math/MathML">
          <apply>
            <divide/>
            <apply>
              <times/>
              <ci> mwdd281a7b_f0e0_41f9_8eb7_468f2c3a5334 </ci>
              <cn type="integer"> 1000 </cn>
            </apply>
            <ci> mw2fc3cc2a_84d9_4edc_8191_56839112c18f </ci>
          </apply>
        </math>
      </initialAssignment>
      <initialAssignment symbol="mw091f6c07_788b_4c5d_864c_d906e21acf66">
        <math xmlns="http://www.w3.org/1998/Math/MathML">
          <apply>
            <divide/>
            <apply>
              <times/>
              <ci> mwa026287f_4277_41f1_952b_859a2b1b3be1 </ci>
              <cn type="integer"> 1000 </cn>
            </apply>
            <ci> mw2fc3cc2a_84d9_4edc_8191_56839112c18f </ci>
          </apply>
        </math>
      </initialAssignment>
      <initialAssignment symbol="mwf6c27ccd_fccc_4d1a_9c54_056b8dea4dee">
        <math xmlns="http://www.w3.org/1998/Math/MathML">
          <apply>
            <divide/>
            <apply>
              <times/>
              <apply>
                <divide/>
                <ci> mwac2ad4d3_2705_4ce7_8d66_97068829998e </ci>
                <ci> mw7bdbdd15_34c7_44f2_b084_3362d537f024 </ci>
              </apply>
              <ci> mwba2f4ca3_6b97_42af_b660_b437aab943a8 </ci>
            </apply>
            <ci> mw60407b16_e3f0_4dcb_a331_39164b63c4d4 </ci>
          </apply>
        </math>
      </initialAssignment>
      <initialAssignment symbol="mw3f888bbe_9c38_414d_893d_abd19a858eac">
        <math xmlns="http://www.w3.org/1998/Math/MathML">
          <apply>
            <divide/>
            <apply>
              <times/>
              <apply>
                <divide/>
                <ci> mwff3589eb_2ec1_4a35_8dfb_bca70299e1e4 </ci>
                <ci> mw7bdbdd15_34c7_44f2_b084_3362d537f024 </ci>
              </apply>
              <ci> mwba2f4ca3_6b97_42af_b660_b437aab943a8 </ci>
            </apply>
            <ci> mw60407b16_e3f0_4dcb_a331_39164b63c4d4 </ci>
          </apply>
        </math>
      </initialAssignment>
      <initialAssignment symbol="mw61db0e6c_5b3a_48e0_afb9_07973981461d">
        <math xmlns="http://www.w3.org/1998/Math/MathML">
          <apply>
            <divide/>
            <apply>
              <times/>
              <apply>
                <divide/>
                <ci> mwe397fa73_dd48_4a12_b843_47968182e98f </ci>
                <ci> mw7bdbdd15_34c7_44f2_b084_3362d537f024 </ci>
              </apply>
              <ci> mwba2f4ca3_6b97_42af_b660_b437aab943a8 </ci>
            </apply>
            <ci> mw60407b16_e3f0_4dcb_a331_39164b63c4d4 </ci>
          </apply>
        </math>
      </initialAssignment>
      <initialAssignment symbol="mwff0f813d_a631_4567_88fd_816ece462120">
        <math xmlns="http://www.w3.org/1998/Math/MathML">
          <apply>
            <times/>
            <apply>
              <divide/>
              <apply>
                <divide/>
                <apply>
                  <times/>
                  <ci> mw6ebb17d7_de2a_4d6b_8e4b_53e186b6792a </ci>
                  <ci> mwfb2b9058_5cb2_4a41_a203_f0c63aaccb36 </ci>
                </apply>
                <ci> mwd7ad0ec9_489a_4ba8_94b1_362ec83f56ab </ci>
              </apply>
              <ci> mw114fd10c_6854_4979_a4d1_daac87ccf603 </ci>
            </apply>
            <ci> mwca45b81d_a01f_43e8_98e4_24688e8ace14 </ci>
          </apply>
        </math>
      </initialAssignment>
      <initialAssignment symbol="mwb476d063_fedb_4a78_bf10_dcfa6c31b51b">
        <math xmlns="http://www.w3.org/1998/Math/MathML">
          <apply>
            <times/>
            <apply>
              <divide/>
              <apply>
                <divide/>
                <apply>
                  <times/>
                  <ci> mw6ebb17d7_de2a_4d6b_8e4b_53e186b6792a </ci>
                  <ci> mwa5439790_4669_4ef6_8255_407012f8c53c </ci>
                </apply>
                <ci> mwd7ad0ec9_489a_4ba8_94b1_362ec83f56ab </ci>
              </apply>
              <ci> mw114fd10c_6854_4979_a4d1_daac87ccf603 </ci>
            </apply>
            <ci> mwca45b81d_a01f_43e8_98e4_24688e8ace14 </ci>
          </apply>
        </math>
      </initialAssignment>
      <initialAssignment symbol="mwf6f76a52_06f7_4756_a2ff_24e540301687">
        <math xmlns="http://www.w3.org/1998/Math/MathML">
          <apply>
            <times/>
            <apply>
              <divide/>
              <apply>
                <divide/>
                <apply>
                  <times/>
                  <ci> mw6ebb17d7_de2a_4d6b_8e4b_53e186b6792a </ci>
                  <ci> mw32b24ec1_d9df_401b_bb74_80af07f8bca9 </ci>
                </apply>
                <ci> mwd7ad0ec9_489a_4ba8_94b1_362ec83f56ab </ci>
              </apply>
              <ci> mw114fd10c_6854_4979_a4d1_daac87ccf603 </ci>
            </apply>
            <ci> mwca45b81d_a01f_43e8_98e4_24688e8ace14 </ci>
          </apply>
        </math>
      </initialAssignment>
      <initialAssignment symbol="mw85912248_1240_4412_89de_a6134651860e">
        <math xmlns="http://www.w3.org/1998/Math/MathML">
          <apply>
            <times/>
            <apply>
              <divide/>
              <apply>
                <divide/>
                <ci> mw12eee433_704f_4dac_b76c_6c653eb38e04 </ci>
                <ci> mw114fd10c_6854_4979_a4d1_daac87ccf603 </ci>
              </apply>
              <ci> mw6c7d5d1a_ffea_4d22_804c_0dd576490fe5 </ci>
            </apply>
            <ci> mw17e51cba_3080_4f1f_bbcd_394c642b1e79 </ci>
          </apply>
        </math>
      </initialAssignment>
      <initialAssignment symbol="mw42391e92_0a48_4069_9abb_444619cd2561">
        <math xmlns="http://www.w3.org/1998/Math/MathML">
          <apply>
            <times/>
            <apply>
              <divide/>
              <apply>
                <divide/>
                <ci> mw77531cdd_f347_4837_971d_dd0f61d0f2e2 </ci>
                <ci> mw114fd10c_6854_4979_a4d1_daac87ccf603 </ci>
              </apply>
              <ci> mw6c7d5d1a_ffea_4d22_804c_0dd576490fe5 </ci>
            </apply>
            <ci> mw17e51cba_3080_4f1f_bbcd_394c642b1e79 </ci>
          </apply>
        </math>
      </initialAssignment>
      <initialAssignment symbol="mwbab36c9d_bcf5_44d7_9f77_f5549cea58df">
        <math xmlns="http://www.w3.org/1998/Math/MathML">
          <apply>
            <divide/>
            <apply>
              <times/>
              <ci> mw2e65209a_1fdf_4456_81c8_72bea49c6bd9 </ci>
              <ci> mw6ea71e19_6699_4256_bcec_499481026e91 </ci>
            </apply>
            <ci> mw83fc8589_e96a_44c4_93b3_5951382f4a5c </ci>
          </apply>
        </math>
      </initialAssignment>
      <initialAssignment symbol="mw2934a9ec_1471_4525_8f4c_3e49e6f8192e">
        <math xmlns="http://www.w3.org/1998/Math/MathML">
          <apply>
            <divide/>
            <apply>
              <times/>
              <ci> mw2e65209a_1fdf_4456_81c8_72bea49c6bd9 </ci>
              <ci> mw6ea71e19_6699_4256_bcec_499481026e91 </ci>
            </apply>
            <ci> mw2fc3cc2a_84d9_4edc_8191_56839112c18f </ci>
          </apply>
        </math>
      </initialAssignment>
      <initialAssignment symbol="mw2272135f_da50_40b6_8a55_3b0126814a46">
        <math xmlns="http://www.w3.org/1998/Math/MathML">
          <apply>
            <divide/>
            <apply>
              <times/>
              <ci> mw2e65209a_1fdf_4456_81c8_72bea49c6bd9 </ci>
              <ci> mw6ea71e19_6699_4256_bcec_499481026e91 </ci>
            </apply>
            <ci> mw83fc8589_e96a_44c4_93b3_5951382f4a5c </ci>
          </apply>
        </math>
      </initialAssignment>
      <initialAssignment symbol="mwab0e3dfd_933e_4b31_86af_80c2d0f45f25">
        <math xmlns="http://www.w3.org/1998/Math/MathML">
          <apply>
            <divide/>
            <apply>
              <times/>
              <ci> mw2e65209a_1fdf_4456_81c8_72bea49c6bd9 </ci>
              <ci> mw6ea71e19_6699_4256_bcec_499481026e91 </ci>
            </apply>
            <ci> mw2fc3cc2a_84d9_4edc_8191_56839112c18f </ci>
          </apply>
        </math>
      </initialAssignment>
      <initialAssignment symbol="mwc8af0ad3_ac19_407c_8528_538ed643f502">
        <math xmlns="http://www.w3.org/1998/Math/MathML">
          <ci> mw4af9b146_dede_4d76_82f2_7805333b7329 </ci>
        </math>
      </initialAssignment>
      <initialAssignment symbol="mwd26bf80d_3663_4238_9067_5c879777d794">
        <math xmlns="http://www.w3.org/1998/Math/MathML">
          <ci> mw4af9b146_dede_4d76_82f2_7805333b7329 </ci>
        </math>
      </initialAssignment>
      <initialAssignment symbol="mwb67fe94d_88d4_46f3_aeeb_d77beb2433dd">
        <math xmlns="http://www.w3.org/1998/Math/MathML">
          <ci> mw4af9b146_dede_4d76_82f2_7805333b7329 </ci>
        </math>
      </initialAssignment>
      <initialAssignment symbol="mwbb258010_7a3e_49fb_b3ba_22b89a981381">
        <math xmlns="http://www.w3.org/1998/Math/MathML">
          <ci> mw4af9b146_dede_4d76_82f2_7805333b7329 </ci>
        </math>
      </initialAssignment>
      <initialAssignment symbol="mw7fc6da7c_7c00_4b12_9431_425ca1458f12">
        <math xmlns="http://www.w3.org/1998/Math/MathML">
          <ci> mw4af9b146_dede_4d76_82f2_7805333b7329 </ci>
        </math>
      </initialAssignment>
      <initialAssignment symbol="mwf764781e_51db_4b76_87f1_22a0e163b570">
        <math xmlns="http://www.w3.org/1998/Math/MathML">
          <ci> mw4af9b146_dede_4d76_82f2_7805333b7329 </ci>
        </math>
      </initialAssignment>
      <initialAssignment symbol="mw72aed36d_08e3_4438_8c91_7b89a711966e">
        <math xmlns="http://www.w3.org/1998/Math/MathML">
          <ci> mw4af9b146_dede_4d76_82f2_7805333b7329 </ci>
        </math>
      </initialAssignment>
      <initialAssignment symbol="mwe22020cb_e0f8_4b33_9cbd_7691c858e945">
        <math xmlns="http://www.w3.org/1998/Math/MathML">
          <ci> mw4af9b146_dede_4d76_82f2_7805333b7329 </ci>
        </math>
      </initialAssignment>
      <initialAssignment symbol="mwb085f912_9e50_486b_8eb4_57ba88409600">
        <math xmlns="http://www.w3.org/1998/Math/MathML">
          <ci> mw4af9b146_dede_4d76_82f2_7805333b7329 </ci>
        </math>
      </initialAssignment>
      <initialAssignment symbol="mw19c98869_3378_4a68_bcc3_f13dbfef532b">
        <math xmlns="http://www.w3.org/1998/Math/MathML">
          <ci> mw4af9b146_dede_4d76_82f2_7805333b7329 </ci>
        </math>
      </initialAssignment>
      <initialAssignment symbol="mwe3120348_2743_48ea_969d_c6f94bbd1f9d">
        <math xmlns="http://www.w3.org/1998/Math/MathML">
          <ci> mw4af9b146_dede_4d76_82f2_7805333b7329 </ci>
        </math>
      </initialAssignment>
      <initialAssignment symbol="mw94888662_131a_4a4c_bf9e_251db357c899">
        <math xmlns="http://www.w3.org/1998/Math/MathML">
          <ci> mw909ff4c8_1583_4626_97f2_a2aeb9727dd0 </ci>
        </math>
      </initialAssignment>
      <initialAssignment symbol="mw59bf72bb_c904_48a1_8ebd_1106be3a0fc6">
        <math xmlns="http://www.w3.org/1998/Math/MathML">
          <ci> mw909ff4c8_1583_4626_97f2_a2aeb9727dd0 </ci>
        </math>
      </initialAssignment>
      <initialAssignment symbol="mw796b72ba_6853_4c4e_93d8_caf68f37ddb5">
        <math xmlns="http://www.w3.org/1998/Math/MathML">
          <ci> mw909ff4c8_1583_4626_97f2_a2aeb9727dd0 </ci>
        </math>
      </initialAssignment>
      <initialAssignment symbol="mw5c4f926e_6ec7_40e5_aeb4_ddbcabb33911">
        <math xmlns="http://www.w3.org/1998/Math/MathML">
          <ci> mw909ff4c8_1583_4626_97f2_a2aeb9727dd0 </ci>
        </math>
      </initialAssignment>
      <initialAssignment symbol="mwd6cab5e0_85d9_4038_8728_6afecebb3dc0">
        <math xmlns="http://www.w3.org/1998/Math/MathML">
          <ci> mw909ff4c8_1583_4626_97f2_a2aeb9727dd0 </ci>
        </math>
      </initialAssignment>
      <initialAssignment symbol="mwda24039d_0325_4876_821e_dd1fe84d431b">
        <math xmlns="http://www.w3.org/1998/Math/MathML">
          <ci> mw909ff4c8_1583_4626_97f2_a2aeb9727dd0 </ci>
        </math>
      </initialAssignment>
      <initialAssignment symbol="mwbe36ffdb_72aa_4494_9185_b1310f6d13e6">
        <math xmlns="http://www.w3.org/1998/Math/MathML">
          <ci> mw909ff4c8_1583_4626_97f2_a2aeb9727dd0 </ci>
        </math>
      </initialAssignment>
      <initialAssignment symbol="mwdf16c7ed_bfe6_4751_ab4e_094c2a3380ea">
        <math xmlns="http://www.w3.org/1998/Math/MathML">
          <ci> mw909ff4c8_1583_4626_97f2_a2aeb9727dd0 </ci>
        </math>
      </initialAssignment>
      <initialAssignment symbol="mw39030388_af69_486e_9063_e9b0cebb1f76">
        <math xmlns="http://www.w3.org/1998/Math/MathML">
          <ci> mw909ff4c8_1583_4626_97f2_a2aeb9727dd0 </ci>
        </math>
      </initialAssignment>
      <initialAssignment symbol="mwe4903255_367f_4995_806e_62c08ca1642d">
        <math xmlns="http://www.w3.org/1998/Math/MathML">
          <ci> mw909ff4c8_1583_4626_97f2_a2aeb9727dd0 </ci>
        </math>
      </initialAssignment>
      <initialAssignment symbol="mw1c96d363_7c3d_4544_ab79_51979a9469de">
        <math xmlns="http://www.w3.org/1998/Math/MathML">
          <ci> mw909ff4c8_1583_4626_97f2_a2aeb9727dd0 </ci>
        </math>
      </initialAssignment>
      <initialAssignment symbol="mw37f7122c_589d_4170_bd90_04546709b106">
        <math xmlns="http://www.w3.org/1998/Math/MathML">
          <apply>
            <times/>
            <ci> mw6ea71e19_6699_4256_bcec_499481026e91 </ci>
            <ci> mw60407b16_e3f0_4dcb_a331_39164b63c4d4 </ci>
          </apply>
        </math>
      </initialAssignment>
      <initialAssignment symbol="mw0fe78c32_1464_49fe_8afa_58931bf3444a">
        <math xmlns="http://www.w3.org/1998/Math/MathML">
          <apply>
            <divide/>
            <apply>
              <divide/>
              <apply>
                <times/>
                <ci> mw2e65209a_1fdf_4456_81c8_72bea49c6bd9 </ci>
                <ci> mw37f7122c_589d_4170_bd90_04546709b106 </ci>
              </apply>
              <ci> mwba2f4ca3_6b97_42af_b660_b437aab943a8 </ci>
            </apply>
            <ci> mw83fc8589_e96a_44c4_93b3_5951382f4a5c </ci>
          </apply>
        </math>
      </initialAssignment>
      <initialAssignment symbol="mwa76d09be_856b_4e87_8be1_cc479b921a5b">
        <math xmlns="http://www.w3.org/1998/Math/MathML">
          <apply>
            <divide/>
            <apply>
              <times/>
              <ci> mw2e65209a_1fdf_4456_81c8_72bea49c6bd9 </ci>
              <ci> mw37f7122c_589d_4170_bd90_04546709b106 </ci>
            </apply>
            <ci> mw5e7ebd54_c1b7_4b63_a4eb_c4777263e008 </ci>
          </apply>
        </math>
      </initialAssignment>
      <initialAssignment symbol="mw7d48296c_91cf_4e89_8ace_67d5ee36d125">
        <math xmlns="http://www.w3.org/1998/Math/MathML">
          <apply>
            <divide/>
            <apply>
              <divide/>
              <apply>
                <times/>
                <ci> mw2e65209a_1fdf_4456_81c8_72bea49c6bd9 </ci>
                <ci> mw37f7122c_589d_4170_bd90_04546709b106 </ci>
              </apply>
              <ci> mwba2f4ca3_6b97_42af_b660_b437aab943a8 </ci>
            </apply>
            <ci> mw83fc8589_e96a_44c4_93b3_5951382f4a5c </ci>
          </apply>
        </math>
      </initialAssignment>
      <initialAssignment symbol="mw6b64f1fe_e492_42b7_ae74_2bdb32c7ab93">
        <math xmlns="http://www.w3.org/1998/Math/MathML">
          <apply>
            <divide/>
            <apply>
              <times/>
              <ci> mw2e65209a_1fdf_4456_81c8_72bea49c6bd9 </ci>
              <ci> mw37f7122c_589d_4170_bd90_04546709b106 </ci>
            </apply>
            <ci> mw5e7ebd54_c1b7_4b63_a4eb_c4777263e008 </ci>
          </apply>
        </math>
      </initialAssignment>
      <initialAssignment symbol="mw3975b10a_5e89_472d_b098_1144940b91cc">
        <math xmlns="http://www.w3.org/1998/Math/MathML">
          <apply>
            <divide/>
            <apply>
              <divide/>
              <ci> mwe3025b11_7b59_4bc3_aa2f_f3477b98ec58 </ci>
              <ci> mw60407b16_e3f0_4dcb_a331_39164b63c4d4 </ci>
            </apply>
            <ci> mw83fc8589_e96a_44c4_93b3_5951382f4a5c </ci>
          </apply>
        </math>
      </initialAssignment>
      <initialAssignment symbol="mw9edbb94d_c90e_4475_843e_d6a8882379d2">
        <math xmlns="http://www.w3.org/1998/Math/MathML">
          <apply>
            <divide/>
            <apply>
              <divide/>
              <ci> mwe3025b11_7b59_4bc3_aa2f_f3477b98ec58 </ci>
              <ci> mwba2f4ca3_6b97_42af_b660_b437aab943a8 </ci>
            </apply>
            <ci> mw83fc8589_e96a_44c4_93b3_5951382f4a5c </ci>
          </apply>
        </math>
      </initialAssignment>
      <initialAssignment symbol="mw1370ff1c_8672_43a1_a27e_a561c8b64c4d">
        <math xmlns="http://www.w3.org/1998/Math/MathML">
          <apply>
            <plus/>
            <ci> mw12eee433_704f_4dac_b76c_6c653eb38e04 </ci>
            <ci> mw77531cdd_f347_4837_971d_dd0f61d0f2e2 </ci>
          </apply>
        </math>
      </initialAssignment>
      <initialAssignment symbol="mwbcb000fb_05b5_4661_b5f4_a3d1ceacddac">
        <math xmlns="http://www.w3.org/1998/Math/MathML">
          <apply>
            <times/>
            <apply>
              <divide/>
              <apply>
                <divide/>
                <ci> mw84464a08_ed3f_446d_800e_10db7f2508a2 </ci>
                <ci> mw6c7d5d1a_ffea_4d22_804c_0dd576490fe5 </ci>
              </apply>
              <ci> mw114fd10c_6854_4979_a4d1_daac87ccf603 </ci>
            </apply>
            <ci> mw17e51cba_3080_4f1f_bbcd_394c642b1e79 </ci>
          </apply>
        </math>
      </initialAssignment>
      <initialAssignment symbol="mw30f0105b_7cef_426c_bc24_6e2cd63dcb65">
        <math xmlns="http://www.w3.org/1998/Math/MathML">
          <apply>
            <divide/>
            <apply>
              <times/>
              <ci> mwf80acad8_1560_4681_a718_b454f2a3583a </ci>
              <cn type="integer"> 1000 </cn>
            </apply>
            <ci> mw83fc8589_e96a_44c4_93b3_5951382f4a5c </ci>
          </apply>
        </math>
      </initialAssignment>
      <initialAssignment symbol="mwf9ca91e7_9755_43c1_9c0e_8c9bdc57daa9">
        <math xmlns="http://www.w3.org/1998/Math/MathML">
          <apply>
            <times/>
            <apply>
              <divide/>
              <apply>
                <divide/>
                <apply>
                  <times/>
                  <ci> mw88d7e38f_0ae8_42f9_965b_9a008a75ff09 </ci>
                  <ci> mw84464a08_ed3f_446d_800e_10db7f2508a2 </ci>
                </apply>
                <ci> mw6c7d5d1a_ffea_4d22_804c_0dd576490fe5 </ci>
              </apply>
              <ci> mw114fd10c_6854_4979_a4d1_daac87ccf603 </ci>
            </apply>
            <ci> mw17e51cba_3080_4f1f_bbcd_394c642b1e79 </ci>
          </apply>
        </math>
      </initialAssignment>
      <initialAssignment symbol="mw498e976b_4a1b_4454_af40_b1968c8b40cc">
        <math xmlns="http://www.w3.org/1998/Math/MathML">
          <ci> mwd342fe37_9a93_425c_9c9d_bb807bba02fb </ci>
        </math>
      </initialAssignment>
      <initialAssignment symbol="mw47824aeb_8f09_414d_93bc_2936387d6d64">
        <math xmlns="http://www.w3.org/1998/Math/MathML">
          <ci> mwd342fe37_9a93_425c_9c9d_bb807bba02fb </ci>
        </math>
      </initialAssignment>
      <initialAssignment symbol="mw032ea5c1_4e2c_4876_8293_eb34955417a8">
        <math xmlns="http://www.w3.org/1998/Math/MathML">
          <apply>
            <divide/>
            <apply>
              <times/>
              <ci> mw000b010d_e9aa_4a1a_b458_8efe432ddd9f </ci>
              <apply>
                <minus/>
                <cn type="integer"> 100 </cn>
                <ci> mw37257770_50e7_4293_9613_a6542a7716d2 </ci>
              </apply>
            </apply>
            <ci> mw37257770_50e7_4293_9613_a6542a7716d2 </ci>
          </apply>
        </math>
      </initialAssignment>
      <initialAssignment symbol="mw027a86aa_5495_43f8_8df3_926fda1f8c35">
        <math xmlns="http://www.w3.org/1998/Math/MathML">
          <apply>
            <plus/>
            <ci> mw000b010d_e9aa_4a1a_b458_8efe432ddd9f </ci>
            <ci> mw032ea5c1_4e2c_4876_8293_eb34955417a8 </ci>
          </apply>
        </math>
      </initialAssignment>
      <initialAssignment symbol="mwad6f35aa_b34b_478d_b63f_6318eb04decc">
        <math xmlns="http://www.w3.org/1998/Math/MathML">
          <apply>
            <plus/>
            <ci> mwb695ea9e_72ec_4970_9238_d8690c2f8c69 </ci>
            <ci> mwf4c29978_cb01_4330_96ea_1f3f9e2ad181 </ci>
            <ci> mwad7a723f_5910_45f6_84fc_b0670816c8a4 </ci>
          </apply>
        </math>
      </initialAssignment>
      <initialAssignment symbol="mw6884f3ec_0f74_4a08_ad9c_1287a6c2891a">
        <math xmlns="http://www.w3.org/1998/Math/MathML">
          <apply>
            <divide/>
            <apply>
              <times/>
              <ci> mwd4665cee_14d2_47f1_83ef_1394d10ffcc1 </ci>
              <ci> mwad7a723f_5910_45f6_84fc_b0670816c8a4 </ci>
            </apply>
            <cn type="integer"> 1000 </cn>
          </apply>
        </math>
      </initialAssignment>
      <initialAssignment symbol="mwbe2671ea_ec18_4ac1_af57_60c1734a8d5d">
        <math xmlns="http://www.w3.org/1998/Math/MathML">
          <apply>
            <divide/>
            <apply>
              <times/>
              <ci> mw37e975ac_aa5b_48e1_9b4f_0cbb2cb9b56f </ci>
              <ci> mwb695ea9e_72ec_4970_9238_d8690c2f8c69 </ci>
            </apply>
            <cn type="integer"> 1000 </cn>
          </apply>
        </math>
      </initialAssignment>
      <initialAssignment symbol="mw2ae03f82_106f_4d12_a687_df0c096e3c94">
        <math xmlns="http://www.w3.org/1998/Math/MathML">
          <apply>
            <divide/>
            <apply>
              <times/>
              <ci> mw44bbbe71_09e3_4a84_a23d_04e195b6f95c </ci>
              <ci> mwf4c29978_cb01_4330_96ea_1f3f9e2ad181 </ci>
            </apply>
            <cn type="integer"> 1000 </cn>
          </apply>
        </math>
      </initialAssignment>
      <initialAssignment symbol="mw22df01ba_40dc_469d_907a_f6b09a5a11b1">
        <math xmlns="http://www.w3.org/1998/Math/MathML">
          <ci> mw4ac06724_9731_4126_8a05_2c689f1197b1 </ci>
        </math>
      </initialAssignment>
      <initialAssignment symbol="mwd3255170_1caa_43b4_8581_516634fd2a79">
        <math xmlns="http://www.w3.org/1998/Math/MathML">
          <ci> mwf327bcce_334e_4c35_8efb_410fb5352838 </ci>
        </math>
      </initialAssignment>
      <initialAssignment symbol="mw3f13a4c1_f179_4917_bf85_44636ed1e119">
        <math xmlns="http://www.w3.org/1998/Math/MathML">
          <ci> mw432de2a3_9ce8_4621_9c87_0dc98dc26b07 </ci>
        </math>
      </initialAssignment>
      <initialAssignment symbol="mw7bed2f53_dc87_4b32_b795_3d52e0edf4b0">
        <math xmlns="http://www.w3.org/1998/Math/MathML">
          <apply>
            <divide/>
            <apply>
              <times/>
              <apply>
                <divide/>
                <ci> mw4ac06724_9731_4126_8a05_2c689f1197b1 </ci>
                <ci> mw24a21c71_d02d_4e75_8846_3a241b59ba96 </ci>
              </apply>
              <cn type="integer"> 1000 </cn>
            </apply>
            <ci> mwad6f35aa_b34b_478d_b63f_6318eb04decc </ci>
          </apply>
        </math>
      </initialAssignment>
      <initialAssignment symbol="mw2900c0f4_3e8b_4b81_9d08_7753f7809b5d">
        <math xmlns="http://www.w3.org/1998/Math/MathML">
          <apply>
            <divide/>
            <apply>
              <times/>
              <apply>
                <divide/>
                <ci> mwf327bcce_334e_4c35_8efb_410fb5352838 </ci>
                <ci> mw24a21c71_d02d_4e75_8846_3a241b59ba96 </ci>
              </apply>
              <cn type="integer"> 1000 </cn>
            </apply>
            <ci> mwad6f35aa_b34b_478d_b63f_6318eb04decc </ci>
          </apply>
        </math>
      </initialAssignment>
      <initialAssignment symbol="mw512a2d55_3580_48d5_acb4_fcda5ab3c542">
        <math xmlns="http://www.w3.org/1998/Math/MathML">
          <apply>
            <divide/>
            <apply>
              <times/>
              <apply>
                <divide/>
                <ci> mw432de2a3_9ce8_4621_9c87_0dc98dc26b07 </ci>
                <ci> mw24a21c71_d02d_4e75_8846_3a241b59ba96 </ci>
              </apply>
              <cn type="integer"> 1000 </cn>
            </apply>
            <ci> mwad6f35aa_b34b_478d_b63f_6318eb04decc </ci>
          </apply>
        </math>
      </initialAssignment>
      <initialAssignment symbol="mwcfedb8df_cd27_4803_aa97_b3576cd3ba6a">
        <math xmlns="http://www.w3.org/1998/Math/MathML">
          <ci> mw05de0d3c_9deb_4dc1_93f2_47342ac37838 </ci>
        </math>
      </initialAssignment>
      <initialAssignment symbol="mw89d966e8_276f_4150_aa2e_9467ee716bc5">
        <math xmlns="http://www.w3.org/1998/Math/MathML">
          <ci> mw064f6596_668d_4905_a367_a8518c843430 </ci>
        </math>
      </initialAssignment>
      <initialAssignment symbol="mwbd0a9613_fb91_4256_9c82_124fe282ad0b">
        <math xmlns="http://www.w3.org/1998/Math/MathML">
          <ci> mw968c6e03_063d_4746_b887_02a5e78b83c7 </ci>
        </math>
      </initialAssignment>
      <initialAssignment symbol="mw5dcd98d3_f2bb_40a2_aa44_42cb8d56c595">
        <math xmlns="http://www.w3.org/1998/Math/MathML">
          <apply>
            <divide/>
            <apply>
              <times/>
              <apply>
                <divide/>
                <ci> mw05de0d3c_9deb_4dc1_93f2_47342ac37838 </ci>
                <ci> mw5412a3b7_a0be_4e7a_86b6_0714ac7a759f </ci>
              </apply>
              <cn type="integer"> 1000 </cn>
            </apply>
            <ci> mw83fc8589_e96a_44c4_93b3_5951382f4a5c </ci>
          </apply>
        </math>
      </initialAssignment>
      <initialAssignment symbol="mw9344900a_fba4_4df2_ac0d_27783ecfa59e">
        <math xmlns="http://www.w3.org/1998/Math/MathML">
          <apply>
            <divide/>
            <apply>
              <times/>
              <apply>
                <divide/>
                <ci> mw064f6596_668d_4905_a367_a8518c843430 </ci>
                <ci> mw5412a3b7_a0be_4e7a_86b6_0714ac7a759f </ci>
              </apply>
              <cn type="integer"> 1000 </cn>
            </apply>
            <ci> mw83fc8589_e96a_44c4_93b3_5951382f4a5c </ci>
          </apply>
        </math>
      </initialAssignment>
      <initialAssignment symbol="mwec87cda5_76ca_4ffd_a9a0_a60193b81660">
        <math xmlns="http://www.w3.org/1998/Math/MathML">
          <apply>
            <divide/>
            <apply>
              <times/>
              <apply>
                <divide/>
                <ci> mw968c6e03_063d_4746_b887_02a5e78b83c7 </ci>
                <ci> mw5412a3b7_a0be_4e7a_86b6_0714ac7a759f </ci>
              </apply>
              <cn type="integer"> 1000 </cn>
            </apply>
            <ci> mw83fc8589_e96a_44c4_93b3_5951382f4a5c </ci>
          </apply>
        </math>
      </initialAssignment>
      <initialAssignment symbol="mw1ccc1495_a312_4674_afa9_c12669a0e23d">
        <math xmlns="http://www.w3.org/1998/Math/MathML">
          <apply>
            <times/>
            <apply>
              <divide/>
              <apply>
                <divide/>
                <ci> mw33586e23_acb9_4653_9a2c_1fbf8a593824 </ci>
                <ci> mwd7ad0ec9_489a_4ba8_94b1_362ec83f56ab </ci>
              </apply>
              <ci> mw114fd10c_6854_4979_a4d1_daac87ccf603 </ci>
            </apply>
            <ci> mwd18c2cf6_1fc9_4b07_a293_e47ab185f699 </ci>
          </apply>
        </math>
      </initialAssignment>
      <initialAssignment symbol="mw3c95378c_da03_4876_95bd_92240dbaa271">
        <math xmlns="http://www.w3.org/1998/Math/MathML">
          <apply>
            <times/>
            <apply>
              <divide/>
              <apply>
                <divide/>
                <ci> mw2a81dc42_b9e3_4952_8bfd_954d9bdd99fe </ci>
                <ci> mwd7ad0ec9_489a_4ba8_94b1_362ec83f56ab </ci>
              </apply>
              <ci> mw114fd10c_6854_4979_a4d1_daac87ccf603 </ci>
            </apply>
            <ci> mwd18c2cf6_1fc9_4b07_a293_e47ab185f699 </ci>
          </apply>
        </math>
      </initialAssignment>
      <initialAssignment symbol="mw1e1758d3_a02c_4b80_9656_fa40728166bc">
        <math xmlns="http://www.w3.org/1998/Math/MathML">
          <apply>
            <times/>
            <apply>
              <divide/>
              <apply>
                <divide/>
                <ci> mw2c2fc5de_8303_4206_842e_25f91676014b </ci>
                <ci> mwd7ad0ec9_489a_4ba8_94b1_362ec83f56ab </ci>
              </apply>
              <ci> mw114fd10c_6854_4979_a4d1_daac87ccf603 </ci>
            </apply>
            <ci> mwd18c2cf6_1fc9_4b07_a293_e47ab185f699 </ci>
          </apply>
        </math>
      </initialAssignment>
      <initialAssignment symbol="mwfc5866b0_fb74_47ce_a9a8_1358023bfa6e">
        <math xmlns="http://www.w3.org/1998/Math/MathML">
          <apply>
            <times/>
            <apply>
              <divide/>
              <apply>
                <divide/>
                <ci> mw2baa94e8_f5ca_4eb3_92d5_976d7ff04974 </ci>
                <ci> mw32bc8c96_c266_4335_b7b3_51f7c13e8c8e </ci>
              </apply>
              <ci> mw114fd10c_6854_4979_a4d1_daac87ccf603 </ci>
            </apply>
            <ci> mwb2434409_a21f_4108_abca_5388a4364c6e </ci>
          </apply>
        </math>
      </initialAssignment>
      <initialAssignment symbol="mwead3efd7_1efd_4572_a5aa_8513835f4795">
        <math xmlns="http://www.w3.org/1998/Math/MathML">
          <apply>
            <times/>
            <apply>
              <divide/>
              <apply>
                <divide/>
                <ci> mwdb871def_20fc_4dc5_8d2d_b506f8ee60ca </ci>
                <ci> mw32bc8c96_c266_4335_b7b3_51f7c13e8c8e </ci>
              </apply>
              <ci> mw114fd10c_6854_4979_a4d1_daac87ccf603 </ci>
            </apply>
            <ci> mwb2434409_a21f_4108_abca_5388a4364c6e </ci>
          </apply>
        </math>
      </initialAssignment>
      <initialAssignment symbol="mw1f490e37_0fb7_47e0_ab51_e900b602c51a">
        <math xmlns="http://www.w3.org/1998/Math/MathML">
          <apply>
            <times/>
            <apply>
              <divide/>
              <apply>
                <divide/>
                <ci> mw4905a1f4_73c0_4f09_9e28_6f44c1195ff9 </ci>
                <ci> mw32bc8c96_c266_4335_b7b3_51f7c13e8c8e </ci>
              </apply>
              <ci> mw114fd10c_6854_4979_a4d1_daac87ccf603 </ci>
            </apply>
            <ci> mwb2434409_a21f_4108_abca_5388a4364c6e </ci>
          </apply>
        </math>
      </initialAssignment>
      <initialAssignment symbol="mwf84f6551_a964_4a4b_a28b_6c79287bb3b1">
        <math xmlns="http://www.w3.org/1998/Math/MathML">
          <apply>
            <divide/>
            <apply>
              <times/>
              <apply>
                <divide/>
                <ci> mw05de0d3c_9deb_4dc1_93f2_47342ac37838 </ci>
                <ci> mw24a21c71_d02d_4e75_8846_3a241b59ba96 </ci>
              </apply>
              <cn type="integer"> 1000 </cn>
            </apply>
            <ci> mwad6f35aa_b34b_478d_b63f_6318eb04decc </ci>
          </apply>
        </math>
      </initialAssignment>
      <initialAssignment symbol="mw171c2faa_a66b_4309_9f54_04d988182b5b">
        <math xmlns="http://www.w3.org/1998/Math/MathML">
          <apply>
            <divide/>
            <apply>
              <times/>
              <apply>
                <divide/>
                <ci> mw968c6e03_063d_4746_b887_02a5e78b83c7 </ci>
                <ci> mw24a21c71_d02d_4e75_8846_3a241b59ba96 </ci>
              </apply>
              <cn type="integer"> 1000 </cn>
            </apply>
            <ci> mwad6f35aa_b34b_478d_b63f_6318eb04decc </ci>
          </apply>
        </math>
      </initialAssignment>
      <initialAssignment symbol="mw7d6a7e3f_5402_4a10_9ce4_9edf42b4a203">
        <math xmlns="http://www.w3.org/1998/Math/MathML">
          <apply>
            <divide/>
            <apply>
              <times/>
              <apply>
                <divide/>
                <ci> mw064f6596_668d_4905_a367_a8518c843430 </ci>
                <ci> mw24a21c71_d02d_4e75_8846_3a241b59ba96 </ci>
              </apply>
              <cn type="integer"> 1000 </cn>
            </apply>
            <ci> mwad6f35aa_b34b_478d_b63f_6318eb04decc </ci>
          </apply>
        </math>
      </initialAssignment>
      <initialAssignment symbol="mw241af0a9_5533_4425_a9e9_c5002d5b2523">
        <math xmlns="http://www.w3.org/1998/Math/MathML">
          <ci> mw05de0d3c_9deb_4dc1_93f2_47342ac37838 </ci>
        </math>
      </initialAssignment>
      <initialAssignment symbol="mwd665ec93_9c5f_44bd_aa3d_fdf37166a761">
        <math xmlns="http://www.w3.org/1998/Math/MathML">
          <ci> mw064f6596_668d_4905_a367_a8518c843430 </ci>
        </math>
      </initialAssignment>
      <initialAssignment symbol="mw1b21ba43_b268_4ae7_bd12_384a27331d83">
        <math xmlns="http://www.w3.org/1998/Math/MathML">
          <ci> mw968c6e03_063d_4746_b887_02a5e78b83c7 </ci>
        </math>
      </initialAssignment>
      <initialAssignment symbol="mw1af86ec2_f25a_417e_9a1b_542a93ace9db">
        <math xmlns="http://www.w3.org/1998/Math/MathML">
          <apply>
            <divide/>
            <apply>
              <times/>
              <ci> mw688ae9f9_5027_40fc_a8f2_84fa2dc3bbaa </ci>
              <cn type="integer"> 1000 </cn>
            </apply>
            <ci> mwad6f35aa_b34b_478d_b63f_6318eb04decc </ci>
          </apply>
        </math>
      </initialAssignment>
      <initialAssignment symbol="mw213b7bd3_6a4e_4573_b554_ea0ecf588336">
        <math xmlns="http://www.w3.org/1998/Math/MathML">
          <apply>
            <divide/>
            <apply>
              <times/>
              <ci> mwb71d5905_3250_4bb8_bffa_76e3fb5cc30f </ci>
              <cn type="integer"> 1000 </cn>
            </apply>
            <ci> mwad6f35aa_b34b_478d_b63f_6318eb04decc </ci>
          </apply>
        </math>
      </initialAssignment>
      <initialAssignment symbol="mwe1533faf_7680_450b_a1e4_68c4f1e5e6f4">
        <math xmlns="http://www.w3.org/1998/Math/MathML">
          <apply>
            <divide/>
            <apply>
              <times/>
              <ci> mw6fbb0cb4_6a9e_4f9f_9534_aa11800ee248 </ci>
              <cn type="integer"> 1000 </cn>
            </apply>
            <ci> mwad6f35aa_b34b_478d_b63f_6318eb04decc </ci>
          </apply>
        </math>
      </initialAssignment>
      <initialAssignment symbol="mw45ad84af_aad2_4da9_af8a_7c336f89ffa5">
        <math xmlns="http://www.w3.org/1998/Math/MathML">
          <apply>
            <divide/>
            <apply>
              <times/>
              <ci> mw6c17f87b_98e2_4684_a457_87bee886b5b9 </ci>
              <cn type="integer"> 1000 </cn>
            </apply>
            <ci> mwad6f35aa_b34b_478d_b63f_6318eb04decc </ci>
          </apply>
        </math>
      </initialAssignment>
      <initialAssignment symbol="mw46a97eab_711a_4352_8fc7_fe3a77d397f5">
        <math xmlns="http://www.w3.org/1998/Math/MathML">
          <apply>
            <divide/>
            <apply>
              <times/>
              <ci> mw328eb5ab_c459_4405_8680_e690057d16f3 </ci>
              <cn type="integer"> 1000 </cn>
            </apply>
            <ci> mwad6f35aa_b34b_478d_b63f_6318eb04decc </ci>
          </apply>
        </math>
      </initialAssignment>
      <initialAssignment symbol="mwb7edb544_51d4_4753_9422_fa0afe248311">
        <math xmlns="http://www.w3.org/1998/Math/MathML">
          <apply>
            <divide/>
            <ci> mw2b93708e_23a4_4972_928f_2baf41a935ba </ci>
            <ci> mwb2434409_a21f_4108_abca_5388a4364c6e </ci>
          </apply>
        </math>
      </initialAssignment>
      <initialAssignment symbol="mw8f9259aa_7d0d_48a5_8150_d8252bdacd35">
        <math xmlns="http://www.w3.org/1998/Math/MathML">
          <apply>
            <divide/>
            <ci> mwbee5cb73_6e55_4d18_bfa2_ba050a8fce48 </ci>
            <ci> mwb2434409_a21f_4108_abca_5388a4364c6e </ci>
          </apply>
        </math>
      </initialAssignment>
      <initialAssignment symbol="mwe14c28bb_dd8f_4944_9108_59f3f3cad12a">
        <math xmlns="http://www.w3.org/1998/Math/MathML">
          <apply>
            <divide/>
            <ci> mw05d808a6_9612_421b_98d4_b1a47809de54 </ci>
            <ci> mwb2434409_a21f_4108_abca_5388a4364c6e </ci>
          </apply>
        </math>
      </initialAssignment>
      <initialAssignment symbol="mwa997866c_669c_4dd4_ba50_6fdbcc554ffc">
        <math xmlns="http://www.w3.org/1998/Math/MathML">
          <apply>
            <divide/>
            <apply>
              <times/>
              <ci> mwf3456aeb_b788_4020_9e93_211adb2cc1a1 </ci>
              <cn type="integer"> 1000 </cn>
            </apply>
            <ci> mw2fc3cc2a_84d9_4edc_8191_56839112c18f </ci>
          </apply>
        </math>
      </initialAssignment>
      <initialAssignment symbol="mweaaa2a4e_9688_4c99_9432_7654324b78b4">
        <math xmlns="http://www.w3.org/1998/Math/MathML">
          <apply>
            <divide/>
            <apply>
              <times/>
              <ci> mw6d117eba_5f1c_46ff_b6d2_189389dbc772 </ci>
              <cn type="integer"> 1000 </cn>
            </apply>
            <ci> mw2fc3cc2a_84d9_4edc_8191_56839112c18f </ci>
          </apply>
        </math>
      </initialAssignment>
      <initialAssignment symbol="mwa52da7f0_f63e_4372_8242_98568ba687aa">
        <math xmlns="http://www.w3.org/1998/Math/MathML">
          <apply>
            <divide/>
            <apply>
              <times/>
              <ci> mw4be68582_bb4c_4be2_b44a_e32eac39ead3 </ci>
              <cn type="integer"> 1000 </cn>
            </apply>
            <ci> mw2fc3cc2a_84d9_4edc_8191_56839112c18f </ci>
          </apply>
        </math>
      </initialAssignment>
      <initialAssignment symbol="mw775c28a7_9ce2_451b_922e_b3294ce11719">
        <math xmlns="http://www.w3.org/1998/Math/MathML">
          <apply>
            <divide/>
            <apply>
              <times/>
              <ci> mw0b79536e_7fa2_436c_bb1a_04cd414339cd </ci>
              <cn type="integer"> 1000 </cn>
            </apply>
            <ci> mw2fc3cc2a_84d9_4edc_8191_56839112c18f </ci>
          </apply>
        </math>
      </initialAssignment>
      <initialAssignment symbol="mw6ebeb51c_aa27_4482_9909_a19f14321fdb">
        <math xmlns="http://www.w3.org/1998/Math/MathML">
          <apply>
            <divide/>
            <apply>
              <times/>
              <ci> mwcdc7d9e0_e8ec_4ecb_b751_3620a3402109 </ci>
              <cn type="integer"> 1000 </cn>
            </apply>
            <ci> mw2fc3cc2a_84d9_4edc_8191_56839112c18f </ci>
          </apply>
        </math>
      </initialAssignment>
      <initialAssignment symbol="mw55a2748f_d35b_46c5_aaf7_77452a4c9665">
        <math xmlns="http://www.w3.org/1998/Math/MathML">
          <apply>
            <divide/>
            <apply>
              <times/>
              <ci> mw2d7b6cf2_8c36_4b82_960b_e82b26b3d6c9 </ci>
              <cn type="integer"> 1000 </cn>
            </apply>
            <ci> mwad6f35aa_b34b_478d_b63f_6318eb04decc </ci>
          </apply>
        </math>
      </initialAssignment>
      <initialAssignment symbol="mw8f45412d_dec5_480a_8379_5d5fc3d3c41e">
        <math xmlns="http://www.w3.org/1998/Math/MathML">
          <apply>
            <divide/>
            <apply>
              <times/>
              <ci> mw0da28283_8748_4837_951a_6ef4bd5f92fe </ci>
              <cn type="integer"> 1000 </cn>
            </apply>
            <ci> mwad6f35aa_b34b_478d_b63f_6318eb04decc </ci>
          </apply>
        </math>
      </initialAssignment>
      <initialAssignment symbol="mwe376eb8a_118b_4aee_9c08_45ae28141bcf">
        <math xmlns="http://www.w3.org/1998/Math/MathML">
          <apply>
            <divide/>
            <apply>
              <times/>
              <ci> mw781193c9_377b_4e18_809e_e5aee10cba38 </ci>
              <cn type="integer"> 1000 </cn>
            </apply>
            <ci> mwad6f35aa_b34b_478d_b63f_6318eb04decc </ci>
          </apply>
        </math>
      </initialAssignment>
      <initialAssignment symbol="mw5a9a4387_23fe_4021_8a3d_6b9b73fdb41d">
        <math xmlns="http://www.w3.org/1998/Math/MathML">
          <apply>
            <divide/>
            <apply>
              <times/>
              <ci> mw19d204c0_7759_435f_9aeb_12481fc1669a </ci>
              <cn type="integer"> 1000 </cn>
            </apply>
            <ci> mwad6f35aa_b34b_478d_b63f_6318eb04decc </ci>
          </apply>
        </math>
      </initialAssignment>
      <initialAssignment symbol="mwdb91c8f1_66b9_4a7e_82a7_25c57df7e0ae">
        <math xmlns="http://www.w3.org/1998/Math/MathML">
          <apply>
            <divide/>
            <apply>
              <times/>
              <ci> mwdfd2668a_7443_455a_bd24_bb450a60c964 </ci>
              <cn type="integer"> 1000 </cn>
            </apply>
            <ci> mwad6f35aa_b34b_478d_b63f_6318eb04decc </ci>
          </apply>
        </math>
      </initialAssignment>
      <initialAssignment symbol="mwcc472d55_20a1_4f2d_a79a_86e84393ef9b">
        <math xmlns="http://www.w3.org/1998/Math/MathML">
          <apply>
            <divide/>
            <apply>
              <times/>
              <ci> mwed451eff_73c5_400c_adeb_35d47f0c9fcb </ci>
              <cn type="integer"> 1000 </cn>
            </apply>
            <ci> mw2fc3cc2a_84d9_4edc_8191_56839112c18f </ci>
          </apply>
        </math>
      </initialAssignment>
      <initialAssignment symbol="mw84400c33_ce25_4e95_b9a5_54bfacdb1461">
        <math xmlns="http://www.w3.org/1998/Math/MathML">
          <apply>
            <divide/>
            <apply>
              <times/>
              <ci> mw52b8d675_3e54_47a2_adca_f785dca5555c </ci>
              <cn type="integer"> 1000 </cn>
            </apply>
            <ci> mw2fc3cc2a_84d9_4edc_8191_56839112c18f </ci>
          </apply>
        </math>
      </initialAssignment>
      <initialAssignment symbol="mwc3aae910_e44f_48d7_9056_f9196b223469">
        <math xmlns="http://www.w3.org/1998/Math/MathML">
          <apply>
            <divide/>
            <apply>
              <times/>
              <ci> mw6fa43273_a7f5_4f95_a86a_aeabe8189129 </ci>
              <cn type="integer"> 1000 </cn>
            </apply>
            <ci> mw2fc3cc2a_84d9_4edc_8191_56839112c18f </ci>
          </apply>
        </math>
      </initialAssignment>
      <initialAssignment symbol="mwbffc9f3d_708d_4686_8392_f62ea828cd61">
        <math xmlns="http://www.w3.org/1998/Math/MathML">
          <apply>
            <divide/>
            <apply>
              <times/>
              <ci> mwdd281a7b_f0e0_41f9_8eb7_468f2c3a5334 </ci>
              <cn type="integer"> 1000 </cn>
            </apply>
            <ci> mw2fc3cc2a_84d9_4edc_8191_56839112c18f </ci>
          </apply>
        </math>
      </initialAssignment>
      <initialAssignment symbol="mw34ec1ab6_7e59_4dab_a61c_c7fa86b5d62d">
        <math xmlns="http://www.w3.org/1998/Math/MathML">
          <apply>
            <divide/>
            <apply>
              <times/>
              <ci> mwa026287f_4277_41f1_952b_859a2b1b3be1 </ci>
              <cn type="integer"> 1000 </cn>
            </apply>
            <ci> mw2fc3cc2a_84d9_4edc_8191_56839112c18f </ci>
          </apply>
        </math>
      </initialAssignment>
      <initialAssignment symbol="mw4a3b5a57_ce30_41ed_b51b_a05aaf62b0e4">
        <math xmlns="http://www.w3.org/1998/Math/MathML">
          <apply>
            <divide/>
            <apply>
              <times/>
              <ci> mw688ae9f9_5027_40fc_a8f2_84fa2dc3bbaa </ci>
              <cn type="integer"> 1000 </cn>
            </apply>
            <ci> mw83fc8589_e96a_44c4_93b3_5951382f4a5c </ci>
          </apply>
        </math>
      </initialAssignment>
      <initialAssignment symbol="mwf4ba503a_f84d_4c59_b1b9_74fc005d51d4">
        <math xmlns="http://www.w3.org/1998/Math/MathML">
          <apply>
            <divide/>
            <apply>
              <times/>
              <ci> mwb71d5905_3250_4bb8_bffa_76e3fb5cc30f </ci>
              <cn type="integer"> 1000 </cn>
            </apply>
            <ci> mw83fc8589_e96a_44c4_93b3_5951382f4a5c </ci>
          </apply>
        </math>
      </initialAssignment>
      <initialAssignment symbol="mwbe375fc3_4403_43c1_8f7e_2a6f6bca7c5a">
        <math xmlns="http://www.w3.org/1998/Math/MathML">
          <apply>
            <divide/>
            <apply>
              <times/>
              <ci> mw6fbb0cb4_6a9e_4f9f_9534_aa11800ee248 </ci>
              <cn type="integer"> 1000 </cn>
            </apply>
            <ci> mw83fc8589_e96a_44c4_93b3_5951382f4a5c </ci>
          </apply>
        </math>
      </initialAssignment>
      <initialAssignment symbol="mwd24473f6_9666_4788_a29d_5794e702b3aa">
        <math xmlns="http://www.w3.org/1998/Math/MathML">
          <apply>
            <divide/>
            <ci> mw2b93708e_23a4_4972_928f_2baf41a935ba </ci>
            <ci> mw6ea71e19_6699_4256_bcec_499481026e91 </ci>
          </apply>
        </math>
      </initialAssignment>
      <initialAssignment symbol="mwa06ffb7d_09af_42bb_ae42_1d741662158d">
        <math xmlns="http://www.w3.org/1998/Math/MathML">
          <apply>
            <divide/>
            <apply>
              <times/>
              <ci> mw6c17f87b_98e2_4684_a457_87bee886b5b9 </ci>
              <cn type="integer"> 1000 </cn>
            </apply>
            <ci> mw83fc8589_e96a_44c4_93b3_5951382f4a5c </ci>
          </apply>
        </math>
      </initialAssignment>
      <initialAssignment symbol="mw2465a72a_d178_426c_9e2a_c5c060831bc7">
        <math xmlns="http://www.w3.org/1998/Math/MathML">
          <apply>
            <divide/>
            <apply>
              <times/>
              <ci> mw328eb5ab_c459_4405_8680_e690057d16f3 </ci>
              <cn type="integer"> 1000 </cn>
            </apply>
            <ci> mw83fc8589_e96a_44c4_93b3_5951382f4a5c </ci>
          </apply>
        </math>
      </initialAssignment>
      <initialAssignment symbol="mwf6315c34_3ec7_4a65_944a_a0a07b557bd4">
        <math xmlns="http://www.w3.org/1998/Math/MathML">
          <apply>
            <divide/>
            <ci> mw05d808a6_9612_421b_98d4_b1a47809de54 </ci>
            <ci> mw6ea71e19_6699_4256_bcec_499481026e91 </ci>
          </apply>
        </math>
      </initialAssignment>
      <initialAssignment symbol="mw54c372e0_cb54_4440_ac0c_a3fc8d59d6f9">
        <math xmlns="http://www.w3.org/1998/Math/MathML">
          <apply>
            <divide/>
            <apply>
              <times/>
              <ci> mwf3456aeb_b788_4020_9e93_211adb2cc1a1 </ci>
              <cn type="integer"> 1000 </cn>
            </apply>
            <ci> mw2fc3cc2a_84d9_4edc_8191_56839112c18f </ci>
          </apply>
        </math>
      </initialAssignment>
      <initialAssignment symbol="mw1ce0b1f3_9e4c_4c71_aba0_4b7a71311ba7">
        <math xmlns="http://www.w3.org/1998/Math/MathML">
          <apply>
            <divide/>
            <apply>
              <times/>
              <ci> mw6d117eba_5f1c_46ff_b6d2_189389dbc772 </ci>
              <cn type="integer"> 1000 </cn>
            </apply>
            <ci> mw2fc3cc2a_84d9_4edc_8191_56839112c18f </ci>
          </apply>
        </math>
      </initialAssignment>
      <initialAssignment symbol="mw60ef950e_7663_47e4_97f0_0a9d6994f43b">
        <math xmlns="http://www.w3.org/1998/Math/MathML">
          <apply>
            <divide/>
            <apply>
              <times/>
              <ci> mw4be68582_bb4c_4be2_b44a_e32eac39ead3 </ci>
              <cn type="integer"> 1000 </cn>
            </apply>
            <ci> mw2fc3cc2a_84d9_4edc_8191_56839112c18f </ci>
          </apply>
        </math>
      </initialAssignment>
      <initialAssignment symbol="mwd220e674_856c_40be_b4c1_af311c00e6e8">
        <math xmlns="http://www.w3.org/1998/Math/MathML">
          <apply>
            <divide/>
            <apply>
              <times/>
              <ci> mw0b79536e_7fa2_436c_bb1a_04cd414339cd </ci>
              <cn type="integer"> 1000 </cn>
            </apply>
            <ci> mw2fc3cc2a_84d9_4edc_8191_56839112c18f </ci>
          </apply>
        </math>
      </initialAssignment>
      <initialAssignment symbol="mwfc13305c_e728_46c3_b390_bfb3ea167fac">
        <math xmlns="http://www.w3.org/1998/Math/MathML">
          <apply>
            <divide/>
            <apply>
              <times/>
              <ci> mwcdc7d9e0_e8ec_4ecb_b751_3620a3402109 </ci>
              <cn type="integer"> 1000 </cn>
            </apply>
            <ci> mw2fc3cc2a_84d9_4edc_8191_56839112c18f </ci>
          </apply>
        </math>
      </initialAssignment>
      <initialAssignment symbol="mw39ecc9d4_be66_411a_bb9b_2315b1ee8c83">
        <math xmlns="http://www.w3.org/1998/Math/MathML">
          <apply>
            <divide/>
            <apply>
              <times/>
              <apply>
                <divide/>
                <ci> mw98e59bdd_97c6_4137_ad33_5adf1ad21087 </ci>
                <ci> mw7bdbdd15_34c7_44f2_b084_3362d537f024 </ci>
              </apply>
              <ci> mwba2f4ca3_6b97_42af_b660_b437aab943a8 </ci>
            </apply>
            <ci> mw60407b16_e3f0_4dcb_a331_39164b63c4d4 </ci>
          </apply>
        </math>
      </initialAssignment>
      <initialAssignment symbol="mw8849530b_6e62_46ee_b7ef_448446d5b0e1">
        <math xmlns="http://www.w3.org/1998/Math/MathML">
          <apply>
            <divide/>
            <apply>
              <times/>
              <apply>
                <divide/>
                <ci> mwca4de5cc_3c1d_4f4c_bfaf_226408b7a55c </ci>
                <ci> mw7bdbdd15_34c7_44f2_b084_3362d537f024 </ci>
              </apply>
              <ci> mwba2f4ca3_6b97_42af_b660_b437aab943a8 </ci>
            </apply>
            <ci> mw60407b16_e3f0_4dcb_a331_39164b63c4d4 </ci>
          </apply>
        </math>
      </initialAssignment>
      <initialAssignment symbol="mw0e576cc4_a05a_4069_be4e_f59918667fd6">
        <math xmlns="http://www.w3.org/1998/Math/MathML">
          <ci> mwd342fe37_9a93_425c_9c9d_bb807bba02fb </ci>
        </math>
      </initialAssignment>
      <initialAssignment symbol="mw19097800_40fa_42fd_b50c_ce2e094a34a7">
        <math xmlns="http://www.w3.org/1998/Math/MathML">
          <apply>
            <times/>
            <apply>
              <divide/>
              <apply>
                <divide/>
                <apply>
                  <times/>
                  <ci> mw4ff39bf5_fae6_4587_9bdd_503ef406dbeb </ci>
                  <ci> mw2baa94e8_f5ca_4eb3_92d5_976d7ff04974 </ci>
                </apply>
                <ci> mw32bc8c96_c266_4335_b7b3_51f7c13e8c8e </ci>
              </apply>
              <ci> mw114fd10c_6854_4979_a4d1_daac87ccf603 </ci>
            </apply>
            <ci> mwb2434409_a21f_4108_abca_5388a4364c6e </ci>
          </apply>
        </math>
      </initialAssignment>
      <initialAssignment symbol="mw382357ae_26fa_40b8_a0c8_2748ad620734">
        <math xmlns="http://www.w3.org/1998/Math/MathML">
          <apply>
            <times/>
            <apply>
              <divide/>
              <apply>
                <divide/>
                <apply>
                  <times/>
                  <ci> mw4ff39bf5_fae6_4587_9bdd_503ef406dbeb </ci>
                  <ci> mwdb871def_20fc_4dc5_8d2d_b506f8ee60ca </ci>
                </apply>
                <ci> mw32bc8c96_c266_4335_b7b3_51f7c13e8c8e </ci>
              </apply>
              <ci> mw114fd10c_6854_4979_a4d1_daac87ccf603 </ci>
            </apply>
            <ci> mwb2434409_a21f_4108_abca_5388a4364c6e </ci>
          </apply>
        </math>
      </initialAssignment>
      <initialAssignment symbol="mw6ea89beb_991e_4313_acc0_e779b0eaef38">
        <math xmlns="http://www.w3.org/1998/Math/MathML">
          <apply>
            <times/>
            <apply>
              <divide/>
              <apply>
                <divide/>
                <apply>
                  <times/>
                  <ci> mw4ff39bf5_fae6_4587_9bdd_503ef406dbeb </ci>
                  <ci> mw4905a1f4_73c0_4f09_9e28_6f44c1195ff9 </ci>
                </apply>
                <ci> mw32bc8c96_c266_4335_b7b3_51f7c13e8c8e </ci>
              </apply>
              <ci> mw114fd10c_6854_4979_a4d1_daac87ccf603 </ci>
            </apply>
            <ci> mwb2434409_a21f_4108_abca_5388a4364c6e </ci>
          </apply>
        </math>
      </initialAssignment>
      <initialAssignment symbol="mwa14b09b9_4fda_4ff6_9933_cfcafd1691fb">
        <math xmlns="http://www.w3.org/1998/Math/MathML">
          <apply>
            <times/>
            <apply>
              <divide/>
              <apply>
                <divide/>
                <apply>
                  <times/>
                  <ci> mw6ebb17d7_de2a_4d6b_8e4b_53e186b6792a </ci>
                  <ci> mw33586e23_acb9_4653_9a2c_1fbf8a593824 </ci>
                </apply>
                <ci> mwd7ad0ec9_489a_4ba8_94b1_362ec83f56ab </ci>
              </apply>
              <ci> mw114fd10c_6854_4979_a4d1_daac87ccf603 </ci>
            </apply>
            <ci> mwd18c2cf6_1fc9_4b07_a293_e47ab185f699 </ci>
          </apply>
        </math>
      </initialAssignment>
      <initialAssignment symbol="mwda60e8b5_6bbe_43c3_a9d3_829fa6bc4cee">
        <math xmlns="http://www.w3.org/1998/Math/MathML">
          <apply>
            <times/>
            <apply>
              <divide/>
              <apply>
                <divide/>
                <apply>
                  <times/>
                  <ci> mw6ebb17d7_de2a_4d6b_8e4b_53e186b6792a </ci>
                  <ci> mw2a81dc42_b9e3_4952_8bfd_954d9bdd99fe </ci>
                </apply>
                <ci> mwd7ad0ec9_489a_4ba8_94b1_362ec83f56ab </ci>
              </apply>
              <ci> mw114fd10c_6854_4979_a4d1_daac87ccf603 </ci>
            </apply>
            <ci> mwd18c2cf6_1fc9_4b07_a293_e47ab185f699 </ci>
          </apply>
        </math>
      </initialAssignment>
      <initialAssignment symbol="mw424d0001_8f32_4263_8656_368967e3524f">
        <math xmlns="http://www.w3.org/1998/Math/MathML">
          <apply>
            <times/>
            <apply>
              <divide/>
              <apply>
                <divide/>
                <apply>
                  <times/>
                  <ci> mw6ebb17d7_de2a_4d6b_8e4b_53e186b6792a </ci>
                  <ci> mw2c2fc5de_8303_4206_842e_25f91676014b </ci>
                </apply>
                <ci> mwd7ad0ec9_489a_4ba8_94b1_362ec83f56ab </ci>
              </apply>
              <ci> mw114fd10c_6854_4979_a4d1_daac87ccf603 </ci>
            </apply>
            <ci> mwd18c2cf6_1fc9_4b07_a293_e47ab185f699 </ci>
          </apply>
        </math>
      </initialAssignment>
      <initialAssignment symbol="mw7dc0db1b_f0e1_45ba_9e7a_c2d80f204420">
        <math xmlns="http://www.w3.org/1998/Math/MathML">
          <apply>
            <divide/>
            <apply>
              <times/>
              <ci> mw566d4f03_1c6a_4dfa_aebc_1ebc262e020e </ci>
              <ci> mwb2434409_a21f_4108_abca_5388a4364c6e </ci>
            </apply>
            <ci> mwad6f35aa_b34b_478d_b63f_6318eb04decc </ci>
          </apply>
        </math>
      </initialAssignment>
      <initialAssignment symbol="mw726de074_2f49_4765_b5d3_2f9a79630d07">
        <math xmlns="http://www.w3.org/1998/Math/MathML">
          <apply>
            <divide/>
            <apply>
              <times/>
              <ci> mw566d4f03_1c6a_4dfa_aebc_1ebc262e020e </ci>
              <ci> mwb2434409_a21f_4108_abca_5388a4364c6e </ci>
            </apply>
            <ci> mw2fc3cc2a_84d9_4edc_8191_56839112c18f </ci>
          </apply>
        </math>
      </initialAssignment>
      <initialAssignment symbol="mw100a0479_ac22_46ce_8bbf_c8ff9b91e02b">
        <math xmlns="http://www.w3.org/1998/Math/MathML">
          <apply>
            <divide/>
            <apply>
              <times/>
              <ci> mw566d4f03_1c6a_4dfa_aebc_1ebc262e020e </ci>
              <ci> mwb2434409_a21f_4108_abca_5388a4364c6e </ci>
            </apply>
            <ci> mwad6f35aa_b34b_478d_b63f_6318eb04decc </ci>
          </apply>
        </math>
      </initialAssignment>
      <initialAssignment symbol="mw05459601_897e_4808_b99c_6527c278ef0d">
        <math xmlns="http://www.w3.org/1998/Math/MathML">
          <apply>
            <divide/>
            <apply>
              <times/>
              <ci> mw566d4f03_1c6a_4dfa_aebc_1ebc262e020e </ci>
              <ci> mwb2434409_a21f_4108_abca_5388a4364c6e </ci>
            </apply>
            <ci> mw2fc3cc2a_84d9_4edc_8191_56839112c18f </ci>
          </apply>
        </math>
      </initialAssignment>
      <initialAssignment symbol="mwb85d4859_2996_44f9_a4f3_2d40ef0f8381">
        <math xmlns="http://www.w3.org/1998/Math/MathML">
          <apply>
            <divide/>
            <apply>
              <times/>
              <ci> mw566d4f03_1c6a_4dfa_aebc_1ebc262e020e </ci>
              <ci> mwb2434409_a21f_4108_abca_5388a4364c6e </ci>
            </apply>
            <ci> mwad6f35aa_b34b_478d_b63f_6318eb04decc </ci>
          </apply>
        </math>
      </initialAssignment>
      <initialAssignment symbol="mwc867182b_f95e_4c8d_9b7d_54cda9f6dfb3">
        <math xmlns="http://www.w3.org/1998/Math/MathML">
          <apply>
            <divide/>
            <apply>
              <times/>
              <ci> mw566d4f03_1c6a_4dfa_aebc_1ebc262e020e </ci>
              <ci> mwb2434409_a21f_4108_abca_5388a4364c6e </ci>
            </apply>
            <ci> mw2fc3cc2a_84d9_4edc_8191_56839112c18f </ci>
          </apply>
        </math>
      </initialAssignment>
      <initialAssignment symbol="mwc295a4c8_4166_468d_b0f0_7e0970dbebd7">
        <math xmlns="http://www.w3.org/1998/Math/MathML">
          <apply>
            <divide/>
            <apply>
              <times/>
              <ci> mw566d4f03_1c6a_4dfa_aebc_1ebc262e020e </ci>
              <ci> mwb2434409_a21f_4108_abca_5388a4364c6e </ci>
            </apply>
            <ci> mwad6f35aa_b34b_478d_b63f_6318eb04decc </ci>
          </apply>
        </math>
      </initialAssignment>
      <initialAssignment symbol="mw287f7989_5bbf_45ab_a03c_7c1d70a915af">
        <math xmlns="http://www.w3.org/1998/Math/MathML">
          <apply>
            <divide/>
            <apply>
              <times/>
              <ci> mw566d4f03_1c6a_4dfa_aebc_1ebc262e020e </ci>
              <ci> mwb2434409_a21f_4108_abca_5388a4364c6e </ci>
            </apply>
            <ci> mw2fc3cc2a_84d9_4edc_8191_56839112c18f </ci>
          </apply>
        </math>
      </initialAssignment>
      <initialAssignment symbol="mw64c185f8_70a1_4ab0_8689_8cd35ef086da">
        <math xmlns="http://www.w3.org/1998/Math/MathML">
          <ci> mw4af9b146_dede_4d76_82f2_7805333b7329 </ci>
        </math>
      </initialAssignment>
      <initialAssignment symbol="mwe07e367d_afee_4a8e_b302_7afcd0693928">
        <math xmlns="http://www.w3.org/1998/Math/MathML">
          <ci> mw4af9b146_dede_4d76_82f2_7805333b7329 </ci>
        </math>
      </initialAssignment>
      <initialAssignment symbol="mw3f021850_a309_45de_839d_026eeb05f655">
        <math xmlns="http://www.w3.org/1998/Math/MathML">
          <ci> mw4af9b146_dede_4d76_82f2_7805333b7329 </ci>
        </math>
      </initialAssignment>
      <initialAssignment symbol="mw6f7ffa93_bc7f_4f34_a4c2_cd5182fc8b5c">
        <math xmlns="http://www.w3.org/1998/Math/MathML">
          <ci> mw4af9b146_dede_4d76_82f2_7805333b7329 </ci>
        </math>
      </initialAssignment>
      <initialAssignment symbol="mwe8cf7e5f_2357_45a0_a173_85b4ee5e720e">
        <math xmlns="http://www.w3.org/1998/Math/MathML">
          <ci> mw4af9b146_dede_4d76_82f2_7805333b7329 </ci>
        </math>
      </initialAssignment>
      <initialAssignment symbol="mw3f714ce9_d01e_4589_b067_0e34572a851e">
        <math xmlns="http://www.w3.org/1998/Math/MathML">
          <ci> mw4af9b146_dede_4d76_82f2_7805333b7329 </ci>
        </math>
      </initialAssignment>
      <initialAssignment symbol="mwd9ae45f2_2d30_44a8_abf2_06893ed6ff5c">
        <math xmlns="http://www.w3.org/1998/Math/MathML">
          <ci> mw4af9b146_dede_4d76_82f2_7805333b7329 </ci>
        </math>
      </initialAssignment>
      <initialAssignment symbol="mw1cb436af_0425_4225_827b_d8465733fb3a">
        <math xmlns="http://www.w3.org/1998/Math/MathML">
          <ci> mw4af9b146_dede_4d76_82f2_7805333b7329 </ci>
        </math>
      </initialAssignment>
      <initialAssignment symbol="mw5628835a_ae83_456a_bf4b_b3476bd35390">
        <math xmlns="http://www.w3.org/1998/Math/MathML">
          <ci> mw4af9b146_dede_4d76_82f2_7805333b7329 </ci>
        </math>
      </initialAssignment>
      <initialAssignment symbol="mw9ca37354_39c5_41c8_94bb_9bea8235748a">
        <math xmlns="http://www.w3.org/1998/Math/MathML">
          <ci> mw4af9b146_dede_4d76_82f2_7805333b7329 </ci>
        </math>
      </initialAssignment>
      <initialAssignment symbol="mwa4c4d27f_e131_4da9_b52f_a1536d9e2abe">
        <math xmlns="http://www.w3.org/1998/Math/MathML">
          <ci> mw4af9b146_dede_4d76_82f2_7805333b7329 </ci>
        </math>
      </initialAssignment>
      <initialAssignment symbol="mw85b3d471_1d5d_4a24_9980_6c226b33038f">
        <math xmlns="http://www.w3.org/1998/Math/MathML">
          <ci> mw4af9b146_dede_4d76_82f2_7805333b7329 </ci>
        </math>
      </initialAssignment>
      <initialAssignment symbol="mw8781a9c6_f02d_4be2_ae17_d9bba75295a5">
        <math xmlns="http://www.w3.org/1998/Math/MathML">
          <ci> mw4af9b146_dede_4d76_82f2_7805333b7329 </ci>
        </math>
      </initialAssignment>
      <initialAssignment symbol="mw4a65d8ea_edd4_41c8_b51e_90c819b57b47">
        <math xmlns="http://www.w3.org/1998/Math/MathML">
          <ci> mw4af9b146_dede_4d76_82f2_7805333b7329 </ci>
        </math>
      </initialAssignment>
      <initialAssignment symbol="mwef7193f0_e632_4adf_bf6f_b0c89f62a42d">
        <math xmlns="http://www.w3.org/1998/Math/MathML">
          <ci> mw4af9b146_dede_4d76_82f2_7805333b7329 </ci>
        </math>
      </initialAssignment>
      <initialAssignment symbol="mw074a1065_93df_4b8a_883c_6586e996fb12">
        <math xmlns="http://www.w3.org/1998/Math/MathML">
          <ci> mw4af9b146_dede_4d76_82f2_7805333b7329 </ci>
        </math>
      </initialAssignment>
      <initialAssignment symbol="mwe656bf17_08ba_4c47_b872_a498efd531e4">
        <math xmlns="http://www.w3.org/1998/Math/MathML">
          <ci> mw4af9b146_dede_4d76_82f2_7805333b7329 </ci>
        </math>
      </initialAssignment>
      <initialAssignment symbol="mw1741a9c5_d3b2_4468_8488_b2d4e2182a25">
        <math xmlns="http://www.w3.org/1998/Math/MathML">
          <ci> mw909ff4c8_1583_4626_97f2_a2aeb9727dd0 </ci>
        </math>
      </initialAssignment>
      <initialAssignment symbol="mwc42b0597_afa6_41c5_9954_52e936d6ff74">
        <math xmlns="http://www.w3.org/1998/Math/MathML">
          <ci> mw909ff4c8_1583_4626_97f2_a2aeb9727dd0 </ci>
        </math>
      </initialAssignment>
      <initialAssignment symbol="mw739848fc_2b98_4721_addb_0cb4c17f1f84">
        <math xmlns="http://www.w3.org/1998/Math/MathML">
          <ci> mw909ff4c8_1583_4626_97f2_a2aeb9727dd0 </ci>
        </math>
      </initialAssignment>
      <initialAssignment symbol="mwb4fc6dbf_47a6_45d3_bb36_35c9178e4540">
        <math xmlns="http://www.w3.org/1998/Math/MathML">
          <ci> mw909ff4c8_1583_4626_97f2_a2aeb9727dd0 </ci>
        </math>
      </initialAssignment>
      <initialAssignment symbol="mw555b9dee_0464_4711_b0f5_0e42e4374423">
        <math xmlns="http://www.w3.org/1998/Math/MathML">
          <ci> mw4af9b146_dede_4d76_82f2_7805333b7329 </ci>
        </math>
      </initialAssignment>
      <initialAssignment symbol="mw706c5f7f_5c8e_4403_b463_f4a29131d7ef">
        <math xmlns="http://www.w3.org/1998/Math/MathML">
          <ci> mw909ff4c8_1583_4626_97f2_a2aeb9727dd0 </ci>
        </math>
      </initialAssignment>
      <initialAssignment symbol="mwc5337b80_4189_467d_a7e1_e1c39d117a15">
        <math xmlns="http://www.w3.org/1998/Math/MathML">
          <ci> mw909ff4c8_1583_4626_97f2_a2aeb9727dd0 </ci>
        </math>
      </initialAssignment>
      <initialAssignment symbol="mwb941bc2e_53c7_40f4_a000_000dda6eda2b">
        <math xmlns="http://www.w3.org/1998/Math/MathML">
          <ci> mw909ff4c8_1583_4626_97f2_a2aeb9727dd0 </ci>
        </math>
      </initialAssignment>
      <initialAssignment symbol="mw2d58dbfb_83e9_4fd9_9feb_b5f99dd0bf1b">
        <math xmlns="http://www.w3.org/1998/Math/MathML">
          <ci> mw909ff4c8_1583_4626_97f2_a2aeb9727dd0 </ci>
        </math>
      </initialAssignment>
      <initialAssignment symbol="mwc5caa2e4_ec14_4287_b323_0f7e13557d88">
        <math xmlns="http://www.w3.org/1998/Math/MathML">
          <ci> mw909ff4c8_1583_4626_97f2_a2aeb9727dd0 </ci>
        </math>
      </initialAssignment>
      <initialAssignment symbol="mw8a6e8f8f_73c8_4225_a290_8dd5ad8f7628">
        <math xmlns="http://www.w3.org/1998/Math/MathML">
          <ci> mw909ff4c8_1583_4626_97f2_a2aeb9727dd0 </ci>
        </math>
      </initialAssignment>
      <initialAssignment symbol="mwc5caa1c0_faf7_42de_8721_76078373a248">
        <math xmlns="http://www.w3.org/1998/Math/MathML">
          <ci> mw909ff4c8_1583_4626_97f2_a2aeb9727dd0 </ci>
        </math>
      </initialAssignment>
      <initialAssignment symbol="mwac6f61fd_0ed5_47d4_aae1_4bad3c280a08">
        <math xmlns="http://www.w3.org/1998/Math/MathML">
          <ci> mw909ff4c8_1583_4626_97f2_a2aeb9727dd0 </ci>
        </math>
      </initialAssignment>
      <initialAssignment symbol="mw65386e8d_48f9_4a33_8b59_63e6dff682b2">
        <math xmlns="http://www.w3.org/1998/Math/MathML">
          <ci> mw909ff4c8_1583_4626_97f2_a2aeb9727dd0 </ci>
        </math>
      </initialAssignment>
      <initialAssignment symbol="mwfbc99c92_00b7_4a08_afdf_edb8d264e8b4">
        <math xmlns="http://www.w3.org/1998/Math/MathML">
          <ci> mw909ff4c8_1583_4626_97f2_a2aeb9727dd0 </ci>
        </math>
      </initialAssignment>
      <initialAssignment symbol="mwa3fe1a2e_6dff_471c_a5cb_40dcbdf16b5c">
        <math xmlns="http://www.w3.org/1998/Math/MathML">
          <ci> mw909ff4c8_1583_4626_97f2_a2aeb9727dd0 </ci>
        </math>
      </initialAssignment>
      <initialAssignment symbol="mw0c337bdf_8bea_426c_a588_588c2885184c">
        <math xmlns="http://www.w3.org/1998/Math/MathML">
          <ci> mw909ff4c8_1583_4626_97f2_a2aeb9727dd0 </ci>
        </math>
      </initialAssignment>
      <initialAssignment symbol="mw5ac23499_2ba0_4152_ab6d_c2722e834130">
        <math xmlns="http://www.w3.org/1998/Math/MathML">
          <ci> mw909ff4c8_1583_4626_97f2_a2aeb9727dd0 </ci>
        </math>
      </initialAssignment>
      <initialAssignment symbol="mw36aa1d2a_5bc0_492f_a19f_75c73c69288e">
        <math xmlns="http://www.w3.org/1998/Math/MathML">
          <ci> mw909ff4c8_1583_4626_97f2_a2aeb9727dd0 </ci>
        </math>
      </initialAssignment>
      <initialAssignment symbol="mwd2cd08cb_0e0e_4cc6_a5fa_55ec8b922ef8">
        <math xmlns="http://www.w3.org/1998/Math/MathML">
          <ci> mw4af9b146_dede_4d76_82f2_7805333b7329 </ci>
        </math>
      </initialAssignment>
      <initialAssignment symbol="mw04b00802_bbcb_4c09_b21c_2e7d372e2ef1">
        <math xmlns="http://www.w3.org/1998/Math/MathML">
          <ci> mw4af9b146_dede_4d76_82f2_7805333b7329 </ci>
        </math>
      </initialAssignment>
      <initialAssignment symbol="mw027c7674_b8fc_4c40_9ad6_ec8bde59fb32">
        <math xmlns="http://www.w3.org/1998/Math/MathML">
          <ci> mw4af9b146_dede_4d76_82f2_7805333b7329 </ci>
        </math>
      </initialAssignment>
      <initialAssignment symbol="mw5b4efeee_7765_416c_b7ac_2f70a08b7660">
        <math xmlns="http://www.w3.org/1998/Math/MathML">
          <ci> mw4af9b146_dede_4d76_82f2_7805333b7329 </ci>
        </math>
      </initialAssignment>
      <initialAssignment symbol="mw2bb4b9cf_fd1a_413b_864b_5dfa6574e3a0">
        <math xmlns="http://www.w3.org/1998/Math/MathML">
          <ci> mw4af9b146_dede_4d76_82f2_7805333b7329 </ci>
        </math>
      </initialAssignment>
      <initialAssignment symbol="mw832cb75d_36e7_47b5_900f_2be3e21a5850">
        <math xmlns="http://www.w3.org/1998/Math/MathML">
          <ci> mw4af9b146_dede_4d76_82f2_7805333b7329 </ci>
        </math>
      </initialAssignment>
      <initialAssignment symbol="mwa8ce968e_d3f9_418d_b188_829a9ff22b43">
        <math xmlns="http://www.w3.org/1998/Math/MathML">
          <ci> mw4af9b146_dede_4d76_82f2_7805333b7329 </ci>
        </math>
      </initialAssignment>
      <initialAssignment symbol="mwdd1609e6_267a_409b_9c50_dcb85a1859af">
        <math xmlns="http://www.w3.org/1998/Math/MathML">
          <ci> mw909ff4c8_1583_4626_97f2_a2aeb9727dd0 </ci>
        </math>
      </initialAssignment>
      <initialAssignment symbol="mw0b83e91d_348e_4f7a_af4b_07f6ca5f1952">
        <math xmlns="http://www.w3.org/1998/Math/MathML">
          <ci> mw909ff4c8_1583_4626_97f2_a2aeb9727dd0 </ci>
        </math>
      </initialAssignment>
      <initialAssignment symbol="mwf3887d1c_7c55_476a_a60e_1e14c167227c">
        <math xmlns="http://www.w3.org/1998/Math/MathML">
          <ci> mw909ff4c8_1583_4626_97f2_a2aeb9727dd0 </ci>
        </math>
      </initialAssignment>
      <initialAssignment symbol="mwbb95845e_1adc_4dde_85be_74312acdb8f0">
        <math xmlns="http://www.w3.org/1998/Math/MathML">
          <ci> mw909ff4c8_1583_4626_97f2_a2aeb9727dd0 </ci>
        </math>
      </initialAssignment>
      <initialAssignment symbol="mwd8ef9a58_f210_4a17_8f17_c31578ec7fa6">
        <math xmlns="http://www.w3.org/1998/Math/MathML">
          <ci> mw909ff4c8_1583_4626_97f2_a2aeb9727dd0 </ci>
        </math>
      </initialAssignment>
      <initialAssignment symbol="mw2941af92_5fd2_4ab6_994a_50dd77f77030">
        <math xmlns="http://www.w3.org/1998/Math/MathML">
          <ci> mw909ff4c8_1583_4626_97f2_a2aeb9727dd0 </ci>
        </math>
      </initialAssignment>
      <initialAssignment symbol="mwb1522915_7634_44d9_84b1_25781fa9bae6">
        <math xmlns="http://www.w3.org/1998/Math/MathML">
          <ci> mw909ff4c8_1583_4626_97f2_a2aeb9727dd0 </ci>
        </math>
      </initialAssignment>
      <initialAssignment symbol="mw0e9a1572_902a_494e_a174_bc23538b443f">
        <math xmlns="http://www.w3.org/1998/Math/MathML">
          <apply>
            <divide/>
            <apply>
              <times/>
              <ci> mw2e65209a_1fdf_4456_81c8_72bea49c6bd9 </ci>
              <ci> mw6ea71e19_6699_4256_bcec_499481026e91 </ci>
            </apply>
            <ci> mw2fc3cc2a_84d9_4edc_8191_56839112c18f </ci>
          </apply>
        </math>
      </initialAssignment>
      <initialAssignment symbol="mw278c248c_135c_426a_be24_bbf18e948ecf">
        <math xmlns="http://www.w3.org/1998/Math/MathML">
          <apply>
            <divide/>
            <apply>
              <times/>
              <ci> mw2e65209a_1fdf_4456_81c8_72bea49c6bd9 </ci>
              <ci> mw6ea71e19_6699_4256_bcec_499481026e91 </ci>
            </apply>
            <ci> mw2fc3cc2a_84d9_4edc_8191_56839112c18f </ci>
          </apply>
        </math>
      </initialAssignment>
      <initialAssignment symbol="mwa75875a8_3de7_46d5_9b2e_46a34d4f14a1">
        <math xmlns="http://www.w3.org/1998/Math/MathML">
          <apply>
            <divide/>
            <apply>
              <times/>
              <ci> mw2e65209a_1fdf_4456_81c8_72bea49c6bd9 </ci>
              <ci> mw6ea71e19_6699_4256_bcec_499481026e91 </ci>
            </apply>
            <ci> mw83fc8589_e96a_44c4_93b3_5951382f4a5c </ci>
          </apply>
        </math>
      </initialAssignment>
      <initialAssignment symbol="mwbaa7a812_8229_4f34_b82b_2f2f85febb7a">
        <math xmlns="http://www.w3.org/1998/Math/MathML">
          <apply>
            <divide/>
            <apply>
              <times/>
              <ci> mw2e65209a_1fdf_4456_81c8_72bea49c6bd9 </ci>
              <ci> mw6ea71e19_6699_4256_bcec_499481026e91 </ci>
            </apply>
            <ci> mw83fc8589_e96a_44c4_93b3_5951382f4a5c </ci>
          </apply>
        </math>
      </initialAssignment>
      <initialAssignment symbol="mw022002d6_0443_47ec_ae8d_9edc4a60946c">
        <math xmlns="http://www.w3.org/1998/Math/MathML">
          <apply>
            <divide/>
            <apply>
              <divide/>
              <apply>
                <times/>
                <ci> mw2e65209a_1fdf_4456_81c8_72bea49c6bd9 </ci>
                <ci> mw37f7122c_589d_4170_bd90_04546709b106 </ci>
              </apply>
              <ci> mwba2f4ca3_6b97_42af_b660_b437aab943a8 </ci>
            </apply>
            <ci> mw83fc8589_e96a_44c4_93b3_5951382f4a5c </ci>
          </apply>
        </math>
      </initialAssignment>
      <initialAssignment symbol="mw450d71cf_41a6_4d5e_9a76_8b718794a35d">
        <math xmlns="http://www.w3.org/1998/Math/MathML">
          <apply>
            <divide/>
            <apply>
              <times/>
              <ci> mw2e65209a_1fdf_4456_81c8_72bea49c6bd9 </ci>
              <ci> mw37f7122c_589d_4170_bd90_04546709b106 </ci>
            </apply>
            <ci> mw5e7ebd54_c1b7_4b63_a4eb_c4777263e008 </ci>
          </apply>
        </math>
      </initialAssignment>
      <initialAssignment symbol="mw8ac97c55_4ad2_4fbe_8019_1e846656c9d6">
        <math xmlns="http://www.w3.org/1998/Math/MathML">
          <apply>
            <divide/>
            <apply>
              <divide/>
              <apply>
                <times/>
                <ci> mw2e65209a_1fdf_4456_81c8_72bea49c6bd9 </ci>
                <ci> mw37f7122c_589d_4170_bd90_04546709b106 </ci>
              </apply>
              <ci> mwba2f4ca3_6b97_42af_b660_b437aab943a8 </ci>
            </apply>
            <ci> mw83fc8589_e96a_44c4_93b3_5951382f4a5c </ci>
          </apply>
        </math>
      </initialAssignment>
      <initialAssignment symbol="mw14ccf93e_4331_425a_aa5e_f85682325edb">
        <math xmlns="http://www.w3.org/1998/Math/MathML">
          <apply>
            <divide/>
            <apply>
              <times/>
              <ci> mw2e65209a_1fdf_4456_81c8_72bea49c6bd9 </ci>
              <ci> mw37f7122c_589d_4170_bd90_04546709b106 </ci>
            </apply>
            <ci> mw5e7ebd54_c1b7_4b63_a4eb_c4777263e008 </ci>
          </apply>
        </math>
      </initialAssignment>
      <initialAssignment symbol="mw06e91dd8_c42e_4fd0_93bb_f289bf6a9ba0">
        <math xmlns="http://www.w3.org/1998/Math/MathML">
          <apply>
            <divide/>
            <apply>
              <divide/>
              <ci> mwd80ba461_2916_4f8e_97ed_8298a0b4f24c </ci>
              <ci> mwba2f4ca3_6b97_42af_b660_b437aab943a8 </ci>
            </apply>
            <ci> mwad6f35aa_b34b_478d_b63f_6318eb04decc </ci>
          </apply>
        </math>
      </initialAssignment>
      <initialAssignment symbol="mwabfb8524_5a20_4450_ac72_6b26a86d7a8b">
        <math xmlns="http://www.w3.org/1998/Math/MathML">
          <apply>
            <times/>
            <apply>
              <divide/>
              <apply>
                <divide/>
                <ci> mwd9b0ef5a_2e11_4dcb_bf34_dfe9d3c89ad5 </ci>
                <ci> mw4097be68_3efd_4a5e_b790_68a4869202c6 </ci>
              </apply>
              <ci> mw114fd10c_6854_4979_a4d1_daac87ccf603 </ci>
            </apply>
            <ci> mw28635316_e131_465d_9638_4e5aa6536296 </ci>
          </apply>
        </math>
      </initialAssignment>
      <initialAssignment symbol="mw3b5447e7_07d1_413c_9d83_084c4c24f931">
        <math xmlns="http://www.w3.org/1998/Math/MathML">
          <apply>
            <times/>
            <apply>
              <divide/>
              <apply>
                <divide/>
                <ci> mw1bdb4537_adfb_4a01_bd4d_2c584c559829 </ci>
                <ci> mw4097be68_3efd_4a5e_b790_68a4869202c6 </ci>
              </apply>
              <ci> mw114fd10c_6854_4979_a4d1_daac87ccf603 </ci>
            </apply>
            <ci> mw28635316_e131_465d_9638_4e5aa6536296 </ci>
          </apply>
        </math>
      </initialAssignment>
      <initialAssignment symbol="mw2df06a1f_13c7_4026_b793_81901b351675">
        <math xmlns="http://www.w3.org/1998/Math/MathML">
          <apply>
            <times/>
            <apply>
              <divide/>
              <apply>
                <divide/>
                <ci> mw30021bce_7b8f_4182_956f_53ceadec946a </ci>
                <ci> mw4097be68_3efd_4a5e_b790_68a4869202c6 </ci>
              </apply>
              <ci> mw114fd10c_6854_4979_a4d1_daac87ccf603 </ci>
            </apply>
            <ci> mw28635316_e131_465d_9638_4e5aa6536296 </ci>
          </apply>
        </math>
      </initialAssignment>
      <initialAssignment symbol="mwa833820b_d01b_44b7_8c80_b5639f6797ad">
        <math xmlns="http://www.w3.org/1998/Math/MathML">
          <apply>
            <times/>
            <apply>
              <divide/>
              <apply>
                <divide/>
                <ci> mwb868ee87_74aa_4884_b163_5d70e345e4f8 </ci>
                <ci> mw4097be68_3efd_4a5e_b790_68a4869202c6 </ci>
              </apply>
              <ci> mw114fd10c_6854_4979_a4d1_daac87ccf603 </ci>
            </apply>
            <ci> mw28635316_e131_465d_9638_4e5aa6536296 </ci>
          </apply>
        </math>
      </initialAssignment>
      <initialAssignment symbol="mwe024777b_3864_43db_bf4f_037fcb04d4cd">
        <math xmlns="http://www.w3.org/1998/Math/MathML">
          <apply>
            <divide/>
            <apply>
              <times/>
              <ci> mw39d06142_4f9b_4bb8_973b_aff02726c173 </ci>
              <cn type="integer"> 1000 </cn>
            </apply>
            <ci> mwad6f35aa_b34b_478d_b63f_6318eb04decc </ci>
          </apply>
        </math>
      </initialAssignment>
      <initialAssignment symbol="mw1757d6fd_08b6_4c42_b9df_7b849f663a24">
        <math xmlns="http://www.w3.org/1998/Math/MathML">
          <apply>
            <divide/>
            <apply>
              <times/>
              <ci> mwe9bbfae3_f001_4430_b4db_f8e3476d51c5 </ci>
              <cn type="integer"> 1000 </cn>
            </apply>
            <ci> mwad6f35aa_b34b_478d_b63f_6318eb04decc </ci>
          </apply>
        </math>
      </initialAssignment>
      <initialAssignment symbol="mw1a7d764e_b5cb_4c28_8a2f_510ec5b1f16e">
        <math xmlns="http://www.w3.org/1998/Math/MathML">
          <apply>
            <divide/>
            <apply>
              <times/>
              <ci> mw04e17cce_ed1c_4dbb_b17a_f60f1a50ad90 </ci>
              <cn type="integer"> 1000 </cn>
            </apply>
            <ci> mwad6f35aa_b34b_478d_b63f_6318eb04decc </ci>
          </apply>
        </math>
      </initialAssignment>
      <initialAssignment symbol="mw0979381a_8eb4_4768_b4fe_db5a25474613">
        <math xmlns="http://www.w3.org/1998/Math/MathML">
          <apply>
            <divide/>
            <apply>
              <times/>
              <ci> mw521f4081_2330_4ec5_87e0_2ca2d84b82ce </ci>
              <cn type="integer"> 1000 </cn>
            </apply>
            <ci> mwad6f35aa_b34b_478d_b63f_6318eb04decc </ci>
          </apply>
        </math>
      </initialAssignment>
      <initialAssignment symbol="mw7890c547_593a_4733_91c9_0b3285d95c0f">
        <math xmlns="http://www.w3.org/1998/Math/MathML">
          <apply>
            <divide/>
            <apply>
              <times/>
              <ci> mw7385c14f_a899_4d94_a550_1cedf29b39b0 </ci>
              <cn type="integer"> 1000 </cn>
            </apply>
            <ci> mwad6f35aa_b34b_478d_b63f_6318eb04decc </ci>
          </apply>
        </math>
      </initialAssignment>
      <initialAssignment symbol="mw8eb73be3_9044_4434_af3d_0a0439ac83ad">
        <math xmlns="http://www.w3.org/1998/Math/MathML">
          <apply>
            <divide/>
            <apply>
              <times/>
              <ci> mw705c6f17_5fd1_4628_9679_877fa41d0d59 </ci>
              <cn type="integer"> 1000 </cn>
            </apply>
            <ci> mwad6f35aa_b34b_478d_b63f_6318eb04decc </ci>
          </apply>
        </math>
      </initialAssignment>
      <initialAssignment symbol="mw629fe7ac_7c96_4c99_8da7_4a32d6a43e9c">
        <math xmlns="http://www.w3.org/1998/Math/MathML">
          <apply>
            <divide/>
            <apply>
              <times/>
              <ci> mwe4103061_8aa3_4b88_8515_cd608320f8f0 </ci>
              <cn type="integer"> 1000 </cn>
            </apply>
            <ci> mwad6f35aa_b34b_478d_b63f_6318eb04decc </ci>
          </apply>
        </math>
      </initialAssignment>
      <initialAssignment symbol="mw7070be7c_ae24_47fa_90e3_383ff8752328">
        <math xmlns="http://www.w3.org/1998/Math/MathML">
          <apply>
            <divide/>
            <apply>
              <times/>
              <ci> mwc6d334c7_f5ed_40dd_9348_7fa665f838d1 </ci>
              <cn type="integer"> 1000 </cn>
            </apply>
            <ci> mwad6f35aa_b34b_478d_b63f_6318eb04decc </ci>
          </apply>
        </math>
      </initialAssignment>
      <initialAssignment symbol="mw371ca77f_fa7f_4888_a7d6_72870aa92bab">
        <math xmlns="http://www.w3.org/1998/Math/MathML">
          <ci> mw670ecf83_a137_47b7_bfa7_0fe0c53e6b37 </ci>
        </math>
      </initialAssignment>
      <initialAssignment symbol="mw87af54a1_820a_42f9_a30a_cbb1ddaaec72">
        <math xmlns="http://www.w3.org/1998/Math/MathML">
          <ci> mw670ecf83_a137_47b7_bfa7_0fe0c53e6b37 </ci>
        </math>
      </initialAssignment>
      <initialAssignment symbol="mw636c2a01_1c03_427d_a41a_3766c33b8a38">
        <math xmlns="http://www.w3.org/1998/Math/MathML">
          <ci> mw670ecf83_a137_47b7_bfa7_0fe0c53e6b37 </ci>
        </math>
      </initialAssignment>
      <initialAssignment symbol="mwccb2f0be_58a4_4132_9ef4_50fe0c1c5469">
        <math xmlns="http://www.w3.org/1998/Math/MathML">
          <ci> mw670ecf83_a137_47b7_bfa7_0fe0c53e6b37 </ci>
        </math>
      </initialAssignment>
      <initialAssignment symbol="mwd412718d_bff5_4bed_a2fd_dafe2a7e6404">
        <math xmlns="http://www.w3.org/1998/Math/MathML">
          <ci> mw670ecf83_a137_47b7_bfa7_0fe0c53e6b37 </ci>
        </math>
      </initialAssignment>
      <initialAssignment symbol="mw3bbfcbb0_c552_4854_ad51_f61e6f4f0a0d">
        <math xmlns="http://www.w3.org/1998/Math/MathML">
          <ci> mw670ecf83_a137_47b7_bfa7_0fe0c53e6b37 </ci>
        </math>
      </initialAssignment>
      <initialAssignment symbol="mw95ab49d6_cdde_4281_ae1c_a136cf224655">
        <math xmlns="http://www.w3.org/1998/Math/MathML">
          <ci> mw670ecf83_a137_47b7_bfa7_0fe0c53e6b37 </ci>
        </math>
      </initialAssignment>
      <initialAssignment symbol="mwf4acfcf7_11fd_4cce_907f_763717672fac">
        <math xmlns="http://www.w3.org/1998/Math/MathML">
          <ci> mw670ecf83_a137_47b7_bfa7_0fe0c53e6b37 </ci>
        </math>
      </initialAssignment>
      <initialAssignment symbol="mw8439b8c5_d5cf_4666_9d22_597cdadc36a4">
        <math xmlns="http://www.w3.org/1998/Math/MathML">
          <apply>
            <divide/>
            <ci> mw3a46fc9f_8422_47c2_ae33_772bb8a750c8 </ci>
            <ci> mw28635316_e131_465d_9638_4e5aa6536296 </ci>
          </apply>
        </math>
      </initialAssignment>
      <initialAssignment symbol="mw3e08b38f_d580_4b50_b4c5_c187b6001b10">
        <math xmlns="http://www.w3.org/1998/Math/MathML">
          <apply>
            <divide/>
            <ci> mw108adfc3_f462_4752_ba7c_dc944c338a3b </ci>
            <ci> mw28635316_e131_465d_9638_4e5aa6536296 </ci>
          </apply>
        </math>
      </initialAssignment>
      <initialAssignment symbol="mw71df0d27_7d46_4b1a_a838_4032312a3684">
        <math xmlns="http://www.w3.org/1998/Math/MathML">
          <ci> mw670ecf83_a137_47b7_bfa7_0fe0c53e6b37 </ci>
        </math>
      </initialAssignment>
      <initialAssignment symbol="mw18c42f5b_c13d_4431_879c_0874676abf2a">
        <math xmlns="http://www.w3.org/1998/Math/MathML">
          <ci> mw670ecf83_a137_47b7_bfa7_0fe0c53e6b37 </ci>
        </math>
      </initialAssignment>
      <initialAssignment symbol="mw5abd8dc0_eed0_493c_9961_6d313a0d3ad3">
        <math xmlns="http://www.w3.org/1998/Math/MathML">
          <ci> mw670ecf83_a137_47b7_bfa7_0fe0c53e6b37 </ci>
        </math>
      </initialAssignment>
      <initialAssignment symbol="mw6510be8c_f715_4518_91b5_25b4608894a9">
        <math xmlns="http://www.w3.org/1998/Math/MathML">
          <ci> mw670ecf83_a137_47b7_bfa7_0fe0c53e6b37 </ci>
        </math>
      </initialAssignment>
      <initialAssignment symbol="mw75f62114_e707_49d5_9d88_c5fc4c462074">
        <math xmlns="http://www.w3.org/1998/Math/MathML">
          <ci> mw670ecf83_a137_47b7_bfa7_0fe0c53e6b37 </ci>
        </math>
      </initialAssignment>
      <initialAssignment symbol="mwd6a5abe7_b7d1_43b7_ba5b_775973acf921">
        <math xmlns="http://www.w3.org/1998/Math/MathML">
          <ci> mw670ecf83_a137_47b7_bfa7_0fe0c53e6b37 </ci>
        </math>
      </initialAssignment>
      <initialAssignment symbol="mw354894a5_7531_4bfc_9ebd_0a249c0d6d33">
        <math xmlns="http://www.w3.org/1998/Math/MathML">
          <ci> mw670ecf83_a137_47b7_bfa7_0fe0c53e6b37 </ci>
        </math>
      </initialAssignment>
      <initialAssignment symbol="mw26b729ff_29a5_4d55_aeac_09cd60391d3a">
        <math xmlns="http://www.w3.org/1998/Math/MathML">
          <ci> mw670ecf83_a137_47b7_bfa7_0fe0c53e6b37 </ci>
        </math>
      </initialAssignment>
      <initialAssignment symbol="mw23c38046_8192_40a2_941d_7d26e77be38a">
        <math xmlns="http://www.w3.org/1998/Math/MathML">
          <ci> mw670ecf83_a137_47b7_bfa7_0fe0c53e6b37 </ci>
        </math>
      </initialAssignment>
      <initialAssignment symbol="mw902fcb60_386e_4cbb_8a20_e6a6fc470e56">
        <math xmlns="http://www.w3.org/1998/Math/MathML">
          <ci> mw670ecf83_a137_47b7_bfa7_0fe0c53e6b37 </ci>
        </math>
      </initialAssignment>
      <initialAssignment symbol="mwc833841b_b6f8_4162_b4b1_586089d29f59">
        <math xmlns="http://www.w3.org/1998/Math/MathML">
          <ci> mw670ecf83_a137_47b7_bfa7_0fe0c53e6b37 </ci>
        </math>
      </initialAssignment>
      <initialAssignment symbol="mwdd71f0cc_9bd4_41cd_a931_003996499378">
        <math xmlns="http://www.w3.org/1998/Math/MathML">
          <ci> mw670ecf83_a137_47b7_bfa7_0fe0c53e6b37 </ci>
        </math>
      </initialAssignment>
      <initialAssignment symbol="mwf3f28dba_a3e9_484a_b356_f4b8928e9585">
        <math xmlns="http://www.w3.org/1998/Math/MathML">
          <apply>
            <divide/>
            <ci> mwcb299b2e_490d_4cd7_ab5f_fefe95b07804 </ci>
            <ci> mwb2434409_a21f_4108_abca_5388a4364c6e </ci>
          </apply>
        </math>
      </initialAssignment>
      <initialAssignment symbol="mwb5398139_4c6a_4a1e_9ebc_9c77c0943785">
        <math xmlns="http://www.w3.org/1998/Math/MathML">
          <apply>
            <divide/>
            <ci> mw57c82930_3297_414b_9a7a_4113a98a4dc7 </ci>
            <ci> mwb2434409_a21f_4108_abca_5388a4364c6e </ci>
          </apply>
        </math>
      </initialAssignment>
      <initialAssignment symbol="mw677ddaf3_d94c_49a9_8b69_6508c772876b">
        <math xmlns="http://www.w3.org/1998/Math/MathML">
          <apply>
            <divide/>
            <apply>
              <times/>
              <ci> mwd40ee7ef_7fb1_45e4_9178_8597b511d79c </ci>
              <cn type="integer"> 1000 </cn>
            </apply>
            <ci> mwad6f35aa_b34b_478d_b63f_6318eb04decc </ci>
          </apply>
        </math>
      </initialAssignment>
      <initialAssignment symbol="mwda18561a_eaa0_45e9_bba5_92ac25fadc91">
        <math xmlns="http://www.w3.org/1998/Math/MathML">
          <apply>
            <divide/>
            <apply>
              <times/>
              <ci> mwee763d6f_d5da_45c3_ad8a_8f009ee7e780 </ci>
              <cn type="integer"> 1000 </cn>
            </apply>
            <ci> mwad6f35aa_b34b_478d_b63f_6318eb04decc </ci>
          </apply>
        </math>
      </initialAssignment>
      <initialAssignment symbol="mw6b1cf8b6_03ea_474f_92c9_3acfd91679a5">
        <math xmlns="http://www.w3.org/1998/Math/MathML">
          <apply>
            <divide/>
            <apply>
              <times/>
              <ci> mw3273e1b3_6329_40e2_a5a0_ce6f126e1480 </ci>
              <cn type="integer"> 1000 </cn>
            </apply>
            <ci> mwad6f35aa_b34b_478d_b63f_6318eb04decc </ci>
          </apply>
        </math>
      </initialAssignment>
      <initialAssignment symbol="mwe0175672_68ed_4251_91f6_363c6cfebf37">
        <math xmlns="http://www.w3.org/1998/Math/MathML">
          <apply>
            <divide/>
            <apply>
              <times/>
              <ci> mwa0c079fd_1173_4acd_9399_bb48186703e6 </ci>
              <cn type="integer"> 1000 </cn>
            </apply>
            <ci> mwad6f35aa_b34b_478d_b63f_6318eb04decc </ci>
          </apply>
        </math>
      </initialAssignment>
      <initialAssignment symbol="mw3e7d03dc_d6ad_4d94_bd48_42d1b63ca69d">
        <math xmlns="http://www.w3.org/1998/Math/MathML">
          <ci> mw670ecf83_a137_47b7_bfa7_0fe0c53e6b37 </ci>
        </math>
      </initialAssignment>
      <initialAssignment symbol="mw973bad60_7bc6_4c48_a3d4_c5ed743ec65a">
        <math xmlns="http://www.w3.org/1998/Math/MathML">
          <ci> mw670ecf83_a137_47b7_bfa7_0fe0c53e6b37 </ci>
        </math>
      </initialAssignment>
      <initialAssignment symbol="mwe482bcfd_4574_4d1d_83ad_30faf845df5a">
        <math xmlns="http://www.w3.org/1998/Math/MathML">
          <ci> mw670ecf83_a137_47b7_bfa7_0fe0c53e6b37 </ci>
        </math>
      </initialAssignment>
      <initialAssignment symbol="mw9ae5eaff_2a37_4c01_bdb6_c3b2f67cb69b">
        <math xmlns="http://www.w3.org/1998/Math/MathML">
          <ci> mw670ecf83_a137_47b7_bfa7_0fe0c53e6b37 </ci>
        </math>
      </initialAssignment>
      <initialAssignment symbol="mw4c9b8117_8e0b_4b04_8d15_990e4fc56e94">
        <math xmlns="http://www.w3.org/1998/Math/MathML">
          <ci> mw670ecf83_a137_47b7_bfa7_0fe0c53e6b37 </ci>
        </math>
      </initialAssignment>
      <initialAssignment symbol="mw23dd77c3_ba3b_4714_a1b3_ed5ebecf1d40">
        <math xmlns="http://www.w3.org/1998/Math/MathML">
          <ci> mw670ecf83_a137_47b7_bfa7_0fe0c53e6b37 </ci>
        </math>
      </initialAssignment>
      <initialAssignment symbol="mwbfa0d1ad_fad9_483f_8198_ae0c0a4f64e9">
        <math xmlns="http://www.w3.org/1998/Math/MathML">
          <apply>
            <divide/>
            <apply>
              <times/>
              <ci> mw061c0ea4_82b9_4730_935a_16ee416a4b29 </ci>
              <cn type="integer"> 1000 </cn>
            </apply>
            <ci> mw83fc8589_e96a_44c4_93b3_5951382f4a5c </ci>
          </apply>
        </math>
      </initialAssignment>
      <initialAssignment symbol="mwde9e542a_7b23_494d_a487_3112f1e4ca8d">
        <math xmlns="http://www.w3.org/1998/Math/MathML">
          <apply>
            <divide/>
            <ci> mwee26d36e_c1c7_4e73_a642_ad3f00e94b1c </ci>
            <ci> mw2389834a_04cf_48b8_966a_d0a726b1671c </ci>
          </apply>
        </math>
      </initialAssignment>
      <initialAssignment symbol="mw769ce440_5f27_478f_b7a7_8b50a5d9068a">
        <math xmlns="http://www.w3.org/1998/Math/MathML">
          <apply>
            <divide/>
            <ci> mwb8de6b32_9511_4840_a1b2_93394ce8a2d0 </ci>
            <ci> mw92407b25_6c5c_4d65_bcc0_029953bfd5c3 </ci>
          </apply>
        </math>
      </initialAssignment>
      <initialAssignment symbol="mw44c43fcd_3bda_43a0_92e2_64845c8258a8">
        <math xmlns="http://www.w3.org/1998/Math/MathML">
          <apply>
            <divide/>
            <apply>
              <times/>
              <ci> mw769ce440_5f27_478f_b7a7_8b50a5d9068a </ci>
              <cn type="integer"> 1000 </cn>
            </apply>
            <ci> mw2fc3cc2a_84d9_4edc_8191_56839112c18f </ci>
          </apply>
        </math>
      </initialAssignment>
      <initialAssignment symbol="mw50800522_4e65_4474_b710_368f737509a1">
        <math xmlns="http://www.w3.org/1998/Math/MathML">
          <apply>
            <divide/>
            <apply>
              <times/>
              <ci> mwde9e542a_7b23_494d_a487_3112f1e4ca8d </ci>
              <cn type="integer"> 1000 </cn>
            </apply>
            <ci> mw2fc3cc2a_84d9_4edc_8191_56839112c18f </ci>
          </apply>
        </math>
      </initialAssignment>
      <initialAssignment symbol="mw6923edc3_dcdd_4963_821b_13a666426a49">
        <math xmlns="http://www.w3.org/1998/Math/MathML">
          <apply>
            <divide/>
            <apply>
              <times/>
              <ci> mw769ce440_5f27_478f_b7a7_8b50a5d9068a </ci>
              <cn type="integer"> 1000 </cn>
            </apply>
            <ci> mw83fc8589_e96a_44c4_93b3_5951382f4a5c </ci>
          </apply>
        </math>
      </initialAssignment>
      <initialAssignment symbol="mwb6839743_0547_449e_b719_f554db8ecfe5">
        <math xmlns="http://www.w3.org/1998/Math/MathML">
          <apply>
            <divide/>
            <apply>
              <times/>
              <ci> mwde9e542a_7b23_494d_a487_3112f1e4ca8d </ci>
              <cn type="integer"> 1000 </cn>
            </apply>
            <ci> mw83fc8589_e96a_44c4_93b3_5951382f4a5c </ci>
          </apply>
        </math>
      </initialAssignment>
      <initialAssignment symbol="mw412936fd_b557_4876_97e1_086f2af176a6">
        <math xmlns="http://www.w3.org/1998/Math/MathML">
          <apply>
            <times/>
            <ci> mwe3025b11_7b59_4bc3_aa2f_f3477b98ec58 </ci>
            <cn type="integer"> 60 </cn>
          </apply>
        </math>
      </initialAssignment>
      <initialAssignment symbol="mw302dac34_dcfb_4537_a5aa_b5d53192a86e">
        <math xmlns="http://www.w3.org/1998/Math/MathML">
          <apply>
            <divide/>
            <apply>
              <divide/>
              <ci> mw412936fd_b557_4876_97e1_086f2af176a6 </ci>
              <cn type="integer"> 60 </cn>
            </apply>
            <apply>
              <times/>
              <ci> mw60407b16_e3f0_4dcb_a331_39164b63c4d4 </ci>
              <ci> mw83fc8589_e96a_44c4_93b3_5951382f4a5c </ci>
            </apply>
          </apply>
        </math>
      </initialAssignment>
      <initialAssignment symbol="mwf0b65a79_19a7_429e_9af9_6151e317f267">
        <math xmlns="http://www.w3.org/1998/Math/MathML">
          <apply>
            <divide/>
            <apply>
              <times/>
              <ci> mwb7c97793_4c2c_4ad4_9b41_97698e73be52 </ci>
              <ci> mw6ea71e19_6699_4256_bcec_499481026e91 </ci>
            </apply>
            <ci> mw83fc8589_e96a_44c4_93b3_5951382f4a5c </ci>
          </apply>
        </math>
      </initialAssignment>
      <initialAssignment symbol="mw90407ed7_8214_42ac_8f3e_55ac4d27ffb9">
        <math xmlns="http://www.w3.org/1998/Math/MathML">
          <apply>
            <divide/>
            <apply>
              <times/>
              <ci> mwb7c97793_4c2c_4ad4_9b41_97698e73be52 </ci>
              <ci> mw6ea71e19_6699_4256_bcec_499481026e91 </ci>
            </apply>
            <ci> mw2fc3cc2a_84d9_4edc_8191_56839112c18f </ci>
          </apply>
        </math>
      </initialAssignment>
      <initialAssignment symbol="mw038d65c3_ad8c_4cac_a1dc_2a6fa6786139">
        <math xmlns="http://www.w3.org/1998/Math/MathML">
          <apply>
            <divide/>
            <apply>
              <divide/>
              <ci> mw412936fd_b557_4876_97e1_086f2af176a6 </ci>
              <cn type="integer"> 60 </cn>
            </apply>
            <apply>
              <times/>
              <ci> mw60407b16_e3f0_4dcb_a331_39164b63c4d4 </ci>
              <ci> mw83fc8589_e96a_44c4_93b3_5951382f4a5c </ci>
            </apply>
          </apply>
        </math>
      </initialAssignment>
      <initialAssignment symbol="mw8ba2542e_6d70_4183_9a72_6aa0776cf210">
        <math xmlns="http://www.w3.org/1998/Math/MathML">
          <apply>
            <divide/>
            <apply>
              <divide/>
              <ci> mw412936fd_b557_4876_97e1_086f2af176a6 </ci>
              <cn type="integer"> 60 </cn>
            </apply>
            <apply>
              <times/>
              <ci> mw60407b16_e3f0_4dcb_a331_39164b63c4d4 </ci>
              <ci> mw83fc8589_e96a_44c4_93b3_5951382f4a5c </ci>
            </apply>
          </apply>
        </math>
      </initialAssignment>
      <initialAssignment symbol="mwb55b02c3_a6f4_446d_8898_fcf802b59d0d">
        <math xmlns="http://www.w3.org/1998/Math/MathML">
          <ci> mw002710b4_0014_4b32_b2a2_9ff975b2f746 </ci>
        </math>
      </initialAssignment>
      <initialAssignment symbol="mwcb43f0f2_4705_4d51_a26f_a00f214a0fb9">
        <math xmlns="http://www.w3.org/1998/Math/MathML">
          <ci> mw002710b4_0014_4b32_b2a2_9ff975b2f746 </ci>
        </math>
      </initialAssignment>
      <initialAssignment symbol="mw2ca24fd4_62fb_4a95_b8c8_6bb0c8a1999e">
        <math xmlns="http://www.w3.org/1998/Math/MathML">
          <apply>
            <divide/>
            <apply>
              <times/>
              <ci> mw769ce440_5f27_478f_b7a7_8b50a5d9068a </ci>
              <cn type="integer"> 1000 </cn>
            </apply>
            <ci> mwad6f35aa_b34b_478d_b63f_6318eb04decc </ci>
          </apply>
        </math>
      </initialAssignment>
      <initialAssignment symbol="mw6262a9e0_a3cf_42c9_9b83_d2efe3bd06e7">
        <math xmlns="http://www.w3.org/1998/Math/MathML">
          <apply>
            <divide/>
            <apply>
              <times/>
              <ci> mwde9e542a_7b23_494d_a487_3112f1e4ca8d </ci>
              <cn type="integer"> 1000 </cn>
            </apply>
            <ci> mwad6f35aa_b34b_478d_b63f_6318eb04decc </ci>
          </apply>
        </math>
      </initialAssignment>
      <initialAssignment symbol="mwf38ec0f9_675d_480c_87fd_21a6ab088d43">
        <math xmlns="http://www.w3.org/1998/Math/MathML">
          <apply>
            <times/>
            <ci> mwd80ba461_2916_4f8e_97ed_8298a0b4f24c </ci>
            <cn type="integer"> 60 </cn>
          </apply>
        </math>
      </initialAssignment>
      <initialAssignment symbol="mw6cdeb21c_a21b_48f4_9212_3d8c47e4c329">
        <math xmlns="http://www.w3.org/1998/Math/MathML">
          <apply>
            <divide/>
            <apply>
              <times/>
              <ci> mw9ed964e4_0438_47e5_a202_ab18b7848be1 </ci>
              <ci> mwb2434409_a21f_4108_abca_5388a4364c6e </ci>
            </apply>
            <ci> mwad6f35aa_b34b_478d_b63f_6318eb04decc </ci>
          </apply>
        </math>
      </initialAssignment>
      <initialAssignment symbol="mw632791d8_a954_4612_93dd_b98bfbd63d15">
        <math xmlns="http://www.w3.org/1998/Math/MathML">
          <apply>
            <divide/>
            <apply>
              <times/>
              <ci> mw9ed964e4_0438_47e5_a202_ab18b7848be1 </ci>
              <ci> mwb2434409_a21f_4108_abca_5388a4364c6e </ci>
            </apply>
            <ci> mw2fc3cc2a_84d9_4edc_8191_56839112c18f </ci>
          </apply>
        </math>
      </initialAssignment>
      <initialAssignment symbol="mw66a8bb40_3f67_4538_8d9f_f17c8adbce60">
        <math xmlns="http://www.w3.org/1998/Math/MathML">
          <apply>
            <divide/>
            <ci> mw2a397ab2_357a_4d15_a973_07014f74e55a </ci>
            <ci> mwcfb68e71_bea6_4fe8_a8a4_6e1b4d82b139 </ci>
          </apply>
        </math>
      </initialAssignment>
      <initialAssignment symbol="mwdbd32255_3e9d_4dfa_a1a0_089dea0df139">
        <math xmlns="http://www.w3.org/1998/Math/MathML">
          <apply>
            <divide/>
            <ci> mw0b8d3bd1_966f_41fc_8e8f_684c95b91db4 </ci>
            <ci> mwaefb451a_9479_485c_b7bf_1e981e1cbea4 </ci>
          </apply>
        </math>
      </initialAssignment>
      <initialAssignment symbol="mw7d069d36_739d_4c48_9046_0cbaa332b628">
        <math xmlns="http://www.w3.org/1998/Math/MathML">
          <apply>
            <divide/>
            <apply>
              <times/>
              <ci> mwdbd32255_3e9d_4dfa_a1a0_089dea0df139 </ci>
              <cn type="integer"> 1000 </cn>
            </apply>
            <ci> mw2fc3cc2a_84d9_4edc_8191_56839112c18f </ci>
          </apply>
        </math>
      </initialAssignment>
      <initialAssignment symbol="mw1d431020_8f4f_4b43_a899_cb344cb008db">
        <math xmlns="http://www.w3.org/1998/Math/MathML">
          <apply>
            <divide/>
            <apply>
              <times/>
              <ci> mw66a8bb40_3f67_4538_8d9f_f17c8adbce60 </ci>
              <cn type="integer"> 1000 </cn>
            </apply>
            <ci> mw2fc3cc2a_84d9_4edc_8191_56839112c18f </ci>
          </apply>
        </math>
      </initialAssignment>
      <initialAssignment symbol="mwb753692c_a62e_42bf_9818_545a54e351cf">
        <math xmlns="http://www.w3.org/1998/Math/MathML">
          <apply>
            <divide/>
            <apply>
              <times/>
              <ci> mwdbd32255_3e9d_4dfa_a1a0_089dea0df139 </ci>
              <cn type="integer"> 1000 </cn>
            </apply>
            <ci> mw83fc8589_e96a_44c4_93b3_5951382f4a5c </ci>
          </apply>
        </math>
      </initialAssignment>
      <initialAssignment symbol="mw160b9efc_69e5_454b_8bc0_b80b5a24d4a4">
        <math xmlns="http://www.w3.org/1998/Math/MathML">
          <apply>
            <divide/>
            <apply>
              <times/>
              <ci> mw66a8bb40_3f67_4538_8d9f_f17c8adbce60 </ci>
              <cn type="integer"> 1000 </cn>
            </apply>
            <ci> mw83fc8589_e96a_44c4_93b3_5951382f4a5c </ci>
          </apply>
        </math>
      </initialAssignment>
      <initialAssignment symbol="mw254938e5_b96c_42bd_9780_07bed3de294d">
        <math xmlns="http://www.w3.org/1998/Math/MathML">
          <apply>
            <divide/>
            <apply>
              <times/>
              <ci> mwdbd32255_3e9d_4dfa_a1a0_089dea0df139 </ci>
              <cn type="integer"> 1000 </cn>
            </apply>
            <ci> mwad6f35aa_b34b_478d_b63f_6318eb04decc </ci>
          </apply>
        </math>
      </initialAssignment>
      <initialAssignment symbol="mw0bdffc06_40b7_41b1_a226_9b4612465903">
        <math xmlns="http://www.w3.org/1998/Math/MathML">
          <apply>
            <divide/>
            <apply>
              <times/>
              <ci> mw66a8bb40_3f67_4538_8d9f_f17c8adbce60 </ci>
              <cn type="integer"> 1000 </cn>
            </apply>
            <ci> mwad6f35aa_b34b_478d_b63f_6318eb04decc </ci>
          </apply>
        </math>
      </initialAssignment>
      <initialAssignment symbol="mwe987c142_5876_462c_a925_a0d706222736">
        <math xmlns="http://www.w3.org/1998/Math/MathML">
          <apply>
            <divide/>
            <apply>
              <divide/>
              <ci> mw412936fd_b557_4876_97e1_086f2af176a6 </ci>
              <cn type="integer"> 60 </cn>
            </apply>
            <apply>
              <times/>
              <ci> mw60407b16_e3f0_4dcb_a331_39164b63c4d4 </ci>
              <ci> mw83fc8589_e96a_44c4_93b3_5951382f4a5c </ci>
            </apply>
          </apply>
        </math>
      </initialAssignment>
      <initialAssignment symbol="mw0a82a51c_e64d_4777_a916_f1cb2b990d9b">
        <math xmlns="http://www.w3.org/1998/Math/MathML">
          <apply>
            <divide/>
            <apply>
              <divide/>
              <ci> mw412936fd_b557_4876_97e1_086f2af176a6 </ci>
              <cn type="integer"> 60 </cn>
            </apply>
            <apply>
              <times/>
              <ci> mw60407b16_e3f0_4dcb_a331_39164b63c4d4 </ci>
              <ci> mw83fc8589_e96a_44c4_93b3_5951382f4a5c </ci>
            </apply>
          </apply>
        </math>
      </initialAssignment>
      <initialAssignment symbol="mw4474214e_8dfc_4452_9829_2178d04f0bd7">
        <math xmlns="http://www.w3.org/1998/Math/MathML">
          <apply>
            <divide/>
            <apply>
              <divide/>
              <ci> mwf38ec0f9_675d_480c_87fd_21a6ab088d43 </ci>
              <cn type="integer"> 60 </cn>
            </apply>
            <apply>
              <times/>
              <ci> mw91c92dcd_42af_453f_b181_17cb7989d1c4 </ci>
              <ci> mwad6f35aa_b34b_478d_b63f_6318eb04decc </ci>
            </apply>
          </apply>
        </math>
      </initialAssignment>
      <initialAssignment symbol="mwa9e8ac6a_0f9c_457e_8677_d4616888136c">
        <math xmlns="http://www.w3.org/1998/Math/MathML">
          <apply>
            <divide/>
            <apply>
              <divide/>
              <ci> mwf38ec0f9_675d_480c_87fd_21a6ab088d43 </ci>
              <cn type="integer"> 60 </cn>
            </apply>
            <apply>
              <times/>
              <ci> mw91c92dcd_42af_453f_b181_17cb7989d1c4 </ci>
              <ci> mwad6f35aa_b34b_478d_b63f_6318eb04decc </ci>
            </apply>
          </apply>
        </math>
      </initialAssignment>
      <initialAssignment symbol="mwa290f2c0_3bfc_4e2a_ae15_87af5575c5f0">
        <math xmlns="http://www.w3.org/1998/Math/MathML">
          <ci> mw002710b4_0014_4b32_b2a2_9ff975b2f746 </ci>
        </math>
      </initialAssignment>
      <initialAssignment symbol="mwef8b0771_e70d_4229_a8ca_391866c91dd3">
        <math xmlns="http://www.w3.org/1998/Math/MathML">
          <ci> mw002710b4_0014_4b32_b2a2_9ff975b2f746 </ci>
        </math>
      </initialAssignment>
      <initialAssignment symbol="mw59ce89fc_ee18_4769_8341_3d9066bac431">
        <math xmlns="http://www.w3.org/1998/Math/MathML">
          <apply>
            <times/>
            <apply>
              <divide/>
              <apply>
                <plus/>
                <ci> mw7c4f5598_232b_4eb5_88f7_c258b813835d </ci>
                <ci> mw09f9a080_40a9_4dbb_b18c_11882fb70ee8 </ci>
              </apply>
              <ci> mwad6f35aa_b34b_478d_b63f_6318eb04decc </ci>
            </apply>
            <cn type="integer"> 160000 </cn>
            <cn type="integer"> 2147483647 </cn>
          </apply>
        </math>
      </initialAssignment>
      <initialAssignment symbol="mw3749d701_b82f_4b01_a44f_2ff65f7e5cc5">
        <math xmlns="http://www.w3.org/1998/Math/MathML">
          <apply>
            <times/>
            <apply>
              <divide/>
              <apply>
                <plus/>
                <ci> mw596f86dc_643b_40f3_beca_04dbea032ecf </ci>
                <ci> mw49668c80_46aa_41f2_b393_948c0198640d </ci>
              </apply>
              <ci> mwad6f35aa_b34b_478d_b63f_6318eb04decc </ci>
            </apply>
            <cn type="integer"> 160000 </cn>
            <cn type="integer"> 2147483647 </cn>
          </apply>
        </math>
      </initialAssignment>
      <initialAssignment symbol="mw49addf94_67af_40b4_ae4f_c5c5cf9c3bb8">
        <math xmlns="http://www.w3.org/1998/Math/MathML">
          <apply>
            <divide/>
            <apply>
              <times/>
              <apply>
                <divide/>
                <ci> mw1170f86b_6445_40b8_b28e_8551ba38454b </ci>
                <ci> mw9a3130ad_699f_4c69_8d56_1fa9af6ab0e4 </ci>
              </apply>
              <cn type="integer"> 1000 </cn>
            </apply>
            <ci> mw2fc3cc2a_84d9_4edc_8191_56839112c18f </ci>
          </apply>
        </math>
      </initialAssignment>
      <initialAssignment symbol="mw345ecaef_b377_4826_b2c9_bfb48754b86d">
        <math xmlns="http://www.w3.org/1998/Math/MathML">
          <apply>
            <divide/>
            <apply>
              <times/>
              <apply>
                <divide/>
                <ci> mw80104ba9_14e8_462a_931a_607cad3c57ea </ci>
                <ci> mwd00f9c17_0e95_4538_b010_087e64555a35 </ci>
              </apply>
              <cn type="integer"> 1000 </cn>
            </apply>
            <ci> mw2fc3cc2a_84d9_4edc_8191_56839112c18f </ci>
          </apply>
        </math>
      </initialAssignment>
      <initialAssignment symbol="mwd1ae5c15_c043_42da_a209_fc6e0ef9dca6">
        <math xmlns="http://www.w3.org/1998/Math/MathML">
          <apply>
            <times/>
            <ci> mw1a7a7a60_86c2_4530_9697_c2979f087835 </ci>
            <ci> mw6ea71e19_6699_4256_bcec_499481026e91 </ci>
            <cn type="e-notation"> 1 <sep/> -9 </cn>
          </apply>
        </math>
      </initialAssignment>
      <initialAssignment symbol="mw15a48f7c_664c_47f2_9964_c5a1ea874ca4">
        <math xmlns="http://www.w3.org/1998/Math/MathML">
          <apply>
            <times/>
            <ci> mwc3aae2b9_8d44_4ef4_88a2_1a3e3d6e9c30 </ci>
            <ci> mwb2434409_a21f_4108_abca_5388a4364c6e </ci>
            <cn type="e-notation"> 1 <sep/> -9 </cn>
          </apply>
        </math>
      </initialAssignment>
      <initialAssignment symbol="mw6c82645d_47f5_4f98_8973_b0ca279213e6">
        <math xmlns="http://www.w3.org/1998/Math/MathML">
          <apply>
            <times/>
            <ci> mw1a7a7a60_86c2_4530_9697_c2979f087835 </ci>
            <ci> mwca45b81d_a01f_43e8_98e4_24688e8ace14 </ci>
            <cn type="e-notation"> 1 <sep/> -9 </cn>
          </apply>
        </math>
      </initialAssignment>
      <initialAssignment symbol="mw084b93a3_b6d3_459a_a5cb_7a9cd1d582f8">
        <math xmlns="http://www.w3.org/1998/Math/MathML">
          <apply>
            <times/>
            <ci> mwc3aae2b9_8d44_4ef4_88a2_1a3e3d6e9c30 </ci>
            <ci> mwd18c2cf6_1fc9_4b07_a293_e47ab185f699 </ci>
            <cn type="e-notation"> 1 <sep/> -9 </cn>
          </apply>
        </math>
      </initialAssignment>
      <initialAssignment symbol="mw4d6dde29_1cb4_4ef2_af7f_4f2fac09ef9b">
        <math xmlns="http://www.w3.org/1998/Math/MathML">
          <apply>
            <divide/>
            <apply>
              <times/>
              <ci> mwdeede045_8f6d_4ee1_83e7_32623e54c996 </ci>
              <cn type="integer"> 1000 </cn>
            </apply>
            <ci> mw83fc8589_e96a_44c4_93b3_5951382f4a5c </ci>
          </apply>
        </math>
      </initialAssignment>
      <initialAssignment symbol="mw73a11687_392a_40d3_b7db_cd468f19aafe">
        <math xmlns="http://www.w3.org/1998/Math/MathML">
          <apply>
            <divide/>
            <apply>
              <times/>
              <ci> mw0af48e02_6d3f_4121_ae9b_dbc64217bdb1 </ci>
              <cn type="integer"> 1000 </cn>
            </apply>
            <ci> mw83fc8589_e96a_44c4_93b3_5951382f4a5c </ci>
          </apply>
        </math>
      </initialAssignment>
      <initialAssignment symbol="mwa2ee5e7f_d94e_4705_89fa_0a627ad38cdc">
        <math xmlns="http://www.w3.org/1998/Math/MathML">
          <apply>
            <divide/>
            <apply>
              <times/>
              <ci> mweb861694_f4ef_4ba1_bc78_84a63d38690f </ci>
              <cn type="integer"> 1000 </cn>
            </apply>
            <ci> mw83fc8589_e96a_44c4_93b3_5951382f4a5c </ci>
          </apply>
        </math>
      </initialAssignment>
      <initialAssignment symbol="mw5e4a4873_060a_45d6_a54b_a15851c5785a">
        <math xmlns="http://www.w3.org/1998/Math/MathML">
          <apply>
            <divide/>
            <apply>
              <times/>
              <ci> mwdeede045_8f6d_4ee1_83e7_32623e54c996 </ci>
              <cn type="integer"> 1000 </cn>
            </apply>
            <ci> mwad6f35aa_b34b_478d_b63f_6318eb04decc </ci>
          </apply>
        </math>
      </initialAssignment>
      <initialAssignment symbol="mwe235dba1_f8f8_4bd6_bd8a_f799dad60e16">
        <math xmlns="http://www.w3.org/1998/Math/MathML">
          <apply>
            <divide/>
            <apply>
              <times/>
              <ci> mw0af48e02_6d3f_4121_ae9b_dbc64217bdb1 </ci>
              <cn type="integer"> 1000 </cn>
            </apply>
            <ci> mwad6f35aa_b34b_478d_b63f_6318eb04decc </ci>
          </apply>
        </math>
      </initialAssignment>
      <initialAssignment symbol="mw63aedcc5_4697_49d7_afb6_b9e174bb6687">
        <math xmlns="http://www.w3.org/1998/Math/MathML">
          <apply>
            <divide/>
            <apply>
              <times/>
              <ci> mweb861694_f4ef_4ba1_bc78_84a63d38690f </ci>
              <cn type="integer"> 1000 </cn>
            </apply>
            <ci> mwad6f35aa_b34b_478d_b63f_6318eb04decc </ci>
          </apply>
        </math>
      </initialAssignment>
      <initialAssignment symbol="mwadcb6fb3_4c20_4c1f_abaa_9ad5b988d89c">
        <math xmlns="http://www.w3.org/1998/Math/MathML">
          <apply>
            <divide/>
            <apply>
              <times/>
              <ci> mwde913078_f05a_4249_8683_8adb603da59f </ci>
              <cn type="integer"> 1000 </cn>
            </apply>
            <ci> mw83fc8589_e96a_44c4_93b3_5951382f4a5c </ci>
          </apply>
        </math>
      </initialAssignment>
      <initialAssignment symbol="mw5a576a11_d25e_4fdb_b957_7c9a7633a9d3">
        <math xmlns="http://www.w3.org/1998/Math/MathML">
          <apply>
            <divide/>
            <apply>
              <times/>
              <ci> mwa9973d9f_5abe_41e8_849d_d07741498dba </ci>
              <cn type="integer"> 1000 </cn>
            </apply>
            <ci> mw83fc8589_e96a_44c4_93b3_5951382f4a5c </ci>
          </apply>
        </math>
      </initialAssignment>
      <initialAssignment symbol="mw602cafcc_9352_4c76_9801_52881e82b3fb">
        <math xmlns="http://www.w3.org/1998/Math/MathML">
          <apply>
            <divide/>
            <apply>
              <times/>
              <ci> mwde913078_f05a_4249_8683_8adb603da59f </ci>
              <cn type="integer"> 1000 </cn>
            </apply>
            <ci> mw2fc3cc2a_84d9_4edc_8191_56839112c18f </ci>
          </apply>
        </math>
      </initialAssignment>
      <initialAssignment symbol="mw69a2c693_e4bc_4053_8539_4efe7b3975a8">
        <math xmlns="http://www.w3.org/1998/Math/MathML">
          <apply>
            <divide/>
            <apply>
              <times/>
              <ci> mwa9973d9f_5abe_41e8_849d_d07741498dba </ci>
              <cn type="integer"> 1000 </cn>
            </apply>
            <ci> mw2fc3cc2a_84d9_4edc_8191_56839112c18f </ci>
          </apply>
        </math>
      </initialAssignment>
      <initialAssignment symbol="mw0975b2e7_8ffe_4263_826e_043d2110fcc7">
        <math xmlns="http://www.w3.org/1998/Math/MathML">
          <apply>
            <divide/>
            <apply>
              <times/>
              <ci> mwde913078_f05a_4249_8683_8adb603da59f </ci>
              <cn type="integer"> 1000 </cn>
            </apply>
            <ci> mwad6f35aa_b34b_478d_b63f_6318eb04decc </ci>
          </apply>
        </math>
      </initialAssignment>
      <initialAssignment symbol="mw3beb6534_a6eb_4ab9_ae88_4c48323ee5d4">
        <math xmlns="http://www.w3.org/1998/Math/MathML">
          <apply>
            <divide/>
            <apply>
              <times/>
              <ci> mwa9973d9f_5abe_41e8_849d_d07741498dba </ci>
              <cn type="integer"> 1000 </cn>
            </apply>
            <ci> mwad6f35aa_b34b_478d_b63f_6318eb04decc </ci>
          </apply>
        </math>
      </initialAssignment>
      <initialAssignment symbol="mwf9806b83_9556_4e40_86f1_54704feac8e7">
        <math xmlns="http://www.w3.org/1998/Math/MathML">
          <apply>
            <divide/>
            <apply>
              <times/>
              <ci> mw313cbeb4_69b1_41b5_97b3_7a1b1d441bc8 </ci>
              <cn type="integer"> 1000 </cn>
            </apply>
            <ci> mw83fc8589_e96a_44c4_93b3_5951382f4a5c </ci>
          </apply>
        </math>
      </initialAssignment>
      <initialAssignment symbol="mw2f1dbf72_e3d1_4e69_afc8_ad662c4c66fb">
        <math xmlns="http://www.w3.org/1998/Math/MathML">
          <apply>
            <divide/>
            <apply>
              <times/>
              <ci> mw776e6e35_7e6a_42bf_a291_1712be04e941 </ci>
              <cn type="integer"> 1000 </cn>
            </apply>
            <ci> mw83fc8589_e96a_44c4_93b3_5951382f4a5c </ci>
          </apply>
        </math>
      </initialAssignment>
      <initialAssignment symbol="mw95efea90_9eff_4807_89f3_23d57ab6d21a">
        <math xmlns="http://www.w3.org/1998/Math/MathML">
          <apply>
            <divide/>
            <apply>
              <times/>
              <ci> mw313cbeb4_69b1_41b5_97b3_7a1b1d441bc8 </ci>
              <cn type="integer"> 1000 </cn>
            </apply>
            <ci> mw2fc3cc2a_84d9_4edc_8191_56839112c18f </ci>
          </apply>
        </math>
      </initialAssignment>
      <initialAssignment symbol="mwccea9365_bf59_4200_b357_dfccea1dbf0f">
        <math xmlns="http://www.w3.org/1998/Math/MathML">
          <apply>
            <divide/>
            <apply>
              <times/>
              <ci> mw776e6e35_7e6a_42bf_a291_1712be04e941 </ci>
              <cn type="integer"> 1000 </cn>
            </apply>
            <ci> mw2fc3cc2a_84d9_4edc_8191_56839112c18f </ci>
          </apply>
        </math>
      </initialAssignment>
      <initialAssignment symbol="mw53fe243a_c4ec_4079_b8f8_3e6e9fe6ba52">
        <math xmlns="http://www.w3.org/1998/Math/MathML">
          <apply>
            <divide/>
            <apply>
              <times/>
              <ci> mw313cbeb4_69b1_41b5_97b3_7a1b1d441bc8 </ci>
              <cn type="integer"> 1000 </cn>
            </apply>
            <ci> mwad6f35aa_b34b_478d_b63f_6318eb04decc </ci>
          </apply>
        </math>
      </initialAssignment>
      <initialAssignment symbol="mw9ebe20ac_fb4a_4f23_a1db_32592b38b047">
        <math xmlns="http://www.w3.org/1998/Math/MathML">
          <apply>
            <divide/>
            <apply>
              <times/>
              <ci> mw776e6e35_7e6a_42bf_a291_1712be04e941 </ci>
              <cn type="integer"> 1000 </cn>
            </apply>
            <ci> mwad6f35aa_b34b_478d_b63f_6318eb04decc </ci>
          </apply>
        </math>
      </initialAssignment>
      <initialAssignment symbol="mwad364ecb_bacd_439d_ba60_00ef3f9351d4">
        <math xmlns="http://www.w3.org/1998/Math/MathML">
          <apply>
            <divide/>
            <apply>
              <times/>
              <ci> mw92806d8d_2f59_49d1_ab95_a001024aef0a </ci>
              <cn type="integer"> 1000 </cn>
            </apply>
            <ci> mw83fc8589_e96a_44c4_93b3_5951382f4a5c </ci>
          </apply>
        </math>
      </initialAssignment>
      <initialAssignment symbol="mwd81ca850_17d9_4a47_9a5d_6c721a64fb28">
        <math xmlns="http://www.w3.org/1998/Math/MathML">
          <apply>
            <divide/>
            <apply>
              <times/>
              <ci> mw997e062b_048d_4808_a561_6e29e994d0fa </ci>
              <cn type="integer"> 1000 </cn>
            </apply>
            <ci> mw83fc8589_e96a_44c4_93b3_5951382f4a5c </ci>
          </apply>
        </math>
      </initialAssignment>
      <initialAssignment symbol="mw8bed3764_b5c2_442f_b501_52c65577aef5">
        <math xmlns="http://www.w3.org/1998/Math/MathML">
          <apply>
            <divide/>
            <apply>
              <times/>
              <ci> mw472c4d2c_ecd2_4c53_9ef5_11e7feb16ad0 </ci>
              <cn type="integer"> 1000 </cn>
            </apply>
            <ci> mw2fc3cc2a_84d9_4edc_8191_56839112c18f </ci>
          </apply>
        </math>
      </initialAssignment>
      <initialAssignment symbol="mwecec2306_51ad_4a8d_96ce_c10907a4cb49">
        <math xmlns="http://www.w3.org/1998/Math/MathML">
          <apply>
            <divide/>
            <apply>
              <times/>
              <ci> mw472c4d2c_ecd2_4c53_9ef5_11e7feb16ad0 </ci>
              <cn type="integer"> 1000 </cn>
            </apply>
            <ci> mw2fc3cc2a_84d9_4edc_8191_56839112c18f </ci>
          </apply>
        </math>
      </initialAssignment>
      <initialAssignment symbol="mw80978c29_5598_437b_b707_5f358e40c02e">
        <math xmlns="http://www.w3.org/1998/Math/MathML">
          <apply>
            <divide/>
            <apply>
              <times/>
              <ci> mw46a474ee_f778_4122_9830_fe27784973cd </ci>
              <cn type="integer"> 1000 </cn>
            </apply>
            <ci> mwad6f35aa_b34b_478d_b63f_6318eb04decc </ci>
          </apply>
        </math>
      </initialAssignment>
      <initialAssignment symbol="mw98322ca4_9565_41ae_8be2_3e698165b94c">
        <math xmlns="http://www.w3.org/1998/Math/MathML">
          <apply>
            <divide/>
            <apply>
              <times/>
              <ci> mw51cc4b2f_cb1f_4a89_b873_10b3ea186a15 </ci>
              <cn type="integer"> 1000 </cn>
            </apply>
            <ci> mwad6f35aa_b34b_478d_b63f_6318eb04decc </ci>
          </apply>
        </math>
      </initialAssignment>
      <initialAssignment symbol="mw4ef99f0c_deec_463e_9314_0b18e72d21cf">
        <math xmlns="http://www.w3.org/1998/Math/MathML">
          <apply>
            <divide/>
            <apply>
              <times/>
              <ci> mwc0de80d6_669c_4703_9690_234819bd865a </ci>
              <cn type="integer"> 1000 </cn>
            </apply>
            <ci> mwad6f35aa_b34b_478d_b63f_6318eb04decc </ci>
          </apply>
        </math>
      </initialAssignment>
      <initialAssignment symbol="mw585f0f6d_bc9e_4bd3_b987_15d7e8abfe8f">
        <math xmlns="http://www.w3.org/1998/Math/MathML">
          <ci> mw4af9b146_dede_4d76_82f2_7805333b7329 </ci>
        </math>
      </initialAssignment>
      <initialAssignment symbol="mwfb7523ef_c62f_4db0_b2d3_eed0542dde1d">
        <math xmlns="http://www.w3.org/1998/Math/MathML">
          <ci> mwd342fe37_9a93_425c_9c9d_bb807bba02fb </ci>
        </math>
      </initialAssignment>
      <initialAssignment symbol="mw92f3298e_df78_4ec2_aa73_e863a0947710">
        <math xmlns="http://www.w3.org/1998/Math/MathML">
          <ci> mw909ff4c8_1583_4626_97f2_a2aeb9727dd0 </ci>
        </math>
      </initialAssignment>
      <initialAssignment symbol="mwd73754a7_68ea_4f9e_a69e_8aa4ceb1df5a">
        <math xmlns="http://www.w3.org/1998/Math/MathML">
          <ci> mw909ff4c8_1583_4626_97f2_a2aeb9727dd0 </ci>
        </math>
      </initialAssignment>
      <initialAssignment symbol="mwfe5bcc08_5b12_451d_b7ac_a579e7c2684d">
        <math xmlns="http://www.w3.org/1998/Math/MathML">
          <ci> mw4af9b146_dede_4d76_82f2_7805333b7329 </ci>
        </math>
      </initialAssignment>
      <initialAssignment symbol="mwf2ff2a8e_6549_4e60_a59c_b48646c2c7f2">
        <math xmlns="http://www.w3.org/1998/Math/MathML">
          <ci> mw670ecf83_a137_47b7_bfa7_0fe0c53e6b37 </ci>
        </math>
      </initialAssignment>
      <initialAssignment symbol="mwb73a2da9_45cc_4d3b_90ce_d6655c91c5ba">
        <math xmlns="http://www.w3.org/1998/Math/MathML">
          <ci> mw670ecf83_a137_47b7_bfa7_0fe0c53e6b37 </ci>
        </math>
      </initialAssignment>
      <initialAssignment symbol="mw0ed5d8da_865c_4b63_8451_9139ba407a6f">
        <math xmlns="http://www.w3.org/1998/Math/MathML">
          <ci> mw4af9b146_dede_4d76_82f2_7805333b7329 </ci>
        </math>
      </initialAssignment>
      <initialAssignment symbol="mw3abefde7_b4a8_4ca5_8ad3_93629fedbd80">
        <math xmlns="http://www.w3.org/1998/Math/MathML">
          <ci> mw909ff4c8_1583_4626_97f2_a2aeb9727dd0 </ci>
        </math>
      </initialAssignment>
      <initialAssignment symbol="mwef341655_929d_4719_9ed0_ba88178c3e55">
        <math xmlns="http://www.w3.org/1998/Math/MathML">
          <ci> mw4af9b146_dede_4d76_82f2_7805333b7329 </ci>
        </math>
      </initialAssignment>
      <initialAssignment symbol="mw8ae28790_c58f_4d1c_8a47_61a888f10fa7">
        <math xmlns="http://www.w3.org/1998/Math/MathML">
          <ci> mw909ff4c8_1583_4626_97f2_a2aeb9727dd0 </ci>
        </math>
      </initialAssignment>
      <initialAssignment symbol="mw109ac123_693a_4ccd_b1bc_df4eee6688e5">
        <math xmlns="http://www.w3.org/1998/Math/MathML">
          <ci> mw4af9b146_dede_4d76_82f2_7805333b7329 </ci>
        </math>
      </initialAssignment>
      <initialAssignment symbol="mwb504ce55_4d4f_4a1e_b01f_a3640f80f163">
        <math xmlns="http://www.w3.org/1998/Math/MathML">
          <ci> mw670ecf83_a137_47b7_bfa7_0fe0c53e6b37 </ci>
        </math>
      </initialAssignment>
      <initialAssignment symbol="mw6e3b5fff_66f1_4c0c_9ed4_d204c73031fb">
        <math xmlns="http://www.w3.org/1998/Math/MathML">
          <ci> mw670ecf83_a137_47b7_bfa7_0fe0c53e6b37 </ci>
        </math>
      </initialAssignment>
      <initialAssignment symbol="mw8002b484_1063_4976_aab1_bdc482f2e9f4">
        <math xmlns="http://www.w3.org/1998/Math/MathML">
          <ci> mw4af9b146_dede_4d76_82f2_7805333b7329 </ci>
        </math>
      </initialAssignment>
      <initialAssignment symbol="mw4931c670_27f2_4812_acbc_91ce1381c63a">
        <math xmlns="http://www.w3.org/1998/Math/MathML">
          <ci> mw909ff4c8_1583_4626_97f2_a2aeb9727dd0 </ci>
        </math>
      </initialAssignment>
      <initialAssignment symbol="mw70fc58de_060c_4663_9276_49edfce77343">
        <math xmlns="http://www.w3.org/1998/Math/MathML">
          <ci> mw4af9b146_dede_4d76_82f2_7805333b7329 </ci>
        </math>
      </initialAssignment>
      <initialAssignment symbol="mwd861c079_75af_4e7c_9995_a9f30dff43d3">
        <math xmlns="http://www.w3.org/1998/Math/MathML">
          <ci> mw909ff4c8_1583_4626_97f2_a2aeb9727dd0 </ci>
        </math>
      </initialAssignment>
      <initialAssignment symbol="mw98f22bc1_cd59_4151_ae75_be21f96c9a97">
        <math xmlns="http://www.w3.org/1998/Math/MathML">
          <ci> mw4af9b146_dede_4d76_82f2_7805333b7329 </ci>
        </math>
      </initialAssignment>
      <initialAssignment symbol="mw2c3ff8bb_36d7_40f4_9994_73ff92de587c">
        <math xmlns="http://www.w3.org/1998/Math/MathML">
          <ci> mw670ecf83_a137_47b7_bfa7_0fe0c53e6b37 </ci>
        </math>
      </initialAssignment>
      <initialAssignment symbol="mw6c462eeb_dd82_4335_bbf0_150c62f68f86">
        <math xmlns="http://www.w3.org/1998/Math/MathML">
          <ci> mw670ecf83_a137_47b7_bfa7_0fe0c53e6b37 </ci>
        </math>
      </initialAssignment>
      <initialAssignment symbol="mw98483124_947e_4bc3_a516_e991cca0c9b6">
        <math xmlns="http://www.w3.org/1998/Math/MathML">
          <apply>
            <divide/>
            <apply>
              <times/>
              <ci> mw6fc28724_9d1b_4593_9236_1bbcc87d4194 </ci>
              <ci> mw6ea71e19_6699_4256_bcec_499481026e91 </ci>
            </apply>
            <ci> mw83fc8589_e96a_44c4_93b3_5951382f4a5c </ci>
          </apply>
        </math>
      </initialAssignment>
      <initialAssignment symbol="mw4b3bd9f4_00a4_4230_a272_f7f681b82bc0">
        <math xmlns="http://www.w3.org/1998/Math/MathML">
          <apply>
            <divide/>
            <apply>
              <times/>
              <ci> mw6fc28724_9d1b_4593_9236_1bbcc87d4194 </ci>
              <ci> mw6ea71e19_6699_4256_bcec_499481026e91 </ci>
            </apply>
            <ci> mw2fc3cc2a_84d9_4edc_8191_56839112c18f </ci>
          </apply>
        </math>
      </initialAssignment>
      <initialAssignment symbol="mw4c0fe563_9e83_4ddd_8dfb_511130d63d11">
        <math xmlns="http://www.w3.org/1998/Math/MathML">
          <apply>
            <divide/>
            <apply>
              <times/>
              <ci> mw7b9e8771_1d0c_409d_a0bb_0fe875ef2f27 </ci>
              <ci> mwb2434409_a21f_4108_abca_5388a4364c6e </ci>
            </apply>
            <ci> mwad6f35aa_b34b_478d_b63f_6318eb04decc </ci>
          </apply>
        </math>
      </initialAssignment>
      <initialAssignment symbol="mw23b21c94_2921_4e9d_8ad0_1641c3dfb83b">
        <math xmlns="http://www.w3.org/1998/Math/MathML">
          <apply>
            <divide/>
            <apply>
              <times/>
              <ci> mw7b9e8771_1d0c_409d_a0bb_0fe875ef2f27 </ci>
              <ci> mwb2434409_a21f_4108_abca_5388a4364c6e </ci>
            </apply>
            <ci> mw2fc3cc2a_84d9_4edc_8191_56839112c18f </ci>
          </apply>
        </math>
      </initialAssignment>
      <initialAssignment symbol="mw2ff8f839_8995_4beb_926d_a23d8e4c6f92">
        <math xmlns="http://www.w3.org/1998/Math/MathML">
          <apply>
            <divide/>
            <apply>
              <times/>
              <ci> mw307cd2cb_959b_422e_b788_b4f3cc55d5b4 </ci>
              <ci> mw6ea71e19_6699_4256_bcec_499481026e91 </ci>
            </apply>
            <ci> mw83fc8589_e96a_44c4_93b3_5951382f4a5c </ci>
          </apply>
        </math>
      </initialAssignment>
      <initialAssignment symbol="mw8aac8fad_f051_45c1_a4e2_ea734b11e816">
        <math xmlns="http://www.w3.org/1998/Math/MathML">
          <apply>
            <divide/>
            <apply>
              <times/>
              <ci> mw307cd2cb_959b_422e_b788_b4f3cc55d5b4 </ci>
              <ci> mw6ea71e19_6699_4256_bcec_499481026e91 </ci>
            </apply>
            <ci> mw2fc3cc2a_84d9_4edc_8191_56839112c18f </ci>
          </apply>
        </math>
      </initialAssignment>
      <initialAssignment symbol="mwd3e95e96_3eb3_4e5e_a04e_a485f4a98a2d">
        <math xmlns="http://www.w3.org/1998/Math/MathML">
          <apply>
            <divide/>
            <apply>
              <times/>
              <ci> mw3d361c9a_ca4c_4b38_994e_69a008040087 </ci>
              <ci> mwb2434409_a21f_4108_abca_5388a4364c6e </ci>
            </apply>
            <ci> mwad6f35aa_b34b_478d_b63f_6318eb04decc </ci>
          </apply>
        </math>
      </initialAssignment>
      <initialAssignment symbol="mw4a94ebb0_11c6_438d_812f_9ce5d377bb86">
        <math xmlns="http://www.w3.org/1998/Math/MathML">
          <apply>
            <divide/>
            <apply>
              <times/>
              <ci> mw3d361c9a_ca4c_4b38_994e_69a008040087 </ci>
              <ci> mwb2434409_a21f_4108_abca_5388a4364c6e </ci>
            </apply>
            <ci> mw2fc3cc2a_84d9_4edc_8191_56839112c18f </ci>
          </apply>
        </math>
      </initialAssignment>
      <initialAssignment symbol="mw3379fe7a_13b8_4075_9197_23bcd3890806">
        <math xmlns="http://www.w3.org/1998/Math/MathML">
          <apply>
            <divide/>
            <apply>
              <times/>
              <ci> mw95de3a9c_eccb_4a92_ad1b_1308dd81ea26 </ci>
              <ci> mw6ea71e19_6699_4256_bcec_499481026e91 </ci>
            </apply>
            <ci> mw83fc8589_e96a_44c4_93b3_5951382f4a5c </ci>
          </apply>
        </math>
      </initialAssignment>
      <initialAssignment symbol="mwf9245155_b9e6_489d_87d9_c73e536f7882">
        <math xmlns="http://www.w3.org/1998/Math/MathML">
          <apply>
            <divide/>
            <apply>
              <times/>
              <ci> mw95de3a9c_eccb_4a92_ad1b_1308dd81ea26 </ci>
              <ci> mw6ea71e19_6699_4256_bcec_499481026e91 </ci>
            </apply>
            <ci> mw2fc3cc2a_84d9_4edc_8191_56839112c18f </ci>
          </apply>
        </math>
      </initialAssignment>
      <initialAssignment symbol="mw1b4c80e8_793c_4d6c_8176_1b29f93da371">
        <math xmlns="http://www.w3.org/1998/Math/MathML">
          <apply>
            <divide/>
            <apply>
              <times/>
              <ci> mw78ced060_976d_428f_af39_7e4ba6fba5ec </ci>
              <ci> mwb2434409_a21f_4108_abca_5388a4364c6e </ci>
            </apply>
            <ci> mwad6f35aa_b34b_478d_b63f_6318eb04decc </ci>
          </apply>
        </math>
      </initialAssignment>
      <initialAssignment symbol="mwd0294433_c69c_4b61_8993_eb77ab4406f5">
        <math xmlns="http://www.w3.org/1998/Math/MathML">
          <apply>
            <divide/>
            <apply>
              <times/>
              <ci> mw78ced060_976d_428f_af39_7e4ba6fba5ec </ci>
              <ci> mwb2434409_a21f_4108_abca_5388a4364c6e </ci>
            </apply>
            <ci> mw2fc3cc2a_84d9_4edc_8191_56839112c18f </ci>
          </apply>
        </math>
      </initialAssignment>
      <initialAssignment symbol="mw70f838cf_b9bb_45ea_a3c9_c6471164cf81">
        <math xmlns="http://www.w3.org/1998/Math/MathML">
          <apply>
            <divide/>
            <apply>
              <times/>
              <ci> mwcda37b2d_0495_45c6_801a_5c4dee771520 </ci>
              <ci> mw6ea71e19_6699_4256_bcec_499481026e91 </ci>
            </apply>
            <ci> mw83fc8589_e96a_44c4_93b3_5951382f4a5c </ci>
          </apply>
        </math>
      </initialAssignment>
      <initialAssignment symbol="mwf1964e9c_1096_4c67_ae9b_444f10cd07c2">
        <math xmlns="http://www.w3.org/1998/Math/MathML">
          <apply>
            <divide/>
            <apply>
              <times/>
              <ci> mwcda37b2d_0495_45c6_801a_5c4dee771520 </ci>
              <ci> mw6ea71e19_6699_4256_bcec_499481026e91 </ci>
            </apply>
            <ci> mw2fc3cc2a_84d9_4edc_8191_56839112c18f </ci>
          </apply>
        </math>
      </initialAssignment>
      <initialAssignment symbol="mw1cd22e71_08f7_4c21_a2ca_1e1379c08d49">
        <math xmlns="http://www.w3.org/1998/Math/MathML">
          <apply>
            <divide/>
            <apply>
              <times/>
              <ci> mw712d3a7d_65f1_4be8_9f58_bee891ddcbdb </ci>
              <ci> mwb2434409_a21f_4108_abca_5388a4364c6e </ci>
            </apply>
            <ci> mwad6f35aa_b34b_478d_b63f_6318eb04decc </ci>
          </apply>
        </math>
      </initialAssignment>
      <initialAssignment symbol="mw46272484_8354_42c9_a938_a72be5bf1cbb">
        <math xmlns="http://www.w3.org/1998/Math/MathML">
          <apply>
            <divide/>
            <apply>
              <times/>
              <ci> mw712d3a7d_65f1_4be8_9f58_bee891ddcbdb </ci>
              <ci> mwb2434409_a21f_4108_abca_5388a4364c6e </ci>
            </apply>
            <ci> mw2fc3cc2a_84d9_4edc_8191_56839112c18f </ci>
          </apply>
        </math>
      </initialAssignment>
      <initialAssignment symbol="mwb18f981e_ce6d_441a_abe6_4f41e08e808d">
        <math xmlns="http://www.w3.org/1998/Math/MathML">
          <apply>
            <divide/>
            <apply>
              <times/>
              <ci> mw047221b5_790a_45dc_91c8_877f611b0d75 </ci>
              <ci> mw6ea71e19_6699_4256_bcec_499481026e91 </ci>
            </apply>
            <ci> mw83fc8589_e96a_44c4_93b3_5951382f4a5c </ci>
          </apply>
        </math>
      </initialAssignment>
      <initialAssignment symbol="mw592da8ca_b96b_4449_afc3_7f093434ada9">
        <math xmlns="http://www.w3.org/1998/Math/MathML">
          <apply>
            <divide/>
            <apply>
              <times/>
              <ci> mw047221b5_790a_45dc_91c8_877f611b0d75 </ci>
              <ci> mw6ea71e19_6699_4256_bcec_499481026e91 </ci>
            </apply>
            <ci> mw2fc3cc2a_84d9_4edc_8191_56839112c18f </ci>
          </apply>
        </math>
      </initialAssignment>
      <initialAssignment symbol="mw93f87387_7653_4022_8fb6_d5c818f68e69">
        <math xmlns="http://www.w3.org/1998/Math/MathML">
          <apply>
            <divide/>
            <apply>
              <times/>
              <ci> mw61f3b713_23c4_4e53_beaa_e3fbbb385053 </ci>
              <ci> mwb2434409_a21f_4108_abca_5388a4364c6e </ci>
            </apply>
            <ci> mwad6f35aa_b34b_478d_b63f_6318eb04decc </ci>
          </apply>
        </math>
      </initialAssignment>
      <initialAssignment symbol="mwb6e40cf9_8773_4072_aad4_05e070c85d98">
        <math xmlns="http://www.w3.org/1998/Math/MathML">
          <apply>
            <divide/>
            <apply>
              <times/>
              <ci> mw61f3b713_23c4_4e53_beaa_e3fbbb385053 </ci>
              <ci> mwb2434409_a21f_4108_abca_5388a4364c6e </ci>
            </apply>
            <ci> mw2fc3cc2a_84d9_4edc_8191_56839112c18f </ci>
          </apply>
        </math>
      </initialAssignment>
      <initialAssignment symbol="mwf2f4d7ab_ccfc_41dd_bcd2_73792c230655">
        <math xmlns="http://www.w3.org/1998/Math/MathML">
          <apply>
            <times/>
            <apply>
              <divide/>
              <cn type="integer"> 10 </cn>
              <cn type="integer"> 90 </cn>
            </apply>
            <ci> mwb14d6e8c_55ab_4298_928d_0f8e8b857707 </ci>
          </apply>
        </math>
      </initialAssignment>
      <initialAssignment symbol="mw6e45f847_70c7_4682_b0b4_4d7e78bcae18">
        <math xmlns="http://www.w3.org/1998/Math/MathML">
          <apply>
            <times/>
            <apply>
              <divide/>
              <apply>
                <divide/>
                <ci> mwb14d6e8c_55ab_4298_928d_0f8e8b857707 </ci>
                <ci> mw114fd10c_6854_4979_a4d1_daac87ccf603 </ci>
              </apply>
              <ci> mwd7ad0ec9_489a_4ba8_94b1_362ec83f56ab </ci>
            </apply>
            <ci> mwca45b81d_a01f_43e8_98e4_24688e8ace14 </ci>
          </apply>
        </math>
      </initialAssignment>
      <initialAssignment symbol="mw8ab0908f_ca13_4df4_9892_6e96913ac5cd">
        <math xmlns="http://www.w3.org/1998/Math/MathML">
          <apply>
            <times/>
            <apply>
              <divide/>
              <apply>
                <divide/>
                <ci> mwf2f4d7ab_ccfc_41dd_bcd2_73792c230655 </ci>
                <ci> mw114fd10c_6854_4979_a4d1_daac87ccf603 </ci>
              </apply>
              <ci> mwd7ad0ec9_489a_4ba8_94b1_362ec83f56ab </ci>
            </apply>
            <ci> mwca45b81d_a01f_43e8_98e4_24688e8ace14 </ci>
          </apply>
        </math>
      </initialAssignment>
      <initialAssignment symbol="mw46e2e5fe_be19_4162_b472_9786575300c5">
        <math xmlns="http://www.w3.org/1998/Math/MathML">
          <apply>
            <times/>
            <apply>
              <divide/>
              <apply>
                <divide/>
                <ci> mwb14d6e8c_55ab_4298_928d_0f8e8b857707 </ci>
                <ci> mw114fd10c_6854_4979_a4d1_daac87ccf603 </ci>
              </apply>
              <ci> mwe65fa351_d18a_404d_8f18_83d69feefa14 </ci>
            </apply>
            <ci> mw6ea71e19_6699_4256_bcec_499481026e91 </ci>
          </apply>
        </math>
      </initialAssignment>
      <initialAssignment symbol="mwf228c5e5_f3f3_4548_b667_f43785863e4b">
        <math xmlns="http://www.w3.org/1998/Math/MathML">
          <apply>
            <times/>
            <apply>
              <divide/>
              <apply>
                <divide/>
                <ci> mwf2f4d7ab_ccfc_41dd_bcd2_73792c230655 </ci>
                <ci> mw114fd10c_6854_4979_a4d1_daac87ccf603 </ci>
              </apply>
              <ci> mwe65fa351_d18a_404d_8f18_83d69feefa14 </ci>
            </apply>
            <ci> mw6ea71e19_6699_4256_bcec_499481026e91 </ci>
          </apply>
        </math>
      </initialAssignment>
    </listOfInitialAssignments>
    <listOfRules>
      <assignmentRule variable="mw91c92dcd_42af_453f_b181_17cb7989d1c4">
        <math xmlns="http://www.w3.org/1998/Math/MathML">
          <ci> mwb8ee49aa_7f9e_49a5_a666_6f33cf25b267 </ci>
        </math>
      </assignmentRule>
      <assignmentRule variable="mwd18c2cf6_1fc9_4b07_a293_e47ab185f699">
        <math xmlns="http://www.w3.org/1998/Math/MathML">
          <apply>
            <divide/>
            <apply>
              <times/>
              <ci> mwb2434409_a21f_4108_abca_5388a4364c6e </ci>
              <ci> mw91c92dcd_42af_453f_b181_17cb7989d1c4 </ci>
            </apply>
            <ci> mwba2f4ca3_6b97_42af_b660_b437aab943a8 </ci>
          </apply>
        </math>
      </assignmentRule>
      <assignmentRule variable="mwac4ed0a0_8730_47dd_ab64_b8043c365c00">
        <math xmlns="http://www.w3.org/1998/Math/MathML">
          <apply>
            <times/>
            <cn> 0.8323 </cn>
            <apply>
              <exp/>
              <apply>
                <times/>
                <cn> -0.239 </cn>
                <ci> mw91c92dcd_42af_453f_b181_17cb7989d1c4 </ci>
              </apply>
            </apply>
          </apply>
        </math>
      </assignmentRule>
      <assignmentRule variable="mw804ec9c4_4838_4c6c_981e_614f29b10475">
        <math xmlns="http://www.w3.org/1998/Math/MathML">
          <apply>
            <minus/>
            <apply>
              <minus/>
              <cn type="integer"> 1 </cn>
              <ci> mwac4ed0a0_8730_47dd_ab64_b8043c365c00 </ci>
            </apply>
            <ci> mwae9a7e37_d4f5_4c49_9dd6_7252e41daac9 </ci>
          </apply>
        </math>
      </assignmentRule>
      <assignmentRule variable="mw28635316_e131_465d_9638_4e5aa6536296">
        <math xmlns="http://www.w3.org/1998/Math/MathML">
          <apply>
            <divide/>
            <apply>
              <times/>
              <ci> mw804ec9c4_4838_4c6c_981e_614f29b10475 </ci>
              <ci> mw4097be68_3efd_4a5e_b790_68a4869202c6 </ci>
            </apply>
            <ci> mw45b25662_76f2_4771_8e18_b664313e3860 </ci>
          </apply>
        </math>
      </assignmentRule>
      <assignmentRule variable="mwf4c29978_cb01_4330_96ea_1f3f9e2ad181">
        <math xmlns="http://www.w3.org/1998/Math/MathML">
          <apply>
            <times/>
            <cn type="e-notation"> 9.49733 <sep/> -3 </cn>
            <ci> mw804ec9c4_4838_4c6c_981e_614f29b10475 </ci>
          </apply>
        </math>
      </assignmentRule>
      <assignmentRule variable="mwad7a723f_5910_45f6_84fc_b0670816c8a4">
        <math xmlns="http://www.w3.org/1998/Math/MathML">
          <apply>
            <times/>
            <cn> 0.9 </cn>
            <apply>
              <minus/>
              <cn type="integer"> 1 </cn>
              <cn> 0.0482 </cn>
            </apply>
            <apply>
              <minus/>
              <ci> mwac4ed0a0_8730_47dd_ab64_b8043c365c00 </ci>
              <apply>
                <divide/>
                <apply>
                  <plus/>
                  <ci> mwf4c29978_cb01_4330_96ea_1f3f9e2ad181 </ci>
                  <ci> mwb695ea9e_72ec_4970_9238_d8690c2f8c69 </ci>
                </apply>
                <apply>
                  <times/>
                  <cn> 0.9 </cn>
                  <cn> 0.7 </cn>
                </apply>
              </apply>
            </apply>
          </apply>
        </math>
      </assignmentRule>
      <assignmentRule variable="mw759aa121_74c3_44e9_b3ad_3c6668d2f5f4">
        <math xmlns="http://www.w3.org/1998/Math/MathML">
          <apply>
            <divide/>
            <apply>
              <times/>
              <apply>
                <divide/>
                <ci> mw98e59bdd_97c6_4137_ad33_5adf1ad21087 </ci>
                <ci> mw7bdbdd15_34c7_44f2_b084_3362d537f024 </ci>
              </apply>
              <ci> mwba2f4ca3_6b97_42af_b660_b437aab943a8 </ci>
            </apply>
            <ci> mw91c92dcd_42af_453f_b181_17cb7989d1c4 </ci>
          </apply>
        </math>
      </assignmentRule>
      <assignmentRule variable="mwe778c395_d049_494d_a428_2aa9d37aa64b">
        <math xmlns="http://www.w3.org/1998/Math/MathML">
          <apply>
            <divide/>
            <apply>
              <times/>
              <apply>
                <divide/>
                <ci> mwff3589eb_2ec1_4a35_8dfb_bca70299e1e4 </ci>
                <ci> mw7bdbdd15_34c7_44f2_b084_3362d537f024 </ci>
              </apply>
              <ci> mwba2f4ca3_6b97_42af_b660_b437aab943a8 </ci>
            </apply>
            <ci> mw91c92dcd_42af_453f_b181_17cb7989d1c4 </ci>
          </apply>
        </math>
      </assignmentRule>
      <assignmentRule variable="mwc8a81fed_3ef9_425e_b7c2_d4690ec86a3b">
        <math xmlns="http://www.w3.org/1998/Math/MathML">
          <apply>
            <divide/>
            <apply>
              <times/>
              <apply>
                <divide/>
                <ci> mwca4de5cc_3c1d_4f4c_bfaf_226408b7a55c </ci>
                <ci> mw7bdbdd15_34c7_44f2_b084_3362d537f024 </ci>
              </apply>
              <ci> mwba2f4ca3_6b97_42af_b660_b437aab943a8 </ci>
            </apply>
            <ci> mw91c92dcd_42af_453f_b181_17cb7989d1c4 </ci>
          </apply>
        </math>
      </assignmentRule>
      <assignmentRule variable="mw6f459993_c301_46b4_8898_34020cae687c">
        <math xmlns="http://www.w3.org/1998/Math/MathML">
          <apply>
            <times/>
            <ci> mwb2434409_a21f_4108_abca_5388a4364c6e </ci>
            <ci> mw91c92dcd_42af_453f_b181_17cb7989d1c4 </ci>
          </apply>
        </math>
      </assignmentRule>
      <assignmentRule variable="mwee985d66_46fb_4661_83f0_e28f2f3dcc72">
        <math xmlns="http://www.w3.org/1998/Math/MathML">
          <apply>
            <divide/>
            <apply>
              <divide/>
              <apply>
                <times/>
                <ci> mw566d4f03_1c6a_4dfa_aebc_1ebc262e020e </ci>
                <ci> mw6f459993_c301_46b4_8898_34020cae687c </ci>
              </apply>
              <ci> mwba2f4ca3_6b97_42af_b660_b437aab943a8 </ci>
            </apply>
            <ci> mwad6f35aa_b34b_478d_b63f_6318eb04decc </ci>
          </apply>
        </math>
      </assignmentRule>
      <assignmentRule variable="mw0fb93d35_b3a0_427f_a796_2ddad79fab26">
        <math xmlns="http://www.w3.org/1998/Math/MathML">
          <apply>
            <divide/>
            <apply>
              <times/>
              <ci> mw566d4f03_1c6a_4dfa_aebc_1ebc262e020e </ci>
              <ci> mw6f459993_c301_46b4_8898_34020cae687c </ci>
            </apply>
            <ci> mw5e7ebd54_c1b7_4b63_a4eb_c4777263e008 </ci>
          </apply>
        </math>
      </assignmentRule>
      <assignmentRule variable="mw3f07be6d_bac3_4b6d_b557_de798eb2c99f">
        <math xmlns="http://www.w3.org/1998/Math/MathML">
          <apply>
            <divide/>
            <apply>
              <divide/>
              <apply>
                <times/>
                <ci> mw566d4f03_1c6a_4dfa_aebc_1ebc262e020e </ci>
                <ci> mw6f459993_c301_46b4_8898_34020cae687c </ci>
              </apply>
              <ci> mwba2f4ca3_6b97_42af_b660_b437aab943a8 </ci>
            </apply>
            <ci> mwad6f35aa_b34b_478d_b63f_6318eb04decc </ci>
          </apply>
        </math>
      </assignmentRule>
      <assignmentRule variable="mwcfd64a79_6a04_4913_a205_e57c10e56d9f">
        <math xmlns="http://www.w3.org/1998/Math/MathML">
          <apply>
            <divide/>
            <apply>
              <times/>
              <ci> mw566d4f03_1c6a_4dfa_aebc_1ebc262e020e </ci>
              <ci> mw6f459993_c301_46b4_8898_34020cae687c </ci>
            </apply>
            <ci> mw5e7ebd54_c1b7_4b63_a4eb_c4777263e008 </ci>
          </apply>
        </math>
      </assignmentRule>
      <assignmentRule variable="mw2f8d7efd_2e6d_4604_ab5b_b16476d3d9bb">
        <math xmlns="http://www.w3.org/1998/Math/MathML">
          <apply>
            <divide/>
            <apply>
              <divide/>
              <apply>
                <times/>
                <ci> mw566d4f03_1c6a_4dfa_aebc_1ebc262e020e </ci>
                <ci> mw6f459993_c301_46b4_8898_34020cae687c </ci>
              </apply>
              <ci> mwba2f4ca3_6b97_42af_b660_b437aab943a8 </ci>
            </apply>
            <ci> mwad6f35aa_b34b_478d_b63f_6318eb04decc </ci>
          </apply>
        </math>
      </assignmentRule>
      <assignmentRule variable="mw3922972e_586f_4e2c_b182_9da9c5fc79a4">
        <math xmlns="http://www.w3.org/1998/Math/MathML">
          <apply>
            <divide/>
            <apply>
              <times/>
              <ci> mw566d4f03_1c6a_4dfa_aebc_1ebc262e020e </ci>
              <ci> mw6f459993_c301_46b4_8898_34020cae687c </ci>
            </apply>
            <ci> mw5e7ebd54_c1b7_4b63_a4eb_c4777263e008 </ci>
          </apply>
        </math>
      </assignmentRule>
      <assignmentRule variable="mwaa07fb1d_463f_4d7c_bfa6_4c4f7114d9be">
        <math xmlns="http://www.w3.org/1998/Math/MathML">
          <apply>
            <divide/>
            <apply>
              <divide/>
              <apply>
                <times/>
                <ci> mw566d4f03_1c6a_4dfa_aebc_1ebc262e020e </ci>
                <ci> mw6f459993_c301_46b4_8898_34020cae687c </ci>
              </apply>
              <ci> mwba2f4ca3_6b97_42af_b660_b437aab943a8 </ci>
            </apply>
            <ci> mwad6f35aa_b34b_478d_b63f_6318eb04decc </ci>
          </apply>
        </math>
      </assignmentRule>
      <assignmentRule variable="mw113261ab_f92f_4de3_8b99_89292d70268d">
        <math xmlns="http://www.w3.org/1998/Math/MathML">
          <apply>
            <divide/>
            <apply>
              <times/>
              <ci> mw566d4f03_1c6a_4dfa_aebc_1ebc262e020e </ci>
              <ci> mw6f459993_c301_46b4_8898_34020cae687c </ci>
            </apply>
            <ci> mw5e7ebd54_c1b7_4b63_a4eb_c4777263e008 </ci>
          </apply>
        </math>
      </assignmentRule>
      <assignmentRule variable="mwe9a23f92_6c40_4253_888c_275d6373a796">
        <math xmlns="http://www.w3.org/1998/Math/MathML">
          <apply>
            <divide/>
            <apply>
              <divide/>
              <ci> mwd80ba461_2916_4f8e_97ed_8298a0b4f24c </ci>
              <ci> mw91c92dcd_42af_453f_b181_17cb7989d1c4 </ci>
            </apply>
            <ci> mwad6f35aa_b34b_478d_b63f_6318eb04decc </ci>
          </apply>
        </math>
      </assignmentRule>
      <assignmentRule variable="mwe3fe1bb5_6c82_43f3_b9a6_51ee4070112b">
        <math xmlns="http://www.w3.org/1998/Math/MathML">
          <apply>
            <divide/>
            <apply>
              <times/>
              <apply>
                <divide/>
                <ci> mwe397fa73_dd48_4a12_b843_47968182e98f </ci>
                <ci> mw7bdbdd15_34c7_44f2_b084_3362d537f024 </ci>
              </apply>
              <ci> mwba2f4ca3_6b97_42af_b660_b437aab943a8 </ci>
            </apply>
            <ci> mw91c92dcd_42af_453f_b181_17cb7989d1c4 </ci>
          </apply>
        </math>
      </assignmentRule>
      <assignmentRule variable="mw67a0a56a_9220_4f25_a641_6d3acaea1173">
        <math xmlns="http://www.w3.org/1998/Math/MathML">
          <apply>
            <divide/>
            <apply>
              <times/>
              <apply>
                <divide/>
                <ci> mwac2ad4d3_2705_4ce7_8d66_97068829998e </ci>
                <ci> mw7bdbdd15_34c7_44f2_b084_3362d537f024 </ci>
              </apply>
              <ci> mwba2f4ca3_6b97_42af_b660_b437aab943a8 </ci>
            </apply>
            <ci> mw91c92dcd_42af_453f_b181_17cb7989d1c4 </ci>
          </apply>
        </math>
      </assignmentRule>
      <assignmentRule variable="mw38bb3811_2bbd_4628_a832_af5aaa0fd98e">
        <math xmlns="http://www.w3.org/1998/Math/MathML">
          <apply>
            <divide/>
            <apply>
              <divide/>
              <apply>
                <divide/>
                <apply>
                  <times/>
                  <ci> mw2ac314a2_48d0_4c5c_a521_a938d76e19e7 </ci>
                  <ci> mw483aaa0d_8a8c_4a43_9126_4a4d0b404666 </ci>
                </apply>
                <cn type="integer"> 1000 </cn>
              </apply>
              <apply>
                <times/>
                <apply>
                  <divide/>
                  <ci> mwba2f4ca3_6b97_42af_b660_b437aab943a8 </ci>
                  <cn type="integer"> 1000 </cn>
                </apply>
                <ci> mw2fc3cc2a_84d9_4edc_8191_56839112c18f </ci>
              </apply>
            </apply>
            <ci> mwac1fe338_9613_4983_af74_c4adacd305d1 </ci>
          </apply>
        </math>
      </assignmentRule>
      <assignmentRule variable="mw846ac021_6f57_4bf9_9f4c_f66c0ff44888">
        <math xmlns="http://www.w3.org/1998/Math/MathML">
          <apply>
            <divide/>
            <apply>
              <times/>
              <ci> mw38bb3811_2bbd_4628_a832_af5aaa0fd98e </ci>
              <apply>
                <divide/>
                <ci> mw2fc3cc2a_84d9_4edc_8191_56839112c18f </ci>
                <cn type="integer"> 1000 </cn>
              </apply>
            </apply>
            <ci> mw4bfcaa67_75d6_4020_904d_4fd9ac0415ad </ci>
          </apply>
        </math>
      </assignmentRule>
      <assignmentRule variable="mwd34a0d19_d2ec_4e3f_ae2f_a1f60ac8f555">
        <math xmlns="http://www.w3.org/1998/Math/MathML">
          <apply>
            <divide/>
            <apply>
              <divide/>
              <apply>
                <divide/>
                <apply>
                  <times/>
                  <ci> mw2ac314a2_48d0_4c5c_a521_a938d76e19e7 </ci>
                  <ci> mw483aaa0d_8a8c_4a43_9126_4a4d0b404666 </ci>
                </apply>
                <cn type="integer"> 1000 </cn>
              </apply>
              <apply>
                <times/>
                <apply>
                  <divide/>
                  <ci> mw60407b16_e3f0_4dcb_a331_39164b63c4d4 </ci>
                  <cn type="integer"> 1000 </cn>
                </apply>
                <ci> mw83fc8589_e96a_44c4_93b3_5951382f4a5c </ci>
              </apply>
            </apply>
            <ci> mwac1fe338_9613_4983_af74_c4adacd305d1 </ci>
          </apply>
        </math>
      </assignmentRule>
      <assignmentRule variable="mw6019dc4a_df79_4e1a_b796_d5f6274f17f8">
        <math xmlns="http://www.w3.org/1998/Math/MathML">
          <apply>
            <divide/>
            <apply>
              <times/>
              <ci> mwd34a0d19_d2ec_4e3f_ae2f_a1f60ac8f555 </ci>
              <apply>
                <divide/>
                <ci> mw83fc8589_e96a_44c4_93b3_5951382f4a5c </ci>
                <cn type="integer"> 1000 </cn>
              </apply>
            </apply>
            <ci> mwe389c648_efe5_4de3_8b9f_7b33ee49b2dc </ci>
          </apply>
        </math>
      </assignmentRule>
      <assignmentRule variable="mwc46e9709_334c_4755_ad3f_f77c8bfc6f1c">
        <math xmlns="http://www.w3.org/1998/Math/MathML">
          <apply>
            <divide/>
            <apply>
              <divide/>
              <ci> mwf38ec0f9_675d_480c_87fd_21a6ab088d43 </ci>
              <cn type="integer"> 60 </cn>
            </apply>
            <apply>
              <times/>
              <ci> mw91c92dcd_42af_453f_b181_17cb7989d1c4 </ci>
              <ci> mwad6f35aa_b34b_478d_b63f_6318eb04decc </ci>
            </apply>
          </apply>
        </math>
      </assignmentRule>
      <assignmentRule variable="mwcb618b3d_01ac_4ffa_bfbd_e429beb07fc5">
        <math xmlns="http://www.w3.org/1998/Math/MathML">
          <apply>
            <divide/>
            <apply>
              <divide/>
              <ci> mwf38ec0f9_675d_480c_87fd_21a6ab088d43 </ci>
              <cn type="integer"> 60 </cn>
            </apply>
            <apply>
              <times/>
              <ci> mw91c92dcd_42af_453f_b181_17cb7989d1c4 </ci>
              <ci> mwad6f35aa_b34b_478d_b63f_6318eb04decc </ci>
            </apply>
          </apply>
        </math>
      </assignmentRule>
      <assignmentRule variable="mw77a06680_a7f2_4c96_9d97_594bf0c05fd7">
        <math xmlns="http://www.w3.org/1998/Math/MathML">
          <apply>
            <divide/>
            <apply>
              <divide/>
              <ci> mwf38ec0f9_675d_480c_87fd_21a6ab088d43 </ci>
              <cn type="integer"> 60 </cn>
            </apply>
            <apply>
              <times/>
              <ci> mw91c92dcd_42af_453f_b181_17cb7989d1c4 </ci>
              <ci> mwad6f35aa_b34b_478d_b63f_6318eb04decc </ci>
            </apply>
          </apply>
        </math>
      </assignmentRule>
      <assignmentRule variable="mw255a1574_bd3d_4e2e_a08a_a6fcd3f67daf">
        <math xmlns="http://www.w3.org/1998/Math/MathML">
          <apply>
            <divide/>
            <apply>
              <times/>
              <apply>
                <divide/>
                <ci> mwa683df2f_615c_4ad0_97e3_6bfd58a0043a </ci>
                <ci> mw83fc8589_e96a_44c4_93b3_5951382f4a5c </ci>
              </apply>
              <cn type="integer"> 1000 </cn>
            </apply>
            <cn type="e-notation"> 1 <sep/> -6 </cn>
          </apply>
        </math>
      </assignmentRule>
      <assignmentRule variable="mwb5f26179_ed75_419a_b584_083655d11e93">
        <math xmlns="http://www.w3.org/1998/Math/MathML">
          <apply>
            <divide/>
            <apply>
              <times/>
              <apply>
                <divide/>
                <apply>
                  <plus/>
                  <ci> mw66ca4820_8dce_4a5f_a94c_53dbd6e3cc3b </ci>
                  <ci> mwf173d7f5_ebd0_4660_8d75_1f455464c6e5 </ci>
                </apply>
                <ci> mw83fc8589_e96a_44c4_93b3_5951382f4a5c </ci>
              </apply>
              <cn type="integer"> 1000 </cn>
            </apply>
            <cn type="e-notation"> 1 <sep/> -9 </cn>
          </apply>
        </math>
      </assignmentRule>
      <assignmentRule variable="mw7ac39e1c_e18e_4691_867a_804d0b0cca73">
        <math xmlns="http://www.w3.org/1998/Math/MathML">
          <apply>
            <divide/>
            <apply>
              <times/>
              <apply>
                <divide/>
                <apply>
                  <plus/>
                  <ci> mwdf1498e1_3c5d_4d9c_80f6_eb2272a53c97 </ci>
                  <ci> mwaabbafc6_f0d2_4259_be93_cc3dc8299d5f </ci>
                </apply>
                <ci> mw83fc8589_e96a_44c4_93b3_5951382f4a5c </ci>
              </apply>
              <cn type="integer"> 1000 </cn>
            </apply>
            <cn type="e-notation"> 1 <sep/> -9 </cn>
          </apply>
        </math>
      </assignmentRule>
      <assignmentRule variable="mwd481f0e2_07da_4305_9f3f_03a066395bc4">
        <math xmlns="http://www.w3.org/1998/Math/MathML">
          <apply>
            <divide/>
            <apply>
              <times/>
              <apply>
                <divide/>
                <ci> mw677415b7_1383_48bb_9ce4_d056bcca3125 </ci>
                <ci> mw2fc3cc2a_84d9_4edc_8191_56839112c18f </ci>
              </apply>
              <cn type="integer"> 1000 </cn>
            </apply>
            <cn type="e-notation"> 1 <sep/> -6 </cn>
          </apply>
        </math>
      </assignmentRule>
      <assignmentRule variable="mwb4330573_2e99_475f_ae93_f9cfdc05bafa">
        <math xmlns="http://www.w3.org/1998/Math/MathML">
          <apply>
            <divide/>
            <apply>
              <times/>
              <apply>
                <divide/>
                <apply>
                  <plus/>
                  <ci> mw487eac41_9d2a_4a4b_9b3e_306c9e954f88 </ci>
                  <ci> mw090308d0_4caa_4dc3_b5af_6cf56f7e2f36 </ci>
                </apply>
                <ci> mw2fc3cc2a_84d9_4edc_8191_56839112c18f </ci>
              </apply>
              <cn type="integer"> 1000 </cn>
            </apply>
            <cn type="e-notation"> 1 <sep/> -9 </cn>
          </apply>
        </math>
      </assignmentRule>
      <assignmentRule variable="mw30338e6b_a0a5_471a_bc65_7b782d7a4327">
        <math xmlns="http://www.w3.org/1998/Math/MathML">
          <apply>
            <divide/>
            <apply>
              <times/>
              <apply>
                <divide/>
                <apply>
                  <plus/>
                  <ci> mw7ff2267c_1ad7_430e_b17a_4b2a050d8979 </ci>
                  <ci> mw947a41d0_8a33_480b_ac03_a3ca75882cd2 </ci>
                </apply>
                <ci> mw2fc3cc2a_84d9_4edc_8191_56839112c18f </ci>
              </apply>
              <cn type="integer"> 1000 </cn>
            </apply>
            <cn type="e-notation"> 1 <sep/> -9 </cn>
          </apply>
        </math>
      </assignmentRule>
      <assignmentRule variable="mw4d35d1ed_76e9_4a96_b476_25320794b030">
        <math xmlns="http://www.w3.org/1998/Math/MathML">
          <apply>
            <divide/>
            <apply>
              <times/>
              <apply>
                <divide/>
                <ci> mw2b3418b6_a39a_4c26_b4c7_cc7c10988b42 </ci>
                <ci> mwad6f35aa_b34b_478d_b63f_6318eb04decc </ci>
              </apply>
              <cn type="integer"> 1000 </cn>
            </apply>
            <cn type="e-notation"> 1 <sep/> -6 </cn>
          </apply>
        </math>
      </assignmentRule>
      <assignmentRule variable="mwf85822c5_e831_4b4c_a761_2c6b84e51ea2">
        <math xmlns="http://www.w3.org/1998/Math/MathML">
          <apply>
            <divide/>
            <apply>
              <times/>
              <apply>
                <divide/>
                <apply>
                  <plus/>
                  <ci> mw09f9a080_40a9_4dbb_b18c_11882fb70ee8 </ci>
                  <ci> mw7c4f5598_232b_4eb5_88f7_c258b813835d </ci>
                </apply>
                <ci> mwad6f35aa_b34b_478d_b63f_6318eb04decc </ci>
              </apply>
              <cn type="integer"> 1000 </cn>
            </apply>
            <cn type="e-notation"> 1 <sep/> -9 </cn>
          </apply>
        </math>
      </assignmentRule>
      <assignmentRule variable="mw3653ffd1_6b08_4997_8249_6a8c0adf51e3">
        <math xmlns="http://www.w3.org/1998/Math/MathML">
          <apply>
            <divide/>
            <apply>
              <times/>
              <apply>
                <divide/>
                <apply>
                  <plus/>
                  <ci> mw49668c80_46aa_41f2_b393_948c0198640d </ci>
                  <ci> mw596f86dc_643b_40f3_beca_04dbea032ecf </ci>
                </apply>
                <ci> mwad6f35aa_b34b_478d_b63f_6318eb04decc </ci>
              </apply>
              <cn type="integer"> 1000 </cn>
            </apply>
            <cn type="e-notation"> 1 <sep/> -9 </cn>
          </apply>
        </math>
      </assignmentRule>
      <assignmentRule variable="mw2a0931cd_cd6a_42a9_bc14_0f8ffc14719a">
        <math xmlns="http://www.w3.org/1998/Math/MathML">
          <apply>
            <times/>
            <apply>
              <divide/>
              <apply>
                <plus/>
                <ci> mw090308d0_4caa_4dc3_b5af_6cf56f7e2f36 </ci>
                <ci> mw487eac41_9d2a_4a4b_9b3e_306c9e954f88 </ci>
              </apply>
              <ci> mw2fc3cc2a_84d9_4edc_8191_56839112c18f </ci>
            </apply>
            <cn type="integer"> 160000 </cn>
            <cn type="integer"> 1000000 </cn>
          </apply>
        </math>
      </assignmentRule>
      <assignmentRule variable="mw882e03e1_675c_4a27_954a_b9c5f3cb6425">
        <math xmlns="http://www.w3.org/1998/Math/MathML">
          <apply>
            <times/>
            <apply>
              <divide/>
              <apply>
                <plus/>
                <ci> mw947a41d0_8a33_480b_ac03_a3ca75882cd2 </ci>
                <ci> mw7ff2267c_1ad7_430e_b17a_4b2a050d8979 </ci>
              </apply>
              <ci> mw2fc3cc2a_84d9_4edc_8191_56839112c18f </ci>
            </apply>
            <cn type="integer"> 160000 </cn>
            <cn type="integer"> 1000000 </cn>
          </apply>
        </math>
      </assignmentRule>
      <assignmentRule variable="mw8f6346d5_a073_4cc5_919a_50676f90b96e">
        <math xmlns="http://www.w3.org/1998/Math/MathML">
          <apply>
            <times/>
            <apply>
              <divide/>
              <ci> mw677415b7_1383_48bb_9ce4_d056bcca3125 </ci>
              <ci> mw2fc3cc2a_84d9_4edc_8191_56839112c18f </ci>
            </apply>
            <cn type="integer"> 115000 </cn>
            <cn type="integer"> 1000000 </cn>
          </apply>
        </math>
      </assignmentRule>
      <assignmentRule variable="mwa862c787_6c45_4bd0_b8ed_08381bc4526a">
        <math xmlns="http://www.w3.org/1998/Math/MathML">
          <apply>
            <plus/>
            <ci> mw8f6346d5_a073_4cc5_919a_50676f90b96e </ci>
            <ci> mw2a0931cd_cd6a_42a9_bc14_0f8ffc14719a </ci>
            <ci> mw882e03e1_675c_4a27_954a_b9c5f3cb6425 </ci>
          </apply>
        </math>
      </assignmentRule>
      <assignmentRule variable="mw0eb46249_2c12_4c41_9f07_7f0158ac31b3">
        <math xmlns="http://www.w3.org/1998/Math/MathML">
          <apply>
            <times/>
            <apply>
              <divide/>
              <apply>
                <plus/>
                <ci> mwa497fad8_54d8_4e77_a18a_30750a718943 </ci>
                <ci> mw1ea0c3a7_65f2_481e_9c97_964b7c105cf2 </ci>
              </apply>
              <ci> mwad6f35aa_b34b_478d_b63f_6318eb04decc </ci>
            </apply>
            <cn type="integer"> 160000 </cn>
            <cn type="integer"> 1000000 </cn>
          </apply>
        </math>
      </assignmentRule>
      <assignmentRule variable="mwf0364b2a_09e9_4c4d_9d35_876f4179123d">
        <math xmlns="http://www.w3.org/1998/Math/MathML">
          <apply>
            <divide/>
            <apply>
              <times/>
              <ci> mw1ccc1495_a312_4674_afa9_c12669a0e23d </ci>
              <ci> mwd7ad0ec9_489a_4ba8_94b1_362ec83f56ab </ci>
              <ci> mw114fd10c_6854_4979_a4d1_daac87ccf603 </ci>
            </apply>
            <ci> mwd18c2cf6_1fc9_4b07_a293_e47ab185f699 </ci>
          </apply>
        </math>
      </assignmentRule>
      <assignmentRule variable="mwdfeaa577_6a31_4eae_973f_8be3157b6bf5">
        <math xmlns="http://www.w3.org/1998/Math/MathML">
          <apply>
            <divide/>
            <apply>
              <times/>
              <ci> mw3c95378c_da03_4876_95bd_92240dbaa271 </ci>
              <ci> mwd7ad0ec9_489a_4ba8_94b1_362ec83f56ab </ci>
              <ci> mw114fd10c_6854_4979_a4d1_daac87ccf603 </ci>
            </apply>
            <ci> mwd18c2cf6_1fc9_4b07_a293_e47ab185f699 </ci>
          </apply>
        </math>
      </assignmentRule>
      <assignmentRule variable="mwe67e3a64_a99f_47d4_97b8_27c9bf3a62c8">
        <math xmlns="http://www.w3.org/1998/Math/MathML">
          <apply>
            <divide/>
            <apply>
              <times/>
              <ci> mw1e1758d3_a02c_4b80_9656_fa40728166bc </ci>
              <ci> mwd7ad0ec9_489a_4ba8_94b1_362ec83f56ab </ci>
              <ci> mw114fd10c_6854_4979_a4d1_daac87ccf603 </ci>
            </apply>
            <ci> mwd18c2cf6_1fc9_4b07_a293_e47ab185f699 </ci>
          </apply>
        </math>
      </assignmentRule>
      <assignmentRule variable="mw4d95e03d_af79_4693_95b3_5e2759cfb321">
        <math xmlns="http://www.w3.org/1998/Math/MathML">
          <apply>
            <divide/>
            <apply>
              <times/>
              <ci> mwfc5866b0_fb74_47ce_a9a8_1358023bfa6e </ci>
              <ci> mw32bc8c96_c266_4335_b7b3_51f7c13e8c8e </ci>
              <ci> mw114fd10c_6854_4979_a4d1_daac87ccf603 </ci>
            </apply>
            <ci> mwb2434409_a21f_4108_abca_5388a4364c6e </ci>
          </apply>
        </math>
      </assignmentRule>
      <assignmentRule variable="mw9d9543eb_be8e_429d_a86f_03d151a3d7d4">
        <math xmlns="http://www.w3.org/1998/Math/MathML">
          <apply>
            <divide/>
            <apply>
              <times/>
              <ci> mwead3efd7_1efd_4572_a5aa_8513835f4795 </ci>
              <ci> mw32bc8c96_c266_4335_b7b3_51f7c13e8c8e </ci>
              <ci> mw114fd10c_6854_4979_a4d1_daac87ccf603 </ci>
            </apply>
            <ci> mwb2434409_a21f_4108_abca_5388a4364c6e </ci>
          </apply>
        </math>
      </assignmentRule>
      <assignmentRule variable="mwedfd84db_9fc3_4954_9651_5ab0e050c940">
        <math xmlns="http://www.w3.org/1998/Math/MathML">
          <apply>
            <divide/>
            <apply>
              <times/>
              <ci> mw1f490e37_0fb7_47e0_ab51_e900b602c51a </ci>
              <ci> mw32bc8c96_c266_4335_b7b3_51f7c13e8c8e </ci>
              <ci> mw114fd10c_6854_4979_a4d1_daac87ccf603 </ci>
            </apply>
            <ci> mwb2434409_a21f_4108_abca_5388a4364c6e </ci>
          </apply>
        </math>
      </assignmentRule>
      <assignmentRule variable="mwd46a6dd1_1e2c_4d08_ba90_81b66517302b">
        <math xmlns="http://www.w3.org/1998/Math/MathML">
          <apply>
            <divide/>
            <apply>
              <times/>
              <ci> mw2df06a1f_13c7_4026_b793_81901b351675 </ci>
              <ci> mw4097be68_3efd_4a5e_b790_68a4869202c6 </ci>
              <ci> mw114fd10c_6854_4979_a4d1_daac87ccf603 </ci>
            </apply>
            <ci> mw28635316_e131_465d_9638_4e5aa6536296 </ci>
          </apply>
        </math>
      </assignmentRule>
      <assignmentRule variable="mw9d4a266b_6369_44b3_8dfb_38aa508803aa">
        <math xmlns="http://www.w3.org/1998/Math/MathML">
          <apply>
            <divide/>
            <apply>
              <times/>
              <ci> mwa833820b_d01b_44b7_8c80_b5639f6797ad </ci>
              <ci> mw4097be68_3efd_4a5e_b790_68a4869202c6 </ci>
              <ci> mw114fd10c_6854_4979_a4d1_daac87ccf603 </ci>
            </apply>
            <ci> mw28635316_e131_465d_9638_4e5aa6536296 </ci>
          </apply>
        </math>
      </assignmentRule>
      <assignmentRule variable="mw6fb20803_ad32_45e7_98f2_72eb9ffcf169">
        <math xmlns="http://www.w3.org/1998/Math/MathML">
          <apply>
            <divide/>
            <apply>
              <times/>
              <ci> mwabfb8524_5a20_4450_ac72_6b26a86d7a8b </ci>
              <ci> mw4097be68_3efd_4a5e_b790_68a4869202c6 </ci>
              <ci> mw114fd10c_6854_4979_a4d1_daac87ccf603 </ci>
            </apply>
            <ci> mw28635316_e131_465d_9638_4e5aa6536296 </ci>
          </apply>
        </math>
      </assignmentRule>
      <assignmentRule variable="mw7daa60e6_e675_49bd_b816_76c71e31b76e">
        <math xmlns="http://www.w3.org/1998/Math/MathML">
          <apply>
            <divide/>
            <apply>
              <times/>
              <ci> mw3b5447e7_07d1_413c_9d83_084c4c24f931 </ci>
              <ci> mw4097be68_3efd_4a5e_b790_68a4869202c6 </ci>
              <ci> mw114fd10c_6854_4979_a4d1_daac87ccf603 </ci>
            </apply>
            <ci> mw28635316_e131_465d_9638_4e5aa6536296 </ci>
          </apply>
        </math>
      </assignmentRule>
      <assignmentRule variable="mwa762f183_3032_4f19_878c_28b7838ef5b3">
        <math xmlns="http://www.w3.org/1998/Math/MathML">
          <apply>
            <divide/>
            <apply>
              <times/>
              <apply>
                <divide/>
                <ci> mw28b415a6_8997_4cf8_9d52_431ae12bdcd3 </ci>
                <ci> mw83fc8589_e96a_44c4_93b3_5951382f4a5c </ci>
              </apply>
              <cn type="integer"> 1000 </cn>
            </apply>
            <cn type="e-notation"> 1 <sep/> -12 </cn>
          </apply>
        </math>
      </assignmentRule>
      <assignmentRule variable="mw8fb31f7f_6875_4064_8925_07752d9c954b">
        <math xmlns="http://www.w3.org/1998/Math/MathML">
          <apply>
            <divide/>
            <apply>
              <times/>
              <apply>
                <divide/>
                <ci> mw813eeddd_0ca6_46bd_bb52_02c0df5a05c3 </ci>
                <ci> mw83fc8589_e96a_44c4_93b3_5951382f4a5c </ci>
              </apply>
              <cn type="integer"> 1000 </cn>
            </apply>
            <cn type="e-notation"> 1 <sep/> -12 </cn>
          </apply>
        </math>
      </assignmentRule>
      <assignmentRule variable="mw4924cf9f_f624_4d90_a6a5_b21ffa417a20">
        <math xmlns="http://www.w3.org/1998/Math/MathML">
          <apply>
            <plus/>
            <ci> mw8fb31f7f_6875_4064_8925_07752d9c954b </ci>
            <ci> mwa762f183_3032_4f19_878c_28b7838ef5b3 </ci>
          </apply>
        </math>
      </assignmentRule>
      <assignmentRule variable="mwbe549189_f9d8_4e85_8fe5_b836afc0d778">
        <math xmlns="http://www.w3.org/1998/Math/MathML">
          <apply>
            <divide/>
            <apply>
              <times/>
              <apply>
                <divide/>
                <ci> mwefbce0db_780d_4a5e_8654_c08ea7b73e00 </ci>
                <ci> mw2fc3cc2a_84d9_4edc_8191_56839112c18f </ci>
              </apply>
              <cn type="integer"> 1000 </cn>
            </apply>
            <cn type="e-notation"> 1 <sep/> -12 </cn>
          </apply>
        </math>
      </assignmentRule>
      <assignmentRule variable="mw5965f398_b6cc_41b8_9f11_e6b3d2cb1d39">
        <math xmlns="http://www.w3.org/1998/Math/MathML">
          <apply>
            <divide/>
            <apply>
              <times/>
              <apply>
                <divide/>
                <ci> mwaa045605_ccad_4464_9481_05c7303de0df </ci>
                <ci> mw2fc3cc2a_84d9_4edc_8191_56839112c18f </ci>
              </apply>
              <cn type="integer"> 1000 </cn>
            </apply>
            <cn type="e-notation"> 1 <sep/> -12 </cn>
          </apply>
        </math>
      </assignmentRule>
      <assignmentRule variable="mwda044a74_c54f_46c6_9bbb_5ca5291d97b6">
        <math xmlns="http://www.w3.org/1998/Math/MathML">
          <apply>
            <plus/>
            <ci> mw5965f398_b6cc_41b8_9f11_e6b3d2cb1d39 </ci>
            <ci> mwbe549189_f9d8_4e85_8fe5_b836afc0d778 </ci>
          </apply>
        </math>
      </assignmentRule>
      <assignmentRule variable="mw915b389c_ac01_4520_bd89_3d26885216e9">
        <math xmlns="http://www.w3.org/1998/Math/MathML">
          <apply>
            <divide/>
            <apply>
              <times/>
              <apply>
                <divide/>
                <ci> mwd268997a_b37a_4c9b_ae54_8711791a414f </ci>
                <ci> mwad6f35aa_b34b_478d_b63f_6318eb04decc </ci>
              </apply>
              <cn type="integer"> 1000 </cn>
            </apply>
            <cn type="e-notation"> 1 <sep/> -12 </cn>
          </apply>
        </math>
      </assignmentRule>
      <assignmentRule variable="mwd5682370_06e9_4e2d_9131_aa25bdae1ba5">
        <math xmlns="http://www.w3.org/1998/Math/MathML">
          <apply>
            <divide/>
            <apply>
              <times/>
              <apply>
                <divide/>
                <ci> mwe3ff7093_f2b7_489d_9049_683a969f461d </ci>
                <ci> mwad6f35aa_b34b_478d_b63f_6318eb04decc </ci>
              </apply>
              <cn type="integer"> 1000 </cn>
            </apply>
            <cn type="e-notation"> 1 <sep/> -12 </cn>
          </apply>
        </math>
      </assignmentRule>
      <assignmentRule variable="mwf34ded04_02f2_49a6_a6e5_3184c5a0424c">
        <math xmlns="http://www.w3.org/1998/Math/MathML">
          <apply>
            <plus/>
            <ci> mwd5682370_06e9_4e2d_9131_aa25bdae1ba5 </ci>
            <ci> mw915b389c_ac01_4520_bd89_3d26885216e9 </ci>
          </apply>
        </math>
      </assignmentRule>
      <assignmentRule variable="mwcbe8b0b2_915b_48c5_ada8_6e9ff97ca928">
        <math xmlns="http://www.w3.org/1998/Math/MathML">
          <apply>
            <divide/>
            <apply>
              <times/>
              <apply>
                <divide/>
                <ci> mw3167ea31_4447_419a_975d_3040288e25e5 </ci>
                <ci> mw83fc8589_e96a_44c4_93b3_5951382f4a5c </ci>
              </apply>
              <cn type="integer"> 1000 </cn>
            </apply>
            <cn type="e-notation"> 1 <sep/> -12 </cn>
          </apply>
        </math>
      </assignmentRule>
      <assignmentRule variable="mw0cc55483_3f82_443b_bf93_1fc0014999c6">
        <math xmlns="http://www.w3.org/1998/Math/MathML">
          <apply>
            <divide/>
            <apply>
              <times/>
              <apply>
                <divide/>
                <ci> mwb072ceea_cd4c_47f5_a7b6_6a56c4e676b7 </ci>
                <ci> mw83fc8589_e96a_44c4_93b3_5951382f4a5c </ci>
              </apply>
              <cn type="integer"> 1000 </cn>
            </apply>
            <cn type="e-notation"> 1 <sep/> -12 </cn>
          </apply>
        </math>
      </assignmentRule>
      <assignmentRule variable="mwce60f284_1dd6_41c0_a3d1_767113e3d6b8">
        <math xmlns="http://www.w3.org/1998/Math/MathML">
          <apply>
            <plus/>
            <ci> mwcbe8b0b2_915b_48c5_ada8_6e9ff97ca928 </ci>
            <ci> mw0cc55483_3f82_443b_bf93_1fc0014999c6 </ci>
          </apply>
        </math>
      </assignmentRule>
      <assignmentRule variable="mw1ee6a2d1_7eca_4703_a5da_14f5a3e1c7b8">
        <math xmlns="http://www.w3.org/1998/Math/MathML">
          <apply>
            <divide/>
            <apply>
              <times/>
              <apply>
                <divide/>
                <ci> mwecb56797_faf8_48a3_baaf_a89db04111aa </ci>
                <ci> mw2fc3cc2a_84d9_4edc_8191_56839112c18f </ci>
              </apply>
              <cn type="integer"> 1000 </cn>
            </apply>
            <cn type="e-notation"> 1 <sep/> -12 </cn>
          </apply>
        </math>
      </assignmentRule>
      <assignmentRule variable="mw5253ae2e_0664_4c90_9c19_28cb296fb0b4">
        <math xmlns="http://www.w3.org/1998/Math/MathML">
          <apply>
            <divide/>
            <apply>
              <times/>
              <apply>
                <divide/>
                <ci> mw4c5ebcce_a8f5_4624_8978_7a53e8993bd2 </ci>
                <ci> mw2fc3cc2a_84d9_4edc_8191_56839112c18f </ci>
              </apply>
              <cn type="integer"> 1000 </cn>
            </apply>
            <cn type="e-notation"> 1 <sep/> -12 </cn>
          </apply>
        </math>
      </assignmentRule>
      <assignmentRule variable="mw36bcb10f_b45f_46d7_b495_55630056aee5">
        <math xmlns="http://www.w3.org/1998/Math/MathML">
          <apply>
            <plus/>
            <ci> mw1ee6a2d1_7eca_4703_a5da_14f5a3e1c7b8 </ci>
            <ci> mw5253ae2e_0664_4c90_9c19_28cb296fb0b4 </ci>
          </apply>
        </math>
      </assignmentRule>
      <assignmentRule variable="mw3d3ed0b1_cf85_40ee_bfae_32d5476544f7">
        <math xmlns="http://www.w3.org/1998/Math/MathML">
          <apply>
            <divide/>
            <apply>
              <times/>
              <apply>
                <divide/>
                <ci> mw1ea0c3a7_65f2_481e_9c97_964b7c105cf2 </ci>
                <ci> mwad6f35aa_b34b_478d_b63f_6318eb04decc </ci>
              </apply>
              <cn type="integer"> 1000 </cn>
            </apply>
            <cn type="e-notation"> 1 <sep/> -12 </cn>
          </apply>
        </math>
      </assignmentRule>
      <assignmentRule variable="mw6eedfc59_5288_4ced_b4aa_58e2945a3245">
        <math xmlns="http://www.w3.org/1998/Math/MathML">
          <apply>
            <divide/>
            <apply>
              <times/>
              <apply>
                <divide/>
                <ci> mwa497fad8_54d8_4e77_a18a_30750a718943 </ci>
                <ci> mwad6f35aa_b34b_478d_b63f_6318eb04decc </ci>
              </apply>
              <cn type="integer"> 1000 </cn>
            </apply>
            <cn type="e-notation"> 1 <sep/> -12 </cn>
          </apply>
        </math>
      </assignmentRule>
      <assignmentRule variable="mwe9e1b95b_3a36_44d7_8617_b211c161caf1">
        <math xmlns="http://www.w3.org/1998/Math/MathML">
          <apply>
            <plus/>
            <ci> mw3d3ed0b1_cf85_40ee_bfae_32d5476544f7 </ci>
            <ci> mw6eedfc59_5288_4ced_b4aa_58e2945a3245 </ci>
          </apply>
        </math>
      </assignmentRule>
      <assignmentRule variable="mw8646d935_2fb3_4e19_913a_d2591da5cd36">
        <math xmlns="http://www.w3.org/1998/Math/MathML">
          <apply>
            <times/>
            <apply>
              <divide/>
              <ci> mw15c303aa_9889_45f1_9f16_182c9f5d93fc </ci>
              <ci> mw2fc3cc2a_84d9_4edc_8191_56839112c18f </ci>
            </apply>
            <cn type="integer"> 1000 </cn>
            <cn type="integer"> 1000000000 </cn>
          </apply>
        </math>
      </assignmentRule>
      <assignmentRule variable="mw30896261_b6e9_4b42_a421_ec2817e2229e">
        <math xmlns="http://www.w3.org/1998/Math/MathML">
          <apply>
            <times/>
            <apply>
              <divide/>
              <ci> mw2554b02d_e008_450a_9173_37fe64e84f2e </ci>
              <ci> mw2fc3cc2a_84d9_4edc_8191_56839112c18f </ci>
            </apply>
            <cn type="integer"> 1000 </cn>
            <cn type="integer"> 1000000 </cn>
          </apply>
        </math>
      </assignmentRule>
      <assignmentRule variable="mwbf44c12b_8f9b_4ae7_af35_dfb4c0a30a52">
        <math xmlns="http://www.w3.org/1998/Math/MathML">
          <apply>
            <divide/>
            <apply>
              <times/>
              <apply>
                <divide/>
                <apply>
                  <plus/>
                  <ci> mw90e844ca_074c_4be7_9f64_21ccb67e2ce7 </ci>
                  <ci> mw38b43a1a_bf5d_4cf5_a824_aee501149069 </ci>
                  <ci> mw8873e1f2_4477_44a1_9f4f_73fe41c6d3ed </ci>
                  <ci> mw362f2fa4_5f01_4ceb_98a1_6d25577c09f9 </ci>
                </apply>
                <ci> mw2fc3cc2a_84d9_4edc_8191_56839112c18f </ci>
              </apply>
              <cn type="integer"> 1000 </cn>
            </apply>
            <cn type="e-notation"> 1 <sep/> -12 </cn>
          </apply>
        </math>
      </assignmentRule>
      <assignmentRule variable="mw1ef0f552_4ce8_41ee_9d49_1487a9c779a1">
        <math xmlns="http://www.w3.org/1998/Math/MathML">
          <apply>
            <divide/>
            <apply>
              <times/>
              <apply>
                <divide/>
                <apply>
                  <plus/>
                  <ci> mwd8a61427_c2df_41bd_bbfa_8360cbf45abd </ci>
                  <ci> mwe290b0e7_960a_4077_b39f_967f9ed01274 </ci>
                  <ci> mw5d2ce4eb_3ed7_433c_9262_a0ccb96854d0 </ci>
                  <ci> mw1f4f342a_c09c_428a_8b91_3e8227011f34 </ci>
                </apply>
                <ci> mw2fc3cc2a_84d9_4edc_8191_56839112c18f </ci>
              </apply>
              <cn type="integer"> 1000 </cn>
            </apply>
            <cn type="e-notation"> 1 <sep/> -12 </cn>
          </apply>
        </math>
      </assignmentRule>
      <assignmentRule variable="mwdb86ffc8_2408_43da_a2ea_e4afc0bc1b70">
        <math xmlns="http://www.w3.org/1998/Math/MathML">
          <apply>
            <divide/>
            <apply>
              <times/>
              <apply>
                <divide/>
                <ci> mw35b17ba8_0007_4d75_9bfa_6ed077b63880 </ci>
                <ci> mw83fc8589_e96a_44c4_93b3_5951382f4a5c </ci>
              </apply>
              <cn type="integer"> 1000 </cn>
            </apply>
            <cn type="e-notation"> 1 <sep/> -12 </cn>
          </apply>
        </math>
      </assignmentRule>
      <assignmentRule variable="mwf5231b40_d9b7_42fc_8261_e68510009250">
        <math xmlns="http://www.w3.org/1998/Math/MathML">
          <apply>
            <divide/>
            <apply>
              <times/>
              <apply>
                <divide/>
                <ci> mwf480b326_6b55_44b1_a6c3_83e58f7ce739 </ci>
                <ci> mw2fc3cc2a_84d9_4edc_8191_56839112c18f </ci>
              </apply>
              <cn type="integer"> 1000 </cn>
            </apply>
            <cn type="e-notation"> 1 <sep/> -12 </cn>
          </apply>
        </math>
      </assignmentRule>
      <assignmentRule variable="mw19341723_1640_4b6b_a402_0beef0322477">
        <math xmlns="http://www.w3.org/1998/Math/MathML">
          <apply>
            <divide/>
            <apply>
              <times/>
              <apply>
                <divide/>
                <ci> mw40ee00cb_e22a_49fb_84ca_af2188c84105 </ci>
                <ci> mwad6f35aa_b34b_478d_b63f_6318eb04decc </ci>
              </apply>
              <cn type="integer"> 1000 </cn>
            </apply>
            <cn type="e-notation"> 1 <sep/> -12 </cn>
          </apply>
        </math>
      </assignmentRule>
      <assignmentRule variable="mwe516a21c_9759_4976_a94c_a189e709a79f">
        <math xmlns="http://www.w3.org/1998/Math/MathML">
          <apply>
            <divide/>
            <apply>
              <times/>
              <apply>
                <divide/>
                <apply>
                  <plus/>
                  <ci> mw77353be2_9fe6_4bb3_85fa_670df92f16f0 </ci>
                  <ci> mw858f04b6_4e36_4b6d_aef5_a1378dae84dd </ci>
                </apply>
                <ci> mw83fc8589_e96a_44c4_93b3_5951382f4a5c </ci>
              </apply>
              <cn type="integer"> 1000 </cn>
            </apply>
            <cn type="e-notation"> 1 <sep/> -12 </cn>
          </apply>
        </math>
      </assignmentRule>
      <assignmentRule variable="mw69e91e71_e4fa_43bb_965b_8278fb854ff6">
        <math xmlns="http://www.w3.org/1998/Math/MathML">
          <apply>
            <divide/>
            <apply>
              <times/>
              <apply>
                <divide/>
                <apply>
                  <plus/>
                  <ci> mw3ff9f978_2430_47d0_a807_78e02b2a6816 </ci>
                  <ci> mwb941f94c_c96d_4310_bbda_9de6328f915a </ci>
                </apply>
                <ci> mw83fc8589_e96a_44c4_93b3_5951382f4a5c </ci>
              </apply>
              <cn type="integer"> 1000 </cn>
            </apply>
            <cn type="e-notation"> 1 <sep/> -12 </cn>
          </apply>
        </math>
      </assignmentRule>
      <assignmentRule variable="mw59193f15_9898_43ad_a85f_ded5261690fe">
        <math xmlns="http://www.w3.org/1998/Math/MathML">
          <apply>
            <divide/>
            <apply>
              <times/>
              <apply>
                <divide/>
                <apply>
                  <plus/>
                  <ci> mw02544811_3554_405c_b1d6_904b616f1133 </ci>
                  <ci> mw63f81e1e_a15c_4c38_b7a3_73f77bf5586f </ci>
                </apply>
                <ci> mw2fc3cc2a_84d9_4edc_8191_56839112c18f </ci>
              </apply>
              <cn type="integer"> 1000 </cn>
            </apply>
            <cn type="e-notation"> 1 <sep/> -12 </cn>
          </apply>
        </math>
      </assignmentRule>
      <assignmentRule variable="mwf6350bc6_2a50_4e9e_99d6_2fb0d145a64d">
        <math xmlns="http://www.w3.org/1998/Math/MathML">
          <apply>
            <divide/>
            <apply>
              <times/>
              <apply>
                <divide/>
                <apply>
                  <plus/>
                  <ci> mw7fd680bf_8fd2_4979_b932_4798c670a93c </ci>
                  <ci> mwda9c894f_4c38_4849_9dbd_2f0947c1141f </ci>
                </apply>
                <ci> mw2fc3cc2a_84d9_4edc_8191_56839112c18f </ci>
              </apply>
              <cn type="integer"> 1000 </cn>
            </apply>
            <cn type="e-notation"> 1 <sep/> -12 </cn>
          </apply>
        </math>
      </assignmentRule>
      <assignmentRule variable="mw07a4f019_496b_4ced_b1d5_9bbf4ec332c3">
        <math xmlns="http://www.w3.org/1998/Math/MathML">
          <apply>
            <divide/>
            <apply>
              <times/>
              <apply>
                <divide/>
                <apply>
                  <plus/>
                  <ci> mwac4be143_d9bf_4de5_be52_54cae495f1eb </ci>
                  <ci> mw1b4a5b85_d227_4327_b697_52a1b53bde4e </ci>
                </apply>
                <ci> mwad6f35aa_b34b_478d_b63f_6318eb04decc </ci>
              </apply>
              <cn type="integer"> 1000 </cn>
            </apply>
            <cn type="e-notation"> 1 <sep/> -12 </cn>
          </apply>
        </math>
      </assignmentRule>
      <assignmentRule variable="mw6bf7f701_e198_4a34_9853_529663e6d25f">
        <math xmlns="http://www.w3.org/1998/Math/MathML">
          <apply>
            <divide/>
            <apply>
              <times/>
              <apply>
                <divide/>
                <apply>
                  <plus/>
                  <ci> mwa7fca603_32d8_40e9_a74e_246144bd0ebe </ci>
                  <ci> mwfc70c29e_3f9a_4c32_be57_34443dc3b086 </ci>
                </apply>
                <ci> mwad6f35aa_b34b_478d_b63f_6318eb04decc </ci>
              </apply>
              <cn type="integer"> 1000 </cn>
            </apply>
            <cn type="e-notation"> 1 <sep/> -12 </cn>
          </apply>
        </math>
      </assignmentRule>
      <assignmentRule variable="mw435e03a2_6e91_4440_aa54_409303e8a1ba">
        <math xmlns="http://www.w3.org/1998/Math/MathML">
          <apply>
            <divide/>
            <apply>
              <times/>
              <apply>
                <divide/>
                <apply>
                  <plus/>
                  <ci> mwecb56797_faf8_48a3_baaf_a89db04111aa </ci>
                  <ci> mw4c5ebcce_a8f5_4624_8978_7a53e8993bd2 </ci>
                  <ci> mw90e844ca_074c_4be7_9f64_21ccb67e2ce7 </ci>
                  <ci> mw38b43a1a_bf5d_4cf5_a824_aee501149069 </ci>
                  <ci> mw8873e1f2_4477_44a1_9f4f_73fe41c6d3ed </ci>
                  <ci> mw362f2fa4_5f01_4ceb_98a1_6d25577c09f9 </ci>
                  <ci> mw02544811_3554_405c_b1d6_904b616f1133 </ci>
                  <ci> mw63f81e1e_a15c_4c38_b7a3_73f77bf5586f </ci>
                </apply>
                <ci> mw2fc3cc2a_84d9_4edc_8191_56839112c18f </ci>
              </apply>
              <cn type="integer"> 1000 </cn>
            </apply>
            <cn type="e-notation"> 1 <sep/> -12 </cn>
          </apply>
        </math>
      </assignmentRule>
      <assignmentRule variable="mw955798c0_5e39_4b3a_9dc0_ea9ceee54d05">
        <math xmlns="http://www.w3.org/1998/Math/MathML">
          <apply>
            <divide/>
            <apply>
              <times/>
              <apply>
                <divide/>
                <apply>
                  <plus/>
                  <ci> mwaa045605_ccad_4464_9481_05c7303de0df </ci>
                  <ci> mwefbce0db_780d_4a5e_8654_c08ea7b73e00 </ci>
                  <ci> mwd8a61427_c2df_41bd_bbfa_8360cbf45abd </ci>
                  <ci> mwe290b0e7_960a_4077_b39f_967f9ed01274 </ci>
                  <ci> mw5d2ce4eb_3ed7_433c_9262_a0ccb96854d0 </ci>
                  <ci> mw1f4f342a_c09c_428a_8b91_3e8227011f34 </ci>
                  <ci> mw7fd680bf_8fd2_4979_b932_4798c670a93c </ci>
                  <ci> mwda9c894f_4c38_4849_9dbd_2f0947c1141f </ci>
                </apply>
                <ci> mw2fc3cc2a_84d9_4edc_8191_56839112c18f </ci>
              </apply>
              <cn type="integer"> 1000 </cn>
            </apply>
            <cn type="e-notation"> 1 <sep/> -12 </cn>
          </apply>
        </math>
      </assignmentRule>
      <assignmentRule variable="mw7c92e5c2_408b_4d71_84ab_c6f695cbf3f5">
        <math xmlns="http://www.w3.org/1998/Math/MathML">
          <apply>
            <times/>
            <apply>
              <divide/>
              <apply>
                <divide/>
                <ci> mw000b010d_e9aa_4a1a_b458_8efe432ddd9f </ci>
                <ci> mw114fd10c_6854_4979_a4d1_daac87ccf603 </ci>
              </apply>
              <ci> mw4097be68_3efd_4a5e_b790_68a4869202c6 </ci>
            </apply>
            <ci> mw28635316_e131_465d_9638_4e5aa6536296 </ci>
          </apply>
        </math>
      </assignmentRule>
      <assignmentRule variable="mw2363ba15_172e_4e4f_9af6_48e6e4fcfa26">
        <math xmlns="http://www.w3.org/1998/Math/MathML">
          <apply>
            <times/>
            <apply>
              <divide/>
              <apply>
                <divide/>
                <ci> mw032ea5c1_4e2c_4876_8293_eb34955417a8 </ci>
                <ci> mw114fd10c_6854_4979_a4d1_daac87ccf603 </ci>
              </apply>
              <ci> mw4097be68_3efd_4a5e_b790_68a4869202c6 </ci>
            </apply>
            <ci> mw28635316_e131_465d_9638_4e5aa6536296 </ci>
          </apply>
        </math>
      </assignmentRule>
      <assignmentRule variable="mwdbf25031_b62d_42a9_9cc2_6221bb5192d5">
        <math xmlns="http://www.w3.org/1998/Math/MathML">
          <apply>
            <times/>
            <apply>
              <divide/>
              <apply>
                <divide/>
                <apply>
                  <times/>
                  <ci> mwe4eea0ff_d10f_4785_9da6_f7cb4630b0c1 </ci>
                  <ci> mwd9b0ef5a_2e11_4dcb_bf34_dfe9d3c89ad5 </ci>
                </apply>
                <ci> mw4097be68_3efd_4a5e_b790_68a4869202c6 </ci>
              </apply>
              <ci> mw114fd10c_6854_4979_a4d1_daac87ccf603 </ci>
            </apply>
            <ci> mw28635316_e131_465d_9638_4e5aa6536296 </ci>
          </apply>
        </math>
      </assignmentRule>
      <assignmentRule variable="mwf2eeb09a_bda5_4481_9b98_8289ee8b2f28">
        <math xmlns="http://www.w3.org/1998/Math/MathML">
          <apply>
            <times/>
            <apply>
              <divide/>
              <apply>
                <divide/>
                <apply>
                  <times/>
                  <ci> mwe4eea0ff_d10f_4785_9da6_f7cb4630b0c1 </ci>
                  <ci> mw1bdb4537_adfb_4a01_bd4d_2c584c559829 </ci>
                </apply>
                <ci> mw4097be68_3efd_4a5e_b790_68a4869202c6 </ci>
              </apply>
              <ci> mw114fd10c_6854_4979_a4d1_daac87ccf603 </ci>
            </apply>
            <ci> mw28635316_e131_465d_9638_4e5aa6536296 </ci>
          </apply>
        </math>
      </assignmentRule>
      <assignmentRule variable="mw5100060e_c740_4087_ba2c_fce5ca627138">
        <math xmlns="http://www.w3.org/1998/Math/MathML">
          <apply>
            <times/>
            <apply>
              <divide/>
              <apply>
                <divide/>
                <apply>
                  <times/>
                  <ci> mwe4eea0ff_d10f_4785_9da6_f7cb4630b0c1 </ci>
                  <ci> mw30021bce_7b8f_4182_956f_53ceadec946a </ci>
                </apply>
                <ci> mw4097be68_3efd_4a5e_b790_68a4869202c6 </ci>
              </apply>
              <ci> mw114fd10c_6854_4979_a4d1_daac87ccf603 </ci>
            </apply>
            <ci> mw28635316_e131_465d_9638_4e5aa6536296 </ci>
          </apply>
        </math>
      </assignmentRule>
      <assignmentRule variable="mw3977c9b3_1dce_48a5_ad73_b0eb35924940">
        <math xmlns="http://www.w3.org/1998/Math/MathML">
          <apply>
            <times/>
            <apply>
              <divide/>
              <apply>
                <divide/>
                <apply>
                  <times/>
                  <ci> mwe4eea0ff_d10f_4785_9da6_f7cb4630b0c1 </ci>
                  <ci> mwb868ee87_74aa_4884_b163_5d70e345e4f8 </ci>
                </apply>
                <ci> mw4097be68_3efd_4a5e_b790_68a4869202c6 </ci>
              </apply>
              <ci> mw114fd10c_6854_4979_a4d1_daac87ccf603 </ci>
            </apply>
            <ci> mw28635316_e131_465d_9638_4e5aa6536296 </ci>
          </apply>
        </math>
      </assignmentRule>
      <assignmentRule variable="mwb6573c7e_ec7e_40a0_af02_54ac44a22445">
        <math xmlns="http://www.w3.org/1998/Math/MathML">
          <apply>
            <divide/>
            <ci> mw436d7e0e_9e65_4c18_bcaa_fbff639d09d2 </ci>
            <ci> mw28635316_e131_465d_9638_4e5aa6536296 </ci>
          </apply>
        </math>
      </assignmentRule>
      <assignmentRule variable="mw45d82d55_bd7c_4b26_8ebd_79c514f6924a">
        <math xmlns="http://www.w3.org/1998/Math/MathML">
          <apply>
            <divide/>
            <ci> mw4ecdd26f_3c48_4e72_93a8_8faacd8cf895 </ci>
            <ci> mw28635316_e131_465d_9638_4e5aa6536296 </ci>
          </apply>
        </math>
      </assignmentRule>
      <assignmentRule variable="mwd8dd08fa_5acf_4204_84a0_43540faa8302">
        <math xmlns="http://www.w3.org/1998/Math/MathML">
          <apply>
            <divide/>
            <ci> mw436d7e0e_9e65_4c18_bcaa_fbff639d09d2 </ci>
            <ci> mw28635316_e131_465d_9638_4e5aa6536296 </ci>
          </apply>
        </math>
      </assignmentRule>
      <assignmentRule variable="mwdf49682e_464a_4368_a586_a5d0b1e2e450">
        <math xmlns="http://www.w3.org/1998/Math/MathML">
          <apply>
            <divide/>
            <ci> mw4ecdd26f_3c48_4e72_93a8_8faacd8cf895 </ci>
            <ci> mw28635316_e131_465d_9638_4e5aa6536296 </ci>
          </apply>
        </math>
      </assignmentRule>
      <assignmentRule variable="mw6b367459_430c_4c28_b570_29c32541b938">
        <math xmlns="http://www.w3.org/1998/Math/MathML">
          <apply>
            <divide/>
            <ci> mw3cebfe52_80e3_41e6_9ca7_309eb1dff8a4 </ci>
            <ci> mw28635316_e131_465d_9638_4e5aa6536296 </ci>
          </apply>
        </math>
      </assignmentRule>
      <assignmentRule variable="mw8bc227a7_852b_4f55_ae96_e06fc52d1b0a">
        <math xmlns="http://www.w3.org/1998/Math/MathML">
          <apply>
            <divide/>
            <ci> mwbe2bdf95_12ea_49d2_8612_b6a18e4f53fa </ci>
            <ci> mw28635316_e131_465d_9638_4e5aa6536296 </ci>
          </apply>
        </math>
      </assignmentRule>
      <assignmentRule variable="mw46f1c949_7908_42f5_abcc_b558475c0011">
        <math xmlns="http://www.w3.org/1998/Math/MathML">
          <apply>
            <divide/>
            <ci> mw3cebfe52_80e3_41e6_9ca7_309eb1dff8a4 </ci>
            <ci> mw28635316_e131_465d_9638_4e5aa6536296 </ci>
          </apply>
        </math>
      </assignmentRule>
      <assignmentRule variable="mw532953db_2850_4680_ae0f_7b873b51cfaf">
        <math xmlns="http://www.w3.org/1998/Math/MathML">
          <apply>
            <divide/>
            <ci> mwbe2bdf95_12ea_49d2_8612_b6a18e4f53fa </ci>
            <ci> mw28635316_e131_465d_9638_4e5aa6536296 </ci>
          </apply>
        </math>
      </assignmentRule>
      <assignmentRule variable="mw225fac55_97e5_4cc6_a813_1e9ddee658fa">
        <math xmlns="http://www.w3.org/1998/Math/MathML">
          <apply>
            <times/>
            <apply>
              <divide/>
              <apply>
                <divide/>
                <apply>
                  <times/>
                  <ci> mwb14d6e8c_55ab_4298_928d_0f8e8b857707 </ci>
                  <ci> mwaa14de86_e2ff_49cf_a112_8e8282a1d943 </ci>
                </apply>
                <ci> mw114fd10c_6854_4979_a4d1_daac87ccf603 </ci>
              </apply>
              <ci> mwd7ad0ec9_489a_4ba8_94b1_362ec83f56ab </ci>
            </apply>
            <ci> mwd18c2cf6_1fc9_4b07_a293_e47ab185f699 </ci>
          </apply>
        </math>
      </assignmentRule>
      <assignmentRule variable="mwe2a8da01_f165_4d14_9d69_fa38630966c5">
        <math xmlns="http://www.w3.org/1998/Math/MathML">
          <apply>
            <times/>
            <apply>
              <divide/>
              <apply>
                <divide/>
                <apply>
                  <times/>
                  <ci> mwf2f4d7ab_ccfc_41dd_bcd2_73792c230655 </ci>
                  <ci> mwaa14de86_e2ff_49cf_a112_8e8282a1d943 </ci>
                </apply>
                <ci> mw114fd10c_6854_4979_a4d1_daac87ccf603 </ci>
              </apply>
              <ci> mwd7ad0ec9_489a_4ba8_94b1_362ec83f56ab </ci>
            </apply>
            <ci> mwd18c2cf6_1fc9_4b07_a293_e47ab185f699 </ci>
          </apply>
        </math>
      </assignmentRule>
      <assignmentRule variable="mw569c7666_cb6a_4006_8208_396c5789a38f">
        <math xmlns="http://www.w3.org/1998/Math/MathML">
          <apply>
            <times/>
            <apply>
              <divide/>
              <apply>
                <divide/>
                <apply>
                  <times/>
                  <ci> mwb14d6e8c_55ab_4298_928d_0f8e8b857707 </ci>
                  <ci> mwaa14de86_e2ff_49cf_a112_8e8282a1d943 </ci>
                </apply>
                <ci> mw114fd10c_6854_4979_a4d1_daac87ccf603 </ci>
              </apply>
              <ci> mw32bc8c96_c266_4335_b7b3_51f7c13e8c8e </ci>
            </apply>
            <ci> mwb2434409_a21f_4108_abca_5388a4364c6e </ci>
          </apply>
        </math>
      </assignmentRule>
      <assignmentRule variable="mwf259adfc_46dc_4dc1_8f7b_ba76008194e3">
        <math xmlns="http://www.w3.org/1998/Math/MathML">
          <apply>
            <times/>
            <apply>
              <divide/>
              <apply>
                <divide/>
                <apply>
                  <times/>
                  <ci> mwf2f4d7ab_ccfc_41dd_bcd2_73792c230655 </ci>
                  <ci> mwaa14de86_e2ff_49cf_a112_8e8282a1d943 </ci>
                </apply>
                <ci> mw114fd10c_6854_4979_a4d1_daac87ccf603 </ci>
              </apply>
              <ci> mw32bc8c96_c266_4335_b7b3_51f7c13e8c8e </ci>
            </apply>
            <ci> mwb2434409_a21f_4108_abca_5388a4364c6e </ci>
          </apply>
        </math>
      </assignmentRule>
      <assignmentRule variable="mw88dd0ac3_0996_4be4_aecc_254977e22a09">
        <math xmlns="http://www.w3.org/1998/Math/MathML">
          <apply>
            <plus/>
            <ci> mw5e116913_3ebf_4f4e_a5a7_dcdf78ffbee2 </ci>
            <ci> mwf50752b1_4a01_467e_a4a8_e0448100b2d1 </ci>
            <ci> mwbd600dd2_15df_49df_a524_7c74ed6e7147 </ci>
            <ci> mwde5ade5a_17da_456c_b84a_43882de5b1de </ci>
            <ci> mwd3463e0a_1781_43aa_b8b2_8b161340639f </ci>
            <ci> mw9cac9525_b4a7_40ef_b644_c537f47a8ad3 </ci>
            <ci> mwfbe45ffb_79dc_4fc8_905d_3755dba73b17 </ci>
            <ci> mw7bdcab17_7863_44dd_8405_57ed5156bd5e </ci>
            <ci> mwc59b13a4_9b8f_452f_8871_d98615d6a26a </ci>
            <ci> mwab0b8138_13f2_4d04_88c3_9a6fe915d2b1 </ci>
            <ci> mw2b11c869_328b_4f53_8d45_a6d8281bcece </ci>
            <ci> mwf7540b24_b367_4887_9b48_f4c931ee3d38 </ci>
          </apply>
        </math>
      </assignmentRule>
    </listOfRules>
    <listOfReactions>
      <reaction id="mwdd2de139_47d2_4f19_9ec8_26bb06ffc769" name="101" reversible="false" fast="false">
        <listOfProducts>
          <speciesReference species="mwaa045605_ccad_4464_9481_05c7303de0df"/>
        </listOfProducts>
        <kineticLaw>
          <math xmlns="http://www.w3.org/1998/Math/MathML">
            <apply>
              <times/>
              <ci> mw0fe78c32_1464_49fe_8afa_58931bf3444a </ci>
              <ci> mw813eeddd_0ca6_46bd_bb52_02c0df5a05c3 </ci>
            </apply>
          </math>
        </kineticLaw>
      </reaction>
      <reaction id="mw985789dc_b0dc_4218_96b9_bc39aa26c83a" name="101_1" reversible="false" fast="false">
        <listOfProducts>
          <speciesReference species="mwaa045605_ccad_4464_9481_05c7303de0df"/>
        </listOfProducts>
        <kineticLaw>
          <math xmlns="http://www.w3.org/1998/Math/MathML">
            <apply>
              <plus/>
              <ci> mw6e45f847_70c7_4682_b0b4_4d7e78bcae18 </ci>
              <ci> mw225fac55_97e5_4cc6_a813_1e9ddee658fa </ci>
            </apply>
          </math>
        </kineticLaw>
      </reaction>
      <reaction id="mwd7284324_d042_47c3_9bf3_e665c4390882" name="102" reversible="false" fast="false">
        <listOfProducts>
          <speciesReference species="mwefbce0db_780d_4a5e_8654_c08ea7b73e00"/>
        </listOfProducts>
        <kineticLaw>
          <math xmlns="http://www.w3.org/1998/Math/MathML">
            <apply>
              <times/>
              <ci> mw7d48296c_91cf_4e89_8ace_67d5ee36d125 </ci>
              <ci> mw28b415a6_8997_4cf8_9d52_431ae12bdcd3 </ci>
            </apply>
          </math>
[truncated: 480,554 more chars]
